# Supplementary material for: Abscisic acid signaling gates salt-induced responses of plant roots
Source: Proc Natl Acad Sci U S A. 2025 Feb 5;122(6):e2406373122. doi: 10.1073/pnas.2406373122 (PMC11831169; doi:10.1073/pnas.2406373122)
Supplement: Supplementary file 2 — Dataset S01 (XLSX) [file pnas.2406373122.sd01.xlsx]

## Sheet: Dataset S1
Dataset S1 - Raw data of the heatmap at 6 hours after stress induction
Order	Cluster	GeneID	GeneName	NaCl (130mM)	NaNO3 (130mM)	KCl (130mM)	Sorbitol (260mM)	ABA (25uM)	NaCl (130mM)_padj	NaNO3 (130mM)_padj	KCl (130mM)_padj	Sorbitol (260mM)_padj	ABA (25uM)_padj
1	I	AT2G25260	HPAT2	-0.476197	-0.616576	-0.403108	-0.469365	-0.654879	1.58089e-10	4.72952e-16	5.56659e-08	5.84181e-10	1.12479e-17
2	I	AT1G04280	AT1G04280	-0.517355	-0.610178	-0.413379	-0.38876	-1.43643	8.56037e-11	2.03213e-14	2.11556e-07	1.56731e-06	8.70706e-69
3	I	AT1G33470	AT1G33470	-0.508892	-0.586798	-0.387868	-0.436773	-0.274425	7.51499e-08	4.14724e-10	3.92936e-05	4.98366e-06	0.00350689
4	I	AT5G52040	ATRSP41/RS41	-0.508941	-0.609004	-0.408904	-0.428272	-0.254079	1.98525e-09	5.15804e-13	1.3859e-06	6.16264e-07	0.00271961
5	I	AT3G24020	DIR16	-0.604783	-0.555017	-0.426355	-0.456451	-0.593583	9.72352e-07	5.75281e-06	0.000467361	0.000249003	1.21171e-06
6	I	AT5G13710	SMT1	-0.544174	-0.55015	-0.419534	-0.452784	-0.456559	5.68923e-15	2.80809e-15	2.06802e-09	1.29187e-10	5.04325e-11
7	I	AT1G75270	DHAR2	-0.593776	-0.571289	-0.35441	-0.454744	-1.20054	7.53309e-08	1.8363e-07	0.00116733	4.46587e-05	9.06663e-28
8	I	AT5G51670	AT5G51670	-0.56636	-0.565061	-0.378102	-0.399363	0.0316145	1.33725e-08	1.95393e-08	0.000133408	8.69785e-05	0.917378
9	I	AT4G25070	AT4G25070	-0.547271	-0.546719	-0.358921	-0.418304	-0.442799	1.05988e-13	2.48348e-13	1.05965e-06	2.41545e-08	2.81603e-09
10	I	AT5G02400	PLL2	-0.521988	-0.548553	-0.357468	-0.433326	-0.475737	1.06791e-05	3.55094e-06	0.00222025	0.000310236	5.6023e-05
11	I	AT1G22910	AT1G22910	-0.507718	-0.410199	-0.41278	-0.412944	-0.647217	2.47222e-06	0.000128458	0.000111442	0.000159509	2.05268e-09
12	I	AT5G66320	GATA5	-0.536749	-0.457601	-0.426016	-0.467091	-0.51034	8.73257e-05	0.000761413	0.00147254	0.000761248	0.000214943
13	I	AT1G30900	VSR6	-0.482625	-0.537523	-0.475129	-0.385912	-0.804554	2.70569e-09	3.81674e-11	4.47487e-09	2.88502e-06	8.61573e-23
14	I	AT1G72310	ATL3	-0.473972	-0.513602	-0.468821	-0.395724	0.102872	3.17483e-09	1.81338e-10	4.4734e-09	1.21123e-06	0.308786
15	I	AT1G14770	AT1G14770	-0.508975	-0.518706	-0.480893	-0.363062	-0.0289022	0.000985119	0.00079698	0.00155855	0.0199166	0.71282
16	I	AT1G62990	KNAT7	-0.498439	-0.558258	-0.46902	-0.3648	-0.201341	1.6761e-06	7.51041e-08	5.71775e-06	0.000577069	0.0503051
17	I	AT3G20670	HTA13	-0.524555	-0.459273	-0.470314	-0.332912	-0.0881909	2.428e-09	1.9041e-07	8.44041e-08	0.000222977	0.315191
18	I	AT1G77230	AT1G77230	-0.493524	-0.503722	-0.425263	-0.377701	-0.433094	7.74137e-06	4.68841e-06	0.000100606	0.000759715	8.04819e-05
19	I	AT3G18020	AT3G18020	-0.5002	-0.534632	-0.399014	-0.349498	-0.556235	0.00508063	0.00282873	0.0205676	0.0489064	0.00226295
20	I	AT4G00890	AT4G00890	-0.620145	-0.478731	-0.276505	-0.276316	-0.450821	0.00430904	0.0235085	0.142105	0.167604	0.0349684
21	I	AT5G02070	WAKL20	-0.586699	-0.529553	-0.257188	-0.273617	-1.00989	0.0332446	0.0473249	0.189527	0.195915	0.00286017
22	I	AT1G74940	FLZ13	-0.633998	-0.541052	-0.291872	-0.360764	-0.279901	3.59321e-05	0.000364528	0.0473779	0.0191798	0.0577228
23	I	AT3G09020	AT3G09020	-0.650582	-0.5124	-0.365286	-0.35592	-0.607232	4.51171e-05	0.00107509	0.0172433	0.0245917	0.000134951
24	I	AT3G20130	CYP705A22	-0.630037	-0.579891	-0.328179	-0.246159	0.0255641	1.07842e-07	1.11501e-06	0.00508509	0.0435403	0.984072
25	I	AT5G58540	AT5G58540	-0.650113	-0.563345	-0.308772	-0.302228	-0.470723	9.75511e-05	0.000663806	0.0488819	0.064912	0.00436149
26	I	AT2G39430	DIR9	-0.588288	-0.534316	-0.388074	-0.311286	-0.315434	1.16091e-07	1.3424e-06	0.000435551	0.00619299	0.00415954
27	I	AT5G04820	OFP13	-0.578604	-0.606675	-0.343058	-0.322787	-0.15599	0.000186993	9.27239e-05	0.0218523	0.0375943	0.266744
28	I	AT2G45590	AT2G45590	-0.531093	-0.556667	-0.269281	-0.289527	-0.416637	1.04377e-08	3.56685e-09	0.00331109	0.00239699	9.09419e-06
29	I	AT5G32450	AT5G32450	-0.520405	-0.591771	-0.288886	-0.309939	-0.234765	1.96026e-10	8.30683e-13	0.000413123	0.000228714	0.00444217
30	I	AT3G22930	CML11	-0.510275	-0.62691	-0.266883	-0.242943	-0.364925	2.96248e-08	7.95098e-12	0.00390507	0.0110802	6.88823e-05
31	I	AT5G42250	AT5G42250	-0.555421	-0.607051	-0.287465	-0.256067	-0.33809	7.08201e-06	7.42835e-07	0.018854	0.0434894	0.00562485
32	I	AT3G48080	EDS1B	-0.572013	-0.569126	-0.253199	-0.391541	-2.3565	9.4821e-05	9.51294e-05	0.0595129	0.00705707	2.26518e-40
33	I	AT1G55550	KIN14T	-0.476386	-0.521905	-0.234348	-0.350475	-1.54084	0.0328243	0.0219613	0.187606	0.0990602	3.40547e-07
34	I	AT3G06140	LUL4	-0.491678	-0.546124	-0.219713	-0.378428	-0.515813	0.000243896	5.52136e-05	0.0855589	0.00553941	0.000151968
35	I	AT2G26080	GLDP2	-0.509121	-0.500267	-0.325137	-0.319857	-0.439017	4.3694e-13	9.49409e-13	4.54548e-06	9.25488e-06	3.3635e-10
36	I	AT3G01860	AT3G01860	-0.514024	-0.524142	-0.313829	-0.322223	-0.608305	1.73592e-06	1.13019e-06	0.00314856	0.00334484	2.04599e-08
37	I	AT4G13890	SHM5	-0.575477	-0.46755	-0.328065	-0.351746	0.877905	0.00247429	0.0122937	0.0755924	0.0673666	2.08471e-05
38	I	AT1G57680	AT1G57680	-0.53842	-0.451123	-0.37164	-0.318514	-0.163832	1.52811e-15	3.12887e-11	4.69762e-08	4.50244e-06	0.017838
39	I	AT4G17800	AHL23	-0.520992	-0.461703	-0.382631	-0.365545	-0.164859	6.1361e-12	1.45334e-09	4.57391e-07	2.36199e-06	0.0322861
40	I	AT5G65430	GRF8	-0.507233	-0.457573	-0.355721	-0.35754	-0.358512	3.48347e-14	8.49113e-12	1.32213e-07	1.63705e-07	8.57223e-08
41	I	AT1G51880	RHS6	-0.588749	-0.392031	-0.337355	-0.418593	-0.59539	0.000522698	0.0178735	0.0366816	0.0140256	0.000510772
42	I	AT2G24580	AT2G24580	-0.60025	-0.407583	-0.318813	-0.375783	0.15609	2.94702e-09	5.71234e-05	0.00163117	0.0002859	0.211579
43	I	AT1G27690	AT1G27690	-0.572939	-0.42918	-0.291554	-0.48941	-0.292254	1.72974e-05	0.00118873	0.0229462	0.000308409	0.025609
44	I	AT5G08370	AGAL2	-0.505132	-0.451719	-0.261107	-0.453942	0.242379	0.000162534	0.000727662	0.0452579	0.000869293	0.133934
45	I	AT2G01860	EMB975	-0.553529	-0.426366	-0.268105	-0.436549	-0.0713227	0.00595816	0.0303551	0.13757	0.0308324	0.573019
46	I	AT4G34920	AT4G34920	-0.545726	-0.462277	-0.246514	-0.403716	0.422533	2.86007e-06	6.57033e-05	0.0347725	0.000678939	0.000715491
47	I	AT3G09220	LAC7	-0.566854	-0.484744	-0.028621	-0.353183	0.48415	5.79323e-09	5.85527e-07	0.750452	0.000434538	1.45879e-06
48	I	AT5G66490	AT5G66490	-0.515458	-0.526033	-0.0331017	-0.395707	-1.27363	0.010365	0.00830501	0.639675	0.0465766	7.30722e-09
49	I	AT1G51860	AT1G51860	-0.540366	-0.562157	-0.0989662	-0.278487	-0.0861672	1.02756e-09	2.04151e-10	0.276806	0.00246462	0.341041
50	I	AT5G07860	AT5G07860	-0.537625	-0.593255	-0.125108	-0.321961	-0.707134	1.815e-05	1.9947e-06	0.28876	0.0116508	1.70714e-08
51	I	AT5G14110	AT5G14110	-0.515989	-0.582641	-0.0959622	-0.363311	-0.845277	0.0583692	0.0458201	0.272894	0.11367	0.0238607
52	I	AT2G31930	AT2G31930	-0.608815	-0.533954	-0.142052	-0.40285	-0.781339	0.0347047	0.0537893	0.273722	0.103349	0.0218645
53	I	AT2G43910	ATHOL1	-0.666731	-0.522359	-0.190945	-0.455929	0.0186042	2.15908e-14	2.26749e-09	0.0327843	2.89314e-07	0.962235
54	I	AT1G07600	MT1A	-0.650407	-0.686852	-0.114664	-0.427861	-0.444739	1.38579e-06	2.58018e-07	0.345468	0.00168115	0.00079082
55	I	AT3G50150	AT3G50150	-0.639244	-0.630769	-0.0975194	-0.422041	-1.2448	0.00396358	0.00469892	0.407954	0.0455395	1.86061e-06
56	I	AT1G07620	ATOBGM	-0.574815	-0.619475	-0.105661	-0.396279	-1.09672	0.00167496	0.000860691	0.413561	0.0292695	5.35706e-08
57	I	AT5G61480	TDR/PXY	-0.527075	-0.608117	-0.0564503	-0.427438	-0.502173	0.000118611	7.29839e-06	0.596028	0.00200862	0.000205006
58	I	AT3G20450	AT3G20450	-0.50753	-0.365674	-0.205405	-0.16401	0.104768	0.0115636	0.0640638	0.265215	0.398046	0.816493
59	I	AT4G10840	KLCR1	-0.505405	-0.405172	-0.23798	-0.0988096	0.286274	9.87003e-27	2.20491e-17	8.00145e-07	0.0610146	1.8942e-09
60	I	AT1G72360	HRE1	-0.619999	-0.447803	-0.117759	-0.0180403	-0.215459	3.37513e-05	0.0024721	0.390733	0.836203	0.141207
61	I	AT5G14515	AT5G14515	-0.50069	-0.322846	-0.120153	-0.0163665	-0.683807	0.0450893	0.134531	0.221639	0.341243	0.0607995
62	I	AT1G29510	SAUR67/SAUR68	-0.571468	-0.454628	-0.128567	-0.193865	-1.27578	0.0223313	0.0458097	0.140651	0.12177	0.00168428
63	I	AT5G05400	AT5G05400	-0.476035	-0.533178	-0.140733	-0.262449	-0.633429	0.000111417	1.39539e-05	0.236415	0.0378132	2.82572e-07
64	I	AT1G74180	ATRLP14	-0.529978	-0.52751	-0.227396	-0.237353	-0.565994	0.00238878	0.00231259	0.157356	0.164533	0.00138511
65	I	AT1G52150	ATHB-15	-0.503068	-0.497802	-0.185785	-0.216957	0.00811658	4.61402e-17	1.74632e-16	0.00252796	0.000564294	0.963268
66	I	AT2G44010	AT2G44010	-0.552896	-0.493019	-0.177839	-0.223758	0.00584621	2.47937e-07	4.95907e-06	0.0948105	0.0450643	0.951279
67	I	AT2G35150	EXL7/EXL1	-0.595733	-0.580786	-0.186639	-0.162639	-0.322736	0.000252032	0.000325217	0.218978	0.307679	0.0423061
68	I	ATMG00060	NAD5C	-0.676848	-0.537628	-0.148879	-0.227189	0.373153	0.0286165	0.0727931	0.2747	0.226647	0.72414
69	I	ATCG00040	MATK	-0.653592	-0.508294	-0.312129	-0.139997	0.244028	0.0333069	0.0704321	0.124828	0.24543	0.511247
70	I	AT3G45430	LECRK15	-0.721676	-0.616335	-0.296303	-0.213074	-0.22772	0.000985969	0.0044196	0.119693	0.260954	0.219831
71	I	AT4G37520	PER50	-0.648547	-0.641495	-0.261908	-0.167995	-0.71144	0.000313972	0.000294585	0.11625	0.308428	6.81639e-05
72	I	AT4G33720	AT4G33720	-0.695967	-0.323642	-0.288669	-0.342629	-0.516518	0.0147901	0.116584	0.124375	0.100292	0.079637
73	I	AT3G05900	AT3G05900	-0.659733	-0.335573	-0.245864	-0.249435	0.622079	6.78153e-12	0.000565145	0.0126763	0.0142803	1.66619e-10
74	I	AT4G27740	AT4G27740	-0.599076	-0.337554	-0.246767	-0.306681	-0.72078	0.00269918	0.07243	0.169484	0.11269	0.000363184
75	I	AT4G37540	LBD39	-0.620539	-0.305067	-0.286864	-0.281174	-0.632532	3.33579e-07	0.0113637	0.0174182	0.0242761	1.78894e-07
76	I	AT4G17220	MAP70.5/ATMAP70-5	-0.554472	-0.406755	-0.339866	-0.265508	0.313996	3.30544e-07	0.000187012	0.00161712	0.018334	0.00686223
77	I	AT5G52250	RUP1	-0.650635	-0.398967	-0.310907	-0.195858	-0.359832	9.07292e-07	0.00235217	0.0167462	0.146422	0.00618583
78	I	AT1G13610	AT1G13610	-0.630594	-0.321897	-0.393095	-0.146176	-1.02312	0.010867	0.134323	0.076658	0.393054	0.000240164
79	I	AT1G79510	AT1G79510	-0.513838	-0.415535	-0.389741	-0.123002	-0.0829603	0.00100489	0.0074214	0.0107497	0.42007	0.536662
80	I	AT1G72010	TCP22	-0.506191	-0.297225	-0.164141	-0.430871	-0.44231	6.13103e-07	0.00339358	0.103949	3.05661e-05	1.42639e-05
81	I	AT2G18560	AT2G18560	-0.516491	-0.313031	-0.148907	-0.421115	-0.190249	0.000314904	0.0267366	0.273396	0.00383346	0.171809
82	I	AT1G24320	GCS2	-0.534441	-0.391766	-0.206134	-0.452298	-1.36813	5.37849e-05	0.00266113	0.0985933	0.000732415	1.26875e-21
83	I	AT5G60300	LECRK19	-0.508525	-0.397705	-0.118232	-0.430413	-0.150548	9.79851e-11	5.69775e-07	0.139261	8.21149e-08	0.0610726
84	I	AT2G05380	GRP3S	-0.604239	-0.399899	-0.212651	-0.344958	-1.42377	0.0288282	0.0931887	0.226819	0.133622	3.06424e-05
85	I	AT1G07610	MT1C	-0.566977	-0.4215	-0.245382	-0.278522	-0.00657415	7.45819e-08	5.93665e-05	0.0214533	0.0110493	0.874841
86	I	AT5G18290	SIP1;2	-0.550115	-0.41126	-0.199889	-0.311951	0.0543967	0.00507192	0.0325172	0.258117	0.110621	0.999927
87	I	AT2G27035	ENODL20	-0.504757	-0.412729	-0.128869	-0.310829	0.0843681	0.0143777	0.0428011	0.445494	0.131535	0.918134
88	I	AT1G03410	2A6	-0.549052	-0.343417	-0.197539	-0.242928	-0.379791	0.0150367	0.112082	0.294357	0.249384	0.0860558
89	I	AT3G57430	PCMP-H81/OTP84	-0.502258	-0.335106	-0.132566	-0.258616	-0.269998	0.0203157	0.107541	0.443019	0.219219	0.190709
90	I	AT4G13100	AT4G13100	-0.514158	-0.332806	-0.184465	-0.311033	0.0157013	0.000191381	0.0150582	0.16914	0.0279016	0.963842
91	I	AT2G31070	TCP10	-0.637085	-0.525435	0.14141	0.0658667	0.693391	0.0250864	0.0635919	0.759368	0.94484	0.0212057
92	I	AT4G04990	AT4G04990	-0.57262	-0.518204	0.247962	0.171797	0.815247	0.0410268	0.0621793	0.428782	0.633561	0.00294193
93	I	AT3G12970	AT3G12970	-0.499989	-0.691041	0.106069	0.0453508	0.208436	0.00209467	2.46721e-05	0.644416	0.910008	0.285517
94	I	AT4G14780	AT4G14780	-0.349713	-0.53832	0.211632	0.0595474	-0.501424	0.0131377	0.000118059	0.17591	0.806252	0.000367709
95	I	AT1G55430	AT1G55430	-0.497337	-0.563757	0.143918	-0.11083	-0.379371	0.0131377	0.00458309	0.680351	0.550009	0.0557335
96	I	AT5G44870	LAZ5	-0.539751	-0.574364	0.0141929	-0.205975	-1.30918	0.00482915	0.00309279	0.820606	0.243464	6.56651e-09
97	I	AT1G21310	EXT3	-0.454444	-0.538592	0.0693564	-0.159764	-0.290648	3.82752e-05	6.27778e-07	0.673002	0.177159	0.00802397
98	I	AT5G66040	STR16	-0.459351	-0.556426	0.0307164	-0.162412	-0.23257	8.41823e-06	4.36069e-08	0.885816	0.141809	0.0246076
99	I	AT4G30450	AT4G30450	-0.868486	-0.568491	0.0852199	-0.169988	1.05524	1.18049e-07	0.00051996	0.766635	0.32989	2.36829e-10
100	I	AT5G05960	AT5G05960	-0.704296	-0.672523	0.10443	-0.0548241	-0.465985	9.57793e-13	8.5349e-12	0.437251	0.604283	2.33176e-06
101	I	AT1G07590	AT1G07590	-0.63103	-0.71108	0.0600046	-0.315313	-0.15002	3.447e-10	9.49409e-13	0.72509	0.00248039	0.139941
102	I	AT1G49110	AT1G49110	-0.713905	-0.541352	-0.00583172	-0.223844	0.576182	0.0479704	0.106809	0.476709	0.29363	0.963656
103	I	AT5G59590	UGT76E2	-0.620687	-0.470722	0.127258	-0.232839	0.832685	0.00762247	0.0418103	0.742119	0.321122	0.000320304
104	I	AT4G18340	AT4G18340	-0.551136	-0.351569	0.150783	-0.346629	-0.219961	0.00073728	0.0289932	0.533907	0.0377731	0.16916
105	I	AT2G17430	MLO7	-0.508978	-0.412752	0.0524277	-0.331358	0.103154	0.0265204	0.0656366	0.983135	0.147891	0.891948
106	I	AT3G56200	AVT6C	-0.508168	-0.398637	0.112559	-0.259249	0.428585	2.53791e-06	0.000225057	0.394906	0.0224301	8.84993e-05
107	I	AT2G05160	AT2G05160	-0.636169	-0.347589	0.28621	-0.449701	0.127491	0.00228656	0.0866348	0.298921	0.0330054	0.757786
108	I	AT4G17860	AT4G17860	-0.551222	-0.489371	0.231585	-0.537113	-0.996473	0.0349728	0.0514312	0.444171	0.0346331	0.0222001
109	I	ATCG00280	PSBC	-0.612518	-0.644948	0.268468	-0.479525	-0.453495	0.0424247	0.0427684	0.637836	0.0720166	0.118755
110	I	AT1G79580	NAC033/SMB	-0.460975	-0.516277	0.222496	-0.237441	-0.436482	0.00204488	0.000528639	0.221365	0.125378	0.00355642
111	I	AT3G20110	CYP705A20	-0.340114	-0.507141	0.176717	-0.238685	-1.63043	0.0123086	0.000140788	0.339134	0.0846766	5.89832e-33
112	I	AT1G53990	GLIP3	-0.364681	-0.624913	0.419247	-0.214329	-2.93091	0.114807	0.0228575	0.68207	0.255346	1.47077e-06
113	I	ATMG00560	RPL2	-0.343077	-0.510141	0.324283	-0.386075	-0.104537	0.0906092	0.0328638	0.748241	0.0386625	0.340277
114	I	AT3G27473	AT3G27473	-0.17841	-0.502519	0.142929	-0.444729	-0.556886	0.294989	0.00454569	0.598901	0.0134327	0.00191498
115	I	AT2G05230	AT2G05230	-0.183617	-0.623603	0.0890709	-0.27154	-0.717646	0.431299	0.0491632	0.8601	0.316142	0.0333954
116	I	AT2G16850	PIP2-8/PIP3B	-0.2714	-0.616103	-0.0362797	-0.261412	-0.0866654	0.0141372	2.85684e-08	0.708373	0.0214416	0.43029
117	I	AT3G50170	AT3G50170	-0.304852	-0.672499	0.151198	-0.34655	-0.901598	0.220455	0.0412283	0.801018	0.191257	0.0193871
118	I	AT4G15380	CYP705A4	-0.440775	-0.592124	0.0765119	-0.344973	-0.757176	0.00193143	3.34959e-05	0.797874	0.017159	1.89597e-07
119	I	AT1G62333	AT1G62333	-0.794348	-0.296617	-0.27823	0.403855	-0.0551091	0.0399676	0.277336	0.259417	0.976707	0.506689
120	I	AT4G13300	TPS13	-0.857381	-0.296923	-0.214522	0.285999	-1.48282	0.0119274	0.139297	0.169392	0.669006	0.00431663
121	I	AT3G18773	ATL77	-0.594034	0.0620871	-0.423289	0.358375	0.69427	0.0459787	0.897663	0.151261	0.292341	0.021745
122	I	AT5G57190	PSD2	-0.513283	-0.0406921	-0.335457	0.192831	-0.334321	0.0241616	0.775063	0.130311	0.588598	0.141153
123	I	AT3G25950	AT3G25950	-0.539865	-0.391289	-0.51404	0.320272	1.7013	0.0497302	0.155992	0.0563411	0.300732	5.17918e-12
124	I	AT3G01290	HIR3	-0.544345	-0.261064	-0.432387	0.14423	-1.96418	0.00145534	0.103893	0.0095246	0.718086	5.39947e-30
125	I	AT4G35100	PIP2-7/PIP3	-0.554719	-0.422658	-0.326022	0.0384009	0.786957	1.65324e-09	4.58255e-06	0.000481676	0.806421	5.59564e-18
126	I	AT3G22740	HMT3	-0.824914	-0.263895	0.00542698	-0.361237	0.165561	0.00147089	0.238989	0.786085	0.140153	0.856678
127	I	ATMG01120	NAD1B	-0.693409	-0.310873	-0.0142183	-0.364435	-0.198634	0.0264732	0.135613	0.310312	0.100292	0.220145
128	I	AT2G43920	HOL2	-0.802387	-0.0791285	0.116114	-0.351079	-1.90624	0.0108231	0.348319	0.595603	0.133809	7.67459e-06
129	I	AT3G06390	AT3G06390	-0.817616	-0.179911	0.0241202	-0.201764	0.754737	0.000125245	0.382174	0.968992	0.360789	0.00112362
130	I	AT3G44753	AT3G44753	-0.861179	-0.256631	0.0523407	-0.227744	0.0596754	0.0068942	0.304911	0.810665	0.362668	0.814498
131	I	AT1G23995	AT1G23995	-0.509271	0.122076	-0.0974854	-0.00165683	-0.559504	0.0329771	0.601839	0.360183	0.510794	0.131514
132	I	AT4G19645	AT4G19645	-0.535874	0.00474329	-0.115683	-0.0936701	1.03747	0.00427068	0.98803	0.551036	0.662849	5.06019e-10
133	I	AT1G15890	AT1G15890	-0.609448	-0.339362	-0.0168354	-0.230636	-1.24822	0.00217074	0.0706978	0.728627	0.215001	1.21764e-08
134	I	AT1G80060	AT1G80060	-0.512815	-0.197291	-0.150876	-0.194409	-0.220401	0.0090444	0.285514	0.385964	0.312362	0.236084
135	I	AT2G26740	ATSEH	-0.541341	-0.185962	-0.0203983	-0.16801	0.0949563	0.0126044	0.363082	0.827745	0.434451	0.836447
136	I	AT4G32500	AKT5	-0.65929	-0.1499	0.00795966	-0.217429	-0.285122	0.023993	0.265675	0.384589	0.213127	0.222992
137	I	AT1G18290	AT1G18290	-0.686241	-0.21532	-0.208093	-0.390108	0.554588	0.00727064	0.320188	0.322838	0.115827	0.0927565
138	I	AT1G25230	AT1G25230	-0.657101	-0.181067	-0.124675	-0.269435	0.727456	0.00404549	0.394825	0.534058	0.244875	0.00454817
139	I	AT2G37170	PIP2B	-0.572553	-0.226242	-0.112514	-0.366825	0.530973	6.55427e-08	0.0367043	0.308698	0.000781626	1.0997e-06
140	I	AT4G36410	UBC17	-0.827056	-0.243697	-0.268343	-0.225839	0.497218	9.42379e-06	0.169735	0.131702	0.223138	0.0215978
141	I	ATMG00500	ORF141	-0.672141	-0.0770845	-0.178686	-0.155547	0.333426	0.00965931	0.373745	0.278429	0.305548	0.698257
142	I	AT3G50700	GAF1/ATIDD2	-0.640888	-0.392993	-0.374418	-0.74872	-0.653356	5.16018e-05	0.00973953	0.013129	3.23529e-06	3.89655e-05
143	I	AT4G18010	IP5P2/IP5PII	-0.579714	-0.375961	-0.426103	-0.742912	-1.1461	1.39338e-07	0.000521319	9.10577e-05	1.62849e-11	3.33558e-25
144	I	AT1G11580	ATPMEPCRA	-0.640444	-0.522266	-0.445711	-0.748506	-0.952205	1.60825e-10	1.54121e-07	7.70822e-06	7.50445e-14	9.74299e-22
145	I	AT3G16450	JAL33	-0.613663	-0.510716	-0.389927	-0.677812	-0.906662	2.57414e-08	2.87169e-06	0.000349334	7.71667e-10	9.52823e-17
146	I	AT5G02580	AT5G02580	-0.704108	-0.491489	-0.580659	-0.776187	-0.818504	3.22787e-05	0.00253354	0.000410014	7.25917e-06	2.83309e-06
147	I	AT1G62380	ACO2	-0.714109	-0.585745	-0.503323	-0.69829	-1.05603	5.88327e-13	3.03772e-09	3.47769e-07	2.14264e-12	1.32702e-26
148	I	AT3G03000	CML18	-0.689509	-0.508809	-0.507377	-0.678739	-0.774381	2.27766e-06	0.000373887	0.000343189	4.4032e-06	2.11108e-07
149	I	AT2G31010	AT2G31010	-0.704729	-0.420062	-0.534172	-0.590751	-0.629417	1.54786e-12	2.28001e-05	6.75176e-08	4.8397e-09	4.56545e-10
150	I	AT4G16640	1MMP	-0.670519	-0.41831	-0.575082	-0.58689	1.73242	0.00368085	0.058003	0.0105003	0.0112973	8.55887e-13
151	I	AT3G16070	AT3G16070	-0.678745	-0.412777	-0.511259	-0.699371	-1.07153	0.000950613	0.0273064	0.00784719	0.000861582	3.60604e-06
152	I	AT3G22400	LOX5	-0.779604	-0.351608	-0.540789	-0.682881	-0.0034574	4.43907e-09	0.00643107	3.70314e-05	3.30613e-07	0.795237
153	I	AT2G23060	AT2G23060	-0.517672	-0.442986	-0.325042	-0.751204	-0.990751	0.0272809	0.0482571	0.0977251	0.00409002	0.00074655
154	I	AT1G57560	MYB50	-0.439514	-0.462841	-0.380836	-0.763978	-0.414536	0.0024437	0.00132558	0.00714301	3.54694e-07	0.00407083
155	I	AT2G23960	GGP4	-0.464217	-0.449741	-0.356873	-0.774098	0.582714	0.00287157	0.00387601	0.0178392	2.1431e-06	0.000607151
156	I	AT4G13330	AT4G13330	-0.454232	-0.464212	-0.376111	-0.652018	-0.783666	1.05484e-05	7.39021e-06	0.00021673	4.98699e-10	2.01306e-13
157	I	AT5G11670	NADP-ME2	-0.471016	-0.48838	-0.358432	-0.639731	-1.69227	1.49153e-05	5.30926e-06	0.00081011	3.76805e-09	1.27834e-55
158	I	AT1G34040	TAR3	-0.417815	-0.514426	-0.384781	-0.684577	-1.10173	0.000135408	2.48185e-06	0.000369254	6.33684e-10	1.77482e-22
159	I	AT2G28190	CSD2	-0.405556	-0.493297	-0.34146	-0.644368	-0.774129	4.26918e-05	4.37652e-07	0.00048622	5.48279e-11	1.7698e-15
160	I	AT1G03360	RRP4	-0.455375	-0.562239	-0.366646	-0.622719	-0.55251	0.00211716	0.000130262	0.0110972	3.19885e-05	0.000172907
161	I	AT3G09270	GSTU8	-0.47486	-0.576956	-0.324301	-0.669414	-1.45289	6.59982e-06	3.00896e-08	0.00176981	1.80922e-10	2.92177e-44
162	I	AT2G38460	IREG1	-0.423189	-0.558142	-0.275708	-0.677239	-0.103741	0.0308963	0.00553379	0.124741	0.00121255	0.454196
163	I	AT3G03030	AT3G03030	-0.409704	-0.567204	-0.330915	-0.718348	-0.514835	0.000770755	5.03507e-06	0.00542064	1.44588e-08	3.52249e-05
164	I	AT3G01950	AT3G01950	-0.406816	-0.448769	-0.516043	-0.710147	-1.00735	9.68083e-05	1.73165e-05	6.99702e-07	2.78052e-11	3.49253e-20
165	I	AT3G11720	AT3G11720	-0.400165	-0.428212	-0.434071	-0.801688	-0.833839	6.98025e-07	1.2467e-07	6.41441e-08	2.23756e-22	1.31691e-23
166	I	AT3G27170	CLC-B	-0.291384	-0.460657	-0.410379	-0.880862	-0.942277	0.0310568	0.000620223	0.00223694	1.6088e-10	6.99597e-12
167	I	AT5G43155	AT5G43155	-0.396342	-0.529824	-0.461233	-0.855224	-0.566334	0.0330145	0.00637433	0.0134573	4.63939e-05	0.00461018
168	I	AT5G49300	GATA16	-0.363464	-0.475607	-0.506849	-0.885594	-1.41047	0.0171846	0.00207045	0.00106348	6.28441e-08	2.21071e-16
169	I	AT3G58000	VQ25	-0.466139	-0.356324	-0.579082	-0.764094	-0.372089	0.0514887	0.0841398	0.0251936	0.00871512	0.0937479
170	I	AT3G02510	AT3G02510	-0.494948	-0.402789	-0.572607	-0.696119	-0.403599	2.21468e-05	0.000504987	8.56401e-07	5.60054e-09	0.000519849
171	I	AT5G28650	WRKY74	-0.485083	-0.413364	-0.584386	-0.743406	-1.83243	0.028419	0.044243	0.0119714	0.00355777	1.57429e-07
172	I	AT3G60550	CYCU2-2/CYCP3;2	-0.548592	-0.471054	-0.567093	-0.650225	-0.487107	0.000236688	0.00133108	0.000125394	1.82022e-05	0.000985512
173	I	AT2G01530	MLP329	-0.567911	-0.439497	-0.522527	-0.717442	-0.603841	5.6579e-06	0.00034728	2.40329e-05	9.79446e-09	1.00323e-06
174	I	AT3G27190	UKL2	-0.538733	-0.489675	-0.495292	-0.706428	-0.785812	5.65572e-14	9.5182e-12	5.33485e-12	9.9087e-23	9.62443e-28
175	I	AT4G37340	CYP81D3	-0.61605	-0.591548	-0.25059	-0.561661	-1.28721	0.000749852	0.00107012	0.112579	0.00217503	1.07784e-10
176	I	AT1G28130	GH3.17	-0.533936	-0.4967	-0.270965	-0.653908	-0.512829	0.000130952	0.00029567	0.0440251	2.97266e-06	0.000187443
177	I	AT1G74660	MIF1	-0.556192	-0.556354	-0.273299	-0.615066	-0.635917	2.42512e-05	2.2507e-05	0.0312344	4.01159e-06	1.54579e-06
178	I	AT3G45410	LECRK13	-0.582294	-0.517896	-0.241606	-0.600787	-0.47301	1.61112e-06	1.78188e-05	0.0408077	9.40448e-07	8.67833e-05
179	I	AT3G46800	AT3G46800	-0.533394	-0.634359	-0.214514	-0.649227	-1.57167	0.0258466	0.0161104	0.111274	0.013062	0.000294936
180	I	AT1G74055	AT1G74055	-0.560582	-0.574548	-0.197843	-0.651691	-0.217828	0.00012737	9.56845e-05	0.139915	1.417e-05	0.113896
181	I	AT5G48770	AT5G48770	-0.537873	-0.602005	-0.17298	-0.603728	0.472414	0.00990998	0.00393793	0.319462	0.00448733	0.10026
182	I	AT1G66200	ATGSR2/GSR2	-0.530142	-0.661062	-0.277115	-0.689832	-2.42696	0.00132364	6.60091e-05	0.0598392	4.26905e-05	4.85447e-43
183	I	AT4G27860	AT4G27860	-0.531423	-0.603743	-0.302346	-0.626953	-1.55342	1.65579e-14	2.71621e-18	1.41088e-05	1.64339e-19	2.89112e-107
184	I	AT1G10020	AT1G10020	-0.633186	-0.513995	-0.247552	-0.733092	-0.147377	6.17993e-08	1.03762e-05	0.0296968	5.91841e-10	0.182499
185	I	AT1G65590	HEXO3	-0.642468	-0.508241	-0.28883	-0.681771	0.312213	2.00125e-12	2.94911e-08	0.00156372	1.45535e-13	0.00168517
186	I	AT1G15670	AT1G15670	-0.606056	-0.381111	-0.0998927	-0.606555	-0.89914	1.86162e-07	0.000913317	0.348691	2.21057e-07	1.26016e-14
187	I	AT1G35330	AT1G35330	-0.573545	-0.429675	-0.192795	-0.710947	-0.127501	0.00168455	0.0157031	0.218177	0.000165335	0.376713
188	I	AT2G26370	AT2G26370	-0.659689	-0.450299	-0.150829	-0.662965	-1.05048	0.0023055	0.0264131	0.289552	0.0026331	1.67245e-05
189	I	AT4G14740	AT4G14740	-0.516794	-0.56872	-0.191221	-0.535569	-0.433933	1.36227e-05	1.8158e-06	0.0951995	8.89205e-06	0.000251227
190	I	AT5G59370	ACT4	-0.523985	-0.598831	-0.164036	-0.54886	-0.661361	0.0387934	0.0311767	0.150384	0.0330759	0.03967
191	I	AT1G48580	AT1G48580	-0.410033	-0.577986	-0.192043	-0.544185	-0.256586	0.0227469	0.00176987	0.231433	0.00378947	0.136795
192	I	AT1G65850	AT1G65850	-0.433976	-0.532563	-0.202629	-0.564983	-0.724326	0.041176	0.0139797	0.240793	0.0117771	0.00193159
193	I	AT1G73340	AT1G73340	-0.465616	-0.509475	-0.0753239	-0.510311	-0.0971864	0.00822411	0.00357919	0.564257	0.00434127	0.496421
194	I	AT5G63600	FLS5	-0.442176	-0.586065	-0.0527328	-0.443213	-2.32132	3.40149e-06	4.32074e-10	0.516457	3.53719e-06	1.92168e-134
195	I	AT1G62480	AT1G62480	-0.517278	-0.46877	-0.115679	-0.604552	-0.0482924	2.56123e-06	1.63834e-05	0.283498	3.50971e-08	0.613852
196	I	AT5G44460	CML43	-0.513527	-0.500548	-0.134313	-0.545815	-1.06792	0.00219076	0.00261186	0.32494	0.00138441	2.61161e-09
197	I	AT1G06640	AT1G06640	-0.425462	-0.434932	-0.0995627	-0.534806	-0.215965	3.66232e-10	1.18705e-10	0.160843	2.4235e-15	0.00159897
198	I	AT3G01850	AT3G01850	-0.455054	-0.398246	-0.15865	-0.556792	-0.329575	0.000170452	0.000962809	0.173397	6.58387e-06	0.00648815
199	I	AT4G00230	SBT4.14/XSP1	-0.436231	-0.337677	-0.213207	-0.516517	-0.598138	0.000102628	0.00238484	0.0542413	5.01642e-06	8.88643e-08
200	I	AT3G09240	AT3G09240	-0.416003	-0.424576	-0.238617	-0.558593	-0.320645	0.000685568	0.000520895	0.0456239	7.26927e-06	0.00854531
201	I	AT5G62720	AT5G62720	-0.388564	-0.450227	-0.25778	-0.534336	0.389162	0.00600268	0.00116938	0.0629522	0.000159467	0.01453
202	I	AT1G05805	bHLH128	-0.468879	-0.415139	-0.247618	-0.501764	-0.39409	2.05804e-05	0.000157859	0.0224224	7.28498e-06	0.000345191
203	I	AT2G01200	IAA32	-0.478905	-0.420419	-0.295272	-0.578604	-0.43579	0.0679126	0.0874399	0.135368	0.0375943	0.0963369
204	I	AT2G35155	AT2G35155	-0.358131	-0.501637	-0.304028	-0.670759	-0.885891	0.000175399	2.24355e-07	0.00121363	9.08261e-12	2.07392e-18
205	I	AT5G09380	AT5G09380	-0.325753	-0.517994	-0.307653	-0.64527	-0.543431	0.0249461	0.000407998	0.0302105	1.69511e-05	0.00024871
206	I	AT3G02790	MBS1	-0.340427	-0.454162	-0.209836	-0.638059	-0.410002	0.00621247	0.000211891	0.0830151	2.98799e-07	0.000816265
207	I	ATCG00350	PSAA	-0.361791	-0.52848	-0.185482	-0.707747	0.159491	0.122294	0.063905	0.20929	0.0195878	0.499496
208	I	AT4G35180	LHT7	-0.404016	-0.385158	-0.130486	-0.669714	-2.41213	0.0339892	0.0381732	0.308593	0.00128731	4.47841e-19
209	I	AT4G37730	ATBZIP7	-0.349945	-0.396715	-0.121649	-0.601557	0.0256183	0.00538954	0.00135076	0.314723	1.68588e-06	0.979408
210	I	AT2G01818	AT2G01818	-0.347464	-0.503193	-0.0984065	-0.575701	-0.838799	0.0121409	0.0002878	0.409045	5.73861e-05	8.92556e-09
211	I	AT2G25000	WRKY60	-0.350855	-0.460713	-0.172141	-0.569617	-1.78654	0.0242983	0.00305602	0.213719	0.000390203	8.93145e-26
212	I	AT5G19100	AT5G19100	-0.343306	-0.521123	-0.188194	-0.539245	0.0150503	0.0711813	0.00717439	0.271284	0.0065188	0.860015
213	I	AT1G73770	AT1G73770	-0.303299	-0.505952	-0.412613	-0.54881	-0.594636	0.0548241	0.00203302	0.00896706	0.00108183	0.00041981
214	I	AT1G31660	AT1G31660	-0.350698	-0.502104	-0.45789	-0.553029	-0.82731	0.00371249	2.5048e-05	0.000121203	4.93693e-06	4.81835e-12
215	I	AT2G29510	AT2G29510	-0.341716	-0.488196	-0.45409	-0.533576	-0.969992	0.0015075	4.40956e-06	1.94562e-05	7.53072e-07	1.52843e-19
216	I	AT1G29320	AT1G29320	-0.35114	-0.491951	-0.436947	-0.598785	-0.831273	0.000313972	3.69523e-07	5.80271e-06	9.00766e-10	2.17499e-17
217	I	AT4G13750	NOV	-0.381275	-0.494462	-0.426124	-0.650272	-0.606957	0.00617031	0.000337352	0.00190408	3.97403e-06	1.26776e-05
218	I	AT5G44780	MORF4	-0.387718	-0.445972	-0.463415	-0.583716	-0.786877	0.000645336	8.61522e-05	3.9349e-05	4.70864e-07	1.81578e-11
219	I	AT1G15420	AT1G15420	-0.409644	-0.469957	-0.411973	-0.562238	-0.808122	0.000127795	8.77553e-06	9.61692e-05	1.52536e-07	2.70863e-14
220	I	AT3G57660	NRPA1	-0.367084	-0.454453	-0.413127	-0.548428	-0.849043	0.000902452	2.94211e-05	0.000148216	6.69015e-07	6.28225e-15
221	I	AT5G66690	UGT72E2	-0.481941	-0.624645	-0.400222	-0.584322	-2.60824	0.00192012	6.1932e-05	0.00748341	0.000217723	3.04916e-55
222	I	AT3G06070	AT3G06070	-0.399662	-0.581267	-0.404379	-0.556894	0.253693	0.0188932	0.000925137	0.0153211	0.00173412	0.316618
223	I	AT5G45780	AT5G45780	-0.409203	-0.604204	-0.442815	-0.53662	-0.385211	0.000453955	3.62141e-07	0.000126189	7.0797e-06	0.000994905
224	I	AT2G47140	SDR3B	-0.415767	-0.633917	-0.409994	-0.543541	-0.145031	0.0125439	0.000139545	0.011961	0.00129916	0.311773
225	I	AT4G16700	PSD1	-0.434855	-0.609509	-0.419399	-0.563038	-0.632411	0.00342902	5.30597e-05	0.00408228	0.000222572	3.27521e-05
226	I	AT2G18210	AT2G18210	-0.428297	-0.623715	-0.441051	-0.674359	-1.27052	0.00365667	3.63791e-05	0.00243424	1.13393e-05	8.95764e-15
227	I	AT1G71830	SERK1	-0.44205	-0.567045	-0.428488	-0.608687	-0.777312	3.47109e-05	1.11682e-07	5.06866e-05	1.66668e-08	6.53633e-13
228	I	AT5G02140	AT5G02140	-0.418849	-0.530508	-0.405987	-0.592252	-0.431104	0.027363	0.00678166	0.027887	0.00333875	0.0258493
229	I	AT2G26900	BASS2	-0.391102	-0.505781	-0.345975	-0.483064	-0.355686	5.56562e-06	3.06922e-09	5.24016e-05	2.08208e-08	2.99916e-05
230	I	AT3G03420	AT3G03420	-0.363604	-0.45603	-0.325561	-0.501244	-0.744486	3.38218e-05	1.92535e-07	0.000178847	1.42961e-08	5.15427e-17
231	I	AT3G23940	DHAD	-0.352838	-0.489298	-0.362583	-0.518386	-0.615489	4.80079e-06	1.14101e-10	2.04316e-06	1.13341e-11	3.24341e-16
232	I	AT1G15100	RHA2A	-0.412637	-0.498985	-0.350334	-0.567285	-1.06807	1.64351e-05	1.41401e-07	0.00021923	3.05143e-09	4.26022e-29
233	I	AT3G24503	ALDH2C4	-0.395643	-0.497506	-0.294948	-0.52428	-1.32785	2.4208e-06	1.80343e-09	0.000403376	3.25274e-10	8.36008e-59
234	I	AT2G21660	RBG7/ATGRP7	-0.436785	-0.567196	-0.430374	-0.498016	-0.677121	0.00229966	5.93308e-05	0.00221097	0.000547509	1.72357e-06
235	I	AT3G56340	RPS26C	-0.408235	-0.534589	-0.427547	-0.510948	-0.626148	0.00704174	0.000347908	0.00405231	0.000821231	3.04873e-05
236	I	AT1G16280	RH36	-0.420874	-0.580043	-0.382224	-0.4967	-0.849656	0.000157811	2.36049e-07	0.000506016	1.14672e-05	1.3636e-13
237	I	AT4G01770	RGXT1	-0.374847	-0.570297	-0.345717	-0.492235	-0.979204	0.00570344	3.3229e-05	0.00929708	0.000391508	7.81751e-12
238	I	AT1G13830	AT1G13830	-0.478981	-0.532704	-0.376072	-0.422565	-0.815758	0.000324366	5.75124e-05	0.00400127	0.00171159	1.54199e-09
239	I	AT1G54030	MVP1	-0.477724	-0.536389	-0.414845	-0.47182	-1.06804	2.48965e-21	3.0455e-26	2.56205e-16	1.43659e-20	2.50489e-96
240	I	AT4G24240	WRKY7	-0.449149	-0.502828	-0.367708	-0.50962	-0.666178	6.213e-05	6.12954e-06	0.000896686	6.4035e-06	2.33098e-09
241	I	AT1G53600	PCMP-E63	-0.498599	-0.554778	-0.377059	-0.503901	-0.349987	0.0193047	0.010242	0.0594639	0.0203807	0.0838345
242	I	AT5G47970	AT5G47970	-0.470971	-0.544881	-0.371437	-0.521598	-0.92236	1.60393e-05	7.60835e-07	0.000542842	2.75072e-06	8.32354e-16
243	I	AT2G39870	AT2G39870	-0.47936	-0.603236	-0.285022	-0.4431	-0.514327	9.25056e-08	2.14598e-11	0.00144211	1.12502e-06	1.0586e-08
244	I	AT1G61400	AT1G61400	-0.447671	-0.63642	-0.33266	-0.47617	-0.447217	0.00394768	7.05113e-05	0.0265595	0.00288593	0.0047274
245	I	AT2G18160	BZIP2	-0.476496	-0.629179	-0.329489	-0.42985	-0.540717	2.37692e-12	1.17146e-20	1.42487e-06	3.57261e-10	1.00134e-15
246	I	AT5G37210	AT5G37210	-0.445615	-0.662988	-0.304338	-0.423998	0.106819	0.0251028	0.00151234	0.0992723	0.036927	0.915702
247	I	AT1G30110	NUDT25/NUDX25	-0.550325	-0.616074	-0.235252	-0.496871	-0.707322	5.60371e-06	3.23507e-07	0.046175	4.81737e-05	4.98486e-09
248	I	AT1G51890	AT1G51890	-0.529673	-0.633769	-0.28738	-0.477477	-1.67171	1.01075e-06	5.06711e-09	0.00670225	1.26595e-05	5.11294e-48
249	I	AT4G03070	AOP1	-0.543494	-0.657239	-0.294313	-0.517204	-0.533606	0.014544	0.00437435	0.121969	0.0213357	0.0188654
250	I	AT1G19340	AT1G19340	-0.527564	-0.650487	-0.276584	-0.423616	-0.716391	0.000991741	8.01712e-05	0.0617849	0.00883556	2.31532e-05
251	I	AT2G19130	AT2G19130	-0.493045	-0.649933	-0.275222	-0.403785	-0.333873	1.33817e-07	5.20707e-12	0.00310437	2.19311e-05	0.000353096
252	I	AT1G55420	EDA11	-0.572154	-0.699229	-0.246015	-0.456203	-0.577189	0.000250355	1.09081e-05	0.0881319	0.00374505	0.000259414
253	I	AT5G44910	AT5G44910	-0.503338	-0.710663	-0.280653	-0.454697	-0.57124	0.00483415	7.42412e-05	0.0905777	0.0110829	0.00134024
254	I	AT1G79850	RPS17	-0.573645	-0.444148	-0.368215	-0.546154	-0.777312	6.79341e-05	0.0016546	0.00845422	0.000168475	8.48383e-08
255	I	AT3G52900	AT3G52900	-0.47563	-0.500427	-0.359786	-0.575739	-0.477988	0.00028694	0.000122618	0.00515435	1.4488e-05	0.000246724
256	I	AT5G52710	AT5G52710	-0.47859	-0.536962	-0.353373	-0.558294	-1.283	0.0237579	0.0218272	0.0350383	0.0156019	0.00320314
257	I	AT2G30990	AT2G30990	-0.49919	-0.50116	-0.416763	-0.588328	-1.0038	1.20252e-08	1.50204e-08	1.65395e-06	4.33785e-11	3.42938e-27
258	I	AT2G47230	DUF6	-0.516	-0.4826	-0.356044	-0.603641	-0.590246	0.000219732	0.000537485	0.00837527	2.51761e-05	3.48908e-05
259	I	AT1G58100	TCP8	-0.537736	-0.508154	-0.209016	-0.499448	-0.401573	5.83048e-07	2.25064e-06	0.0489849	4.5513e-06	0.000179695
260	I	AT5G40240	AT5G40240	-0.557158	-0.529745	-0.271755	-0.491022	-1.0511	2.05698e-12	3.15795e-11	0.000601909	9.65974e-10	1.03571e-37
261	I	AT5G44160	NUC	-0.522651	-0.531448	-0.314755	-0.514133	-0.400139	3.9166e-06	2.73034e-06	0.00474068	7.63873e-06	0.00039241
262	I	AT1G61080	AT1G61080	-0.455751	-0.58601	-0.272241	-0.560757	-0.391766	0.0627255	0.0226967	0.178879	0.0292866	0.100936
263	I	AT5G06270	AT5G06270	-0.462075	-0.571961	-0.322203	-0.572503	-0.298312	0.00389578	0.000317803	0.0367249	0.000406987	0.0519226
264	I	AT1G67030	ZFP6	-0.521104	-0.583251	-0.35613	-0.555083	-1.22654	7.88905e-06	4.59782e-07	0.00188081	2.19981e-06	1.52987e-25
265	I	AT2G07671	AT2G07671	-0.503114	-0.596091	-0.323719	-0.530075	0.209402	0.0718668	0.0471835	0.141846	0.0570256	0.609956
266	I	AT1G16930	AT1G16930	-0.54484	-0.63057	-0.352984	-0.514336	-0.454222	1.86418e-05	1.02357e-06	0.00437625	7.00795e-05	0.000368442
267	I	AT3G17020	AT3G17020	-0.552116	-0.585758	-0.357087	-0.503308	-0.690634	4.48866e-17	4.86738e-19	7.1253e-08	2.82485e-14	4.49005e-26
268	I	AT5G08260	SCPL35	-0.528368	-0.575441	-0.347971	-0.485997	-0.196643	1.74655e-10	7.03756e-12	2.44692e-05	7.77157e-09	0.0181571
269	I	AT2G05760	NAT1	-0.24282	-0.47443	-0.251446	-0.541213	-0.574455	0.113924	0.00260961	0.0915401	0.000815762	0.000371224
270	I	AT4G13235	EDA21	-0.242891	-0.486455	-0.175069	-0.5731	-1.20595	0.0455453	5.0105e-05	0.13369	2.59172e-06	1.02374e-22
271	I	AT1G12020	AT1G12020	-0.324297	-0.433894	-0.266854	-0.558493	-0.594413	0.0551819	0.0109734	0.0989513	0.00158509	0.000758248
272	I	AT1G80315	AT1G80315	-0.307635	-0.467983	-0.292195	-0.571618	-0.630761	0.141623	0.0382915	0.143685	0.0161047	0.00988851
273	I	AT5G17000	AT5G17000	-0.333367	-0.450536	-0.275118	-0.60263	-0.90417	0.00121611	9.3929e-06	0.00674042	4.35758e-09	1.06156e-18
274	I	AT3G53850	AT3G53850	-0.246148	-0.434673	-0.309734	-0.569468	-0.484422	0.148079	0.0130184	0.0654048	0.00153858	0.00606685
275	I	AT4G14590	EMB2739	-0.284723	-0.436547	-0.325555	-0.52496	-0.492196	0.085412	0.0101673	0.0452491	0.00278279	0.0046421
276	I	AT4G16957	AT4G16957	-0.33189	-0.271339	-0.282685	-0.515064	-0.824654	0.00316009	0.0149513	0.0104248	7.15346e-06	1.85755e-12
277	I	AT5G01340	SFC1	-0.341365	-0.379713	-0.316836	-0.515317	-0.92016	0.00525336	0.00159794	0.00834565	2.76972e-05	5.44897e-14
278	I	AT2G22800	HAT9	-0.288182	-0.344425	-0.332105	-0.514803	-0.0103856	0.0718839	0.0300268	0.0343194	0.00175923	0.817634
279	I	AT3G47530	PCMP-H76	-0.320389	-0.334511	-0.317728	-0.508925	-0.604025	0.0192818	0.0146286	0.0175484	0.000355417	2.61535e-05
280	I	AT5G35220	EGY1	-0.249555	-0.385776	-0.190765	-0.501334	-0.414418	0.0464509	0.00193559	0.116461	8.18529e-05	0.000951958
281	I	AT5G17270	AT5G17270	-0.313137	-0.445828	-0.250597	-0.504124	-0.527512	0.000195401	9.02499e-08	0.00265154	2.00713e-09	2.67407e-10
282	I	AT3G12670	EMB2742	-0.289366	-0.377638	-0.266114	-0.513003	-0.655225	0.00127925	1.77635e-05	0.00267829	6.94701e-09	6.24469e-14
283	I	AT5G02710	AT5G02710	-0.327478	-0.361205	-0.262627	-0.539957	-0.622426	0.0718842	0.0464791	0.126437	0.00509596	0.00143617
284	I	AT2G25440	ATRLP20	-0.160609	-0.331713	-0.303556	-0.777058	-0.0768068	0.295686	0.164788	0.16935	0.02041	0.37453
285	I	AT1G16225	AT1G16225	-0.250261	-0.378717	-0.423789	-0.791512	-0.97985	0.161292	0.088443	0.0617568	0.0101027	0.0110703
286	I	AT3G26590	DTX29	-0.225691	-0.395088	-0.414957	-0.727461	-1.84491	0.0358425	0.000213565	0.000104996	2.28955e-11	2.52983e-58
287	I	AT2G35550	BPC7	-0.159644	-0.43382	-0.460396	-0.531778	-0.843301	0.323888	0.0801122	0.0627706	0.0486415	0.00729105
288	I	AT3G19330	AT3G19330	-0.148201	-0.46598	-0.37809	-0.555781	-0.340349	0.310982	0.00300211	0.0132721	0.000585739	0.029363
289	I	AT1G01210	AT1G01210	-0.233864	-0.4676	-0.486498	-0.677204	-0.667134	0.0877182	0.0007621	0.000439089	2.1465e-06	2.62414e-06
290	I	AT3G44695	AT3G44695	-0.290341	-0.46139	-0.457636	-0.614233	-0.722476	0.134452	0.0646458	0.0600508	0.0286315	0.0290761
291	I	AT2G19146	AT2G19146	-0.17605	-0.444672	-0.408337	-0.667583	-1.28897	0.110121	0.0395276	0.0360191	0.011697	0.00372739
292	I	AT5G23930	AT5G23930	-0.133919	-0.520489	-0.490569	-0.690426	-0.355561	0.366506	0.00331485	0.0047009	0.000176038	0.0394375
293	I	AT4G18905	AT4G18905	-0.2673	-0.362406	-0.507057	-0.520904	-0.78395	0.00640416	0.000159406	1.2628e-07	8.1265e-08	3.18401e-16
294	I	AT1G10460	GLP7	-0.303052	-0.329163	-0.528801	-0.534911	-0.225711	0.146865	0.115291	0.0176209	0.0206845	0.245386
295	I	AT1G52160	TRZ3	-0.315675	-0.333673	-0.494423	-0.528866	-0.717623	0.00124612	0.000586123	3.32466e-07	8.45847e-08	4.17774e-13
296	I	AT1G75670	AT1G75670	-0.292749	-0.323661	-0.473525	-0.529034	-0.768171	0.0272908	0.0131742	0.000321351	8.76454e-05	1.25621e-08
297	I	AT3G47570	AT3G47570	-0.280184	-0.372074	-0.435609	-0.575705	-1.29875	0.0163181	0.00132462	0.000170992	1.30931e-06	1.70006e-25
298	I	AT5G27620	CYCH;1	-0.268568	-0.408491	-0.416009	-0.514564	-0.435274	0.0244603	0.000520231	0.000392094	1.81567e-05	0.000226265
299	I	AT5G43420	ATL16	-0.287431	-0.377238	-0.381112	-0.53811	-1.26041	0.0326027	0.00446505	0.00411342	8.16245e-05	8.44423e-20
300	I	AT5G51540	ATOCT1	-0.322541	-0.385338	-0.388008	-0.526132	-0.501165	0.00815485	0.00149006	0.00126336	2.29308e-05	4.51676e-05
301	I	AT1G77460	CSI3	-0.399821	-0.417295	-0.330882	-0.593612	-0.611438	0.000377293	0.000190588	0.00280451	1.93441e-07	7.05618e-08
302	I	AT4G21880	AT4G21880	-0.378023	-0.387952	-0.384424	-0.610063	-0.334248	0.00434873	0.00332559	0.00314778	7.51124e-06	0.0113018
303	I	AT1G09410	PCMP-H18	-0.350525	-0.364476	-0.381848	-0.66626	-0.257423	0.0693184	0.0586275	0.0442023	0.00162538	0.162375
304	I	AT1G60850	ATRPAC42	-0.338522	-0.380798	-0.392071	-0.692821	-0.769151	0.00497492	0.0013457	0.000965108	1.10563e-08	2.00846e-10
305	I	AT1G69588	CLE45	-0.315032	-0.43426	-0.340081	-0.648363	-0.401389	0.165011	0.0765572	0.131101	0.0167648	0.103484
306	I	AT2G42730	AT2G42730	-0.307409	-0.403447	-0.300985	-0.651255	-0.177757	0.0854263	0.027116	0.0814563	0.000782928	0.279212
307	I	AT3G04630	WDL1	-0.353744	-0.33178	-0.376533	-0.573744	-0.506897	0.000116175	0.000272797	3.4076e-05	4.57555e-10	2.92511e-08
308	I	AT1G61260	AT1G61260	-0.340561	-0.28788	-0.373306	-0.55606	-0.673603	0.0199353	0.0444527	0.00959922	0.000226434	8.42768e-06
309	I	AT2G39670	AT2G39670	-0.369115	-0.289687	-0.393644	-0.590367	-0.59811	5.9746e-06	0.00038638	1.14899e-06	8.99242e-13	5.01313e-13
310	I	AT1G54200	AT1G54200	-0.32842	-0.290246	-0.441015	-0.646574	-0.679758	0.0827374	0.11266	0.0219742	0.00208819	0.00146863
311	I	AT4G29140	DTX51	-0.240905	-0.320057	-0.440069	-0.654026	-1.06639	0.112714	0.0333656	0.00414486	3.61232e-05	2.22007e-11
312	I	AT1G28480	GRXC9/GRX480	-0.146881	-0.12395	-0.514814	-0.566104	-2.46795	0.322821	0.346075	0.0100478	0.00633012	4.90348e-24
313	I	AT2G23470	RUS4	-0.134203	-0.0903047	-0.453534	-0.518897	-0.630928	0.374743	0.503169	0.00483035	0.00209299	0.000210869
314	I	AT2G42660	AT2G42660	-0.0482106	-0.176981	-0.313123	-0.506188	-0.629364	0.693138	0.307926	0.0862634	0.00958149	0.0014283
315	I	AT5G52380	AT5G52380	-0.0925093	-0.208599	-0.379402	-0.583861	-1.09867	0.386609	0.0515715	0.000398468	1.05798e-07	2.92159e-22
316	I	AT1G76160	SKS5	-0.147992	-0.182422	-0.346129	-0.517839	-0.587649	0.0761281	0.0227575	1.10447e-05	4.2563e-11	3.24749e-14
317	I	AT2G02950	PKS1	-0.173142	-0.16002	-0.373993	-0.546837	-0.759463	0.316599	0.329356	0.0409048	0.00467096	0.000111518
318	I	AT3G25740	MAP1C/MAP1B	-0.161094	-0.149924	-0.337807	-0.558018	-0.768294	0.242409	0.261455	0.0145999	0.000128506	2.79929e-07
319	I	AT1G34380	AT1G34380	-0.190474	-0.0736976	-0.315678	-0.531272	-0.726341	0.282383	0.580036	0.0813849	0.00678969	0.000308033
320	I	AT2G17210	PCMP-E77	-0.133939	-0.0909687	-0.3436	-0.524167	-0.503317	0.463397	0.554462	0.102515	0.023001	0.0289302
321	I	AT2G34240	AT2G34240	-0.318553	-0.236802	-0.400083	-0.514117	-0.313691	0.170849	0.260849	0.091497	0.0489723	0.183059
322	I	AT4G23980	ARF9	-0.290216	-0.173485	-0.362722	-0.505901	-0.621939	0.0077517	0.105121	0.000691868	3.29278e-06	7.0924e-09
323	I	AT5G06710	HAT14	-0.288491	-0.189826	-0.374105	-0.519916	-0.609359	0.0837505	0.22702	0.0233837	0.00315321	0.000645312
324	I	AT2G32280	AT2G32280	-0.241994	-0.199055	-0.298134	-0.506932	-0.654835	0.0524927	0.102156	0.0146077	5.6628e-05	1.8463e-07
325	I	AT3G54090	FLN1	-0.245631	-0.22879	-0.378879	-0.56146	-0.619313	0.0458181	0.0590242	0.00177179	8.71919e-06	9.67849e-07
326	I	AT5G56010	HSP90-3/HSP81-3	-0.247274	-0.233203	-0.363778	-0.513505	-0.795367	0.0524073	0.0583912	0.00334523	4.45402e-05	9.30909e-11
327	I	AT2G19640	ASHR2	-0.140115	-0.329823	-0.409522	-0.597496	-1.02742	0.169752	0.000984981	4.22326e-05	4.26018e-09	7.13571e-23
328	I	AT1G60080	AT1G60080	-0.196099	-0.286256	-0.423924	-0.551101	-0.820742	0.0593651	0.00517932	3.25156e-05	1.35438e-07	9.40997e-15
329	I	AT5G66631	AT5G66631	-0.150864	-0.313646	-0.389899	-0.523596	-0.374004	0.409017	0.141912	0.0720976	0.025725	0.0954439
330	I	AT5G59760	AT5G59760	-0.0800179	-0.333872	-0.330276	-0.534735	-1.09911	0.533202	0.122207	0.118545	0.0261911	6.7117e-05
331	I	AT4G15730	AT4G15730	-0.179869	-0.283198	-0.253795	-0.500693	-0.723686	0.118035	0.0126457	0.0232923	1.75252e-05	9.17506e-10
332	I	AT5G65330	AGL78	-0.142333	-0.241512	-0.299512	-0.522448	-1.51836	0.155082	0.111765	0.0798652	0.0339881	0.000760029
333	I	AT4G24260	KOR3/ATGH9A3	-0.217993	-0.21022	-0.164018	-0.680365	-0.0659247	0.275443	0.276293	0.366354	0.00223344	0.631885
334	I	AT5G26220	GGCT2;1	-0.2049	-0.273969	-0.193309	-0.712132	-1.34352	0.279284	0.186109	0.273614	0.0087249	1.81444e-05
335	I	AT3G04650	AT3G04650	-0.181254	-0.292834	-0.268215	-0.678641	-1.09487	0.13441	0.0157423	0.0248242	8.30129e-08	1.60557e-16
336	I	AT5G04310	AT5G04310	-0.257664	-0.257788	-0.272591	-0.684839	-1.6555	0.113759	0.103784	0.0859464	0.00014913	6.43743e-16
337	I	AT3G18680	AT3G18680	-0.197508	-0.186291	-0.141967	-0.522502	-0.41605	0.133959	0.147781	0.260907	7.91945e-05	0.00142262
338	I	AT5G03310	AT5G03310	-0.236912	-0.140549	-0.221112	-0.594407	0.0651328	0.224082	0.29153	0.221199	0.0417189	0.46044
339	I	AT5G46510	AT5G46510	-0.191725	-0.184861	-0.209088	-0.561226	-0.581379	0.0547917	0.0576188	0.0313333	7.31538e-09	1.62222e-09
340	I	AT4G20210	TPS08	-0.147802	-0.373895	-0.210789	-0.565914	-1.61661	0.33417	0.0316239	0.184607	0.00213595	1.02143e-14
341	I	AT4G38160	PDE191	-0.263386	-0.266223	-0.216063	-0.604468	-0.412957	0.0720916	0.0656034	0.124233	6.05e-05	0.00525787
342	I	AT2G44640	AT2G44640	-0.156441	-0.284471	-0.176142	-0.546427	-0.471634	0.147969	0.00706773	0.0922314	3.68207e-07	9.69153e-06
343	I	AT1G19600	AT1G19600	-0.217327	-0.282216	-0.20832	-0.535361	-0.74459	0.0138504	0.0010241	0.0163109	4.8252e-10	2.56962e-18
344	I	AT2G37690	AT2G37690	-0.214629	-0.293986	-0.208367	-0.56805	-0.730378	0.014179	0.000560539	0.0153377	2.71022e-11	7.29047e-18
345	I	AT1G35580	CINV1	-0.468777	-0.258046	-0.124537	-0.530446	-0.629491	3.18781e-06	0.0100946	0.215885	1.30524e-07	1.68674e-10
346	I	AT5G40090	CHL1	-0.458714	-0.294027	-0.125037	-0.500417	-0.151179	0.00395295	0.0593179	0.376531	0.00216893	0.310162
347	I	AT1G78010	AT1G78010	-0.351834	-0.228301	-0.15354	-0.517263	-0.570405	0.00105735	0.0334307	0.141846	2.85519e-06	2.73628e-07
348	I	AT1G62770	PMEI9	-0.380538	-0.272607	-0.188857	-0.567297	-0.533737	0.0207179	0.0847865	0.218122	0.000626982	0.00104892
349	I	AT4G05180	PSBQ2/PSBQ	-0.378556	-0.311596	-0.141648	-0.569465	-1.04369	0.0669674	0.115111	0.360366	0.0105464	2.71702e-05
350	I	AT3G47010	AT3G47010	-0.40335	-0.283036	0.00898248	-0.50499	-0.354262	0.0137715	0.0784806	0.899828	0.00265519	0.0306712
351	I	AT4G16447	AT4G16447	-0.353235	-0.403286	-0.0323929	-0.523864	-0.489217	0.00283389	0.00063412	0.714704	1.35854e-05	4.10185e-05
352	I	AT3G44740	AT3G44740	-0.2776	-0.31151	-0.0951408	-0.505821	-0.510285	0.0460492	0.0238187	0.446658	0.000398936	0.000308943
353	I	AT4G34090	AT4G34090	-0.244735	-0.294955	-0.0851481	-0.503489	-0.295183	0.209837	0.129125	0.57279	0.0136994	0.136655
354	I	AT5G04840	AT5G04840	-0.279799	-0.266454	-0.0704018	-0.598226	-0.699303	0.0521772	0.0582681	0.555816	3.98218e-05	1.40481e-06
355	I	AT3G14780	AT3G14780	-0.337721	-0.213231	-0.0503646	-0.503729	0.1203	0.0105281	0.103371	0.666585	0.000149577	0.49517
356	I	AT3G53460	CP29	-0.277212	-0.241066	-0.0630646	-0.502737	-0.644846	0.00550912	0.014033	0.514031	2.88752e-07	1.95309e-11
357	I	AT2G13810	ALD1	-0.472909	-0.883519	0.810944	-1.47176	0.58403	0.0162449	2.3827e-05	0.000390718	3.74142e-11	0.0202995
358	I	AT3G15650	AT3G15650	0.388002	-0.303606	0.420468	-1.24395	-1.99955	0.399933	0.149697	0.317972	4.96363e-07	4.16322e-14
359	I	AT3G49630	AT3G49630	0.0560906	-0.171095	-0.165257	-1.46231	-3.19243	0.635413	0.180394	0.179566	8.40628e-09	1.9119e-13
360	I	AT3G05155	AT3G05155	-0.476827	-0.143778	0.455319	-0.655617	-0.655021	0.00499	0.36738	0.0142308	0.000193564	0.000195542
361	I	AT5G35940	JAL41	-0.474663	-0.0406392	0.358912	-0.519006	0.255139	0.00472111	0.779267	0.0475883	0.00209719	0.183823
362	I	AT1G12100	AT1G12100	0.0563736	-0.291232	0.268945	-0.628041	-0.00199788	0.653921	0.29289	0.873154	0.0210839	0.578886
363	I	AT5G36870	CALS4/ATGSL09	-0.0021661	-0.179051	0.243438	-0.557933	-3.21628	0.662755	0.292487	0.763591	0.0199656	1.7268e-10
364	I	AT5G23360	AT5G23360	-0.258394	-0.431916	0.415323	-0.576907	-1.47965	0.219592	0.0478609	0.220188	0.0114867	1.25751e-09
365	I	AT1G54890	AT1G54890	-0.200094	-0.133579	0.445913	-0.722107	-2.0399	0.200493	0.349935	0.0180222	5.8553e-06	1.99317e-35
366	I	AT3G47200	AT3G47200	-0.171251	-0.0956966	0.214633	-0.702707	-0.580253	0.2143	0.460727	0.173869	2.31238e-07	1.66001e-05
367	I	AT3G56980	ORG3/bHLH039	-0.782153	-0.322137	0.24883	-0.789387	-0.384842	0.0114326	0.167901	0.933017	0.00977835	0.138027
368	I	AT1G32450	NPF7.3/NRT1.5	-0.647307	-0.343635	0.147511	-0.772451	-0.0559388	7.77533e-07	0.00807558	0.445238	3.24501e-09	0.604116
369	I	AT5G05250	AT5G05250	-0.576041	-0.266706	0.205752	-0.700121	-0.259166	0.02422	0.230028	0.798701	0.00685053	0.24708
370	I	AT1G34520	AT1G34520	-1.00139	-0.471953	0.311745	-0.769381	0.663525	0.00571249	0.095924	0.853997	0.0197278	0.787334
371	I	AT5G61590	ERF107	-0.920375	-0.0520902	0.120993	-0.638277	0.197516	3.78431e-05	0.649177	0.881203	0.0041117	0.681077
372	I	AT5G43370	PHT1;2	-0.404938	-0.316417	0.0951843	-0.844102	-3.08524	0.0484386	0.0859305	0.69222	0.000480215	1.24521e-22
373	I	AT2G02000	GAD3	-0.456522	-0.335729	0.15312	-0.676306	-1.57709	0.0564555	0.121327	0.925667	0.00943633	8.79579e-07
374	I	AT1G04778	AT1G04778	-0.486392	-0.361279	0.0374507	-0.660252	-0.343833	0.0316033	0.0941757	0.839622	0.00593622	0.116036
375	I	AT1G11450	AT1G11450	-0.476434	-0.382227	0.108615	-0.582795	-0.249143	0.000237292	0.00283022	0.581915	7.22722e-06	0.0514813
376	I	AT1G64900	CYP89A2	-0.344504	-0.717815	0.0503288	-0.818871	-2.36655	0.00662671	5.70127e-08	0.99963	9.35795e-10	2.4712e-48
377	I	AT2G01520	MLP328	-0.406542	-0.548294	0.11853	-0.694405	-0.278689	0.0127449	0.000621911	0.717206	2.04326e-05	0.0760878
378	I	AT1G15380	AT1G15380	-0.428839	-0.500043	0.0156951	-0.6106	0.329669	0.0129751	0.00310748	0.920619	0.00040577	0.130226
379	I	AT1G70850	MLP34	-0.471789	-0.538651	0.0254269	-0.541577	-0.348595	1.28553e-05	4.11353e-07	0.960433	5.18523e-07	0.00107324
380	I	AT4G15700	GRXS3	-0.553974	0.260323	0.187699	-1.40972	-0.589638	0.0450906	0.748113	0.648551	0.000288623	0.0534267
381	I	AT4G15680	GRXS4	-1.18634	-0.243732	-0.034127	-1.44047	-0.834775	3.54682e-05	0.0912499	0.252554	2.21152e-06	0.00209338
382	I	AT4G15690	GRXS5	-0.938319	-0.00186195	-0.2162	-1.20305	0.120086	0.00225803	0.377652	0.157061	0.000328062	0.538674
383	I	AT1G47400	AT1G47400	-0.724435	-0.0633412	0.0391133	-1.00227	-0.858083	0.00563988	0.44061	0.633195	0.000288659	0.00215692
384	I	AT1G62510	AT1G62510	-0.655543	-0.169982	-0.112704	-1.11254	1.41629	0.000481197	0.308311	0.460055	7.02334e-09	2.29788e-13
385	I	AT2G29330	TRI	-0.472494	-0.344724	-0.26902	-1.05997	-1.11625	0.00467662	0.0297914	0.0758285	3.63304e-09	1.11848e-09
386	I	AT1G69890	AT1G69890	-0.677467	-0.421713	-0.216983	-1.00238	-0.834176	6.83074e-07	0.00146086	0.0816273	7.58085e-13	1.95784e-09
387	I	AT2G26480	UGT76D1	-0.553069	-0.455052	-0.290627	-0.893298	-0.728604	2.94059e-06	0.000108467	0.0109292	2.63766e-13	1.91207e-09
388	I	AT1G29730	AT1G29730	-0.465089	-0.324581	-0.245932	-0.781954	-1.52315	0.00315233	0.03132	0.0852465	2.90663e-06	6.05083e-16
389	I	AT1G33080	DTX23	-0.500136	-0.402378	-0.193986	-0.778822	-0.30423	9.20904e-06	0.000366575	0.0711112	3.82098e-11	0.00687784
390	I	AT4G13500	AT4G13500	-0.444526	-0.341292	-0.144588	-0.801417	-1.85458	0.0470613	0.0880713	0.234549	0.00336417	2.58036e-06
391	I	AT4G21990	2003-04-01	-0.401098	-0.301155	-0.329351	-0.900469	-1.88778	0.00705007	0.0332199	0.0215693	4.04293e-09	5.50627e-34
392	I	AT4G33420	AT4G33420	-0.49329	-0.19746	-0.227304	-0.85512	0.223352	6.11955e-06	0.0681623	0.0365831	2.08654e-15	0.0867203
393	I	AT1G03850	AT1G03850	-0.91293	-0.364511	-0.250888	-0.839006	-0.18161	1.96856e-07	0.0257226	0.106053	1.69282e-06	0.210889
394	I	AT2G07725	AT2G07725	-0.79936	-0.459454	-0.372401	-0.777657	-0.0258458	0.00736972	0.0527261	0.0718069	0.00784152	0.295231
395	I	AT1G13260	RAV1	-0.730548	-0.191516	-0.331036	-0.786943	-2.0323	1.40091e-06	0.137931	0.0190797	2.36494e-07	6.61518e-37
396	I	AT1G47395	AT1G47395	-0.838445	-0.225137	-0.212141	-0.997218	-1.44265	0.00208904	0.129977	0.136841	0.000396136	1.32716e-05
397	I	AT1G67150	AT1G67150	-0.643863	-0.440551	-0.445374	-1.10855	-1.80511	0.00238693	0.0197314	0.0174043	3.8728e-06	3.46331e-10
398	I	AT5G65030	AT5G65030	-0.689271	-0.487378	-0.475846	-1.06943	-1.49734	0.00243122	0.0166492	0.0163098	3.40227e-05	6.98029e-07
399	I	AT1G50040	AT1G50040	-0.872142	-0.355753	-0.39814	-1.17294	-0.501227	8.26209e-05	0.0471115	0.0286789	9.05644e-07	0.0129779
400	I	AT5G43180	AT5G43180	-0.739406	-0.423875	-0.388169	-1.27945	0.110514	2.57414e-08	0.00101756	0.00254729	1.5179e-21	0.738139
401	I	AT4G15670	GRXS7	-0.5146	0.183105	-0.157132	-0.764235	-0.204996	0.0717503	0.552811	0.237852	0.0207657	0.242758
402	I	AT3G22961	AT3G22961	-0.611926	0.036936	-0.193667	-0.788554	1.04668	0.0372714	0.835199	0.383677	0.010006	0.00356922
403	I	AT4G15330	CYP705A1	-0.521527	0.0319981	-0.251541	-0.856753	0.135214	0.0147032	0.862006	0.188599	0.000126891	0.86544
404	I	AT2G17600	AT2G17600	-0.277249	0.111651	-0.281538	-0.631877	-0.352524	0.202273	0.528601	0.183183	0.0497103	0.195634
405	I	AT4G16780	HAT4/ATHB-2	-0.32645	0.0439185	-0.359706	-0.614204	-0.743054	0.0481032	0.990706	0.026449	0.0002859	1.14825e-05
406	I	AT5G14730	AT5G14730	-0.360074	-0.0118947	-0.389799	-0.609539	-2.53115	0.0424251	0.642267	0.0260161	0.00118924	6.48983e-34
407	I	AT4G08555	AT4G08555	-0.410658	-0.0351023	-0.348404	-0.741643	-1.64954	0.0763816	0.468731	0.101532	0.00497263	6.63075e-08
408	I	AT5G10520	RBK1	-0.221389	0.0379383	-0.353263	-0.773745	-1.61317	0.086158	0.995241	0.00600136	9.79446e-09	3.78904e-28
409	I	AT1G16150	WAKL4	-0.447392	0.144895	-0.253321	-0.572008	1.30452	0.0121825	0.524679	0.152809	0.0014756	2.83416e-15
410	I	AT1G21270	WAK2	-0.409342	0.355496	-0.356007	-0.523064	-1.07206	0.0819474	0.614495	0.0908249	0.0474073	0.0165383
411	I	AT1G59590	ZCF37	-0.276337	0.345868	-0.247133	-0.545472	-2.07904	0.114621	0.169061	0.139484	0.00265085	6.51108e-27
412	I	AT1G58120	AT1G58120	-0.764643	-0.0892999	-0.238317	-0.628814	-0.951916	0.0111885	0.14041	0.0749064	0.0181627	0.0182054
413	I	AT1G13230	PII-2	-0.684676	-0.0883813	-0.313794	-0.567252	-0.749149	0.00789982	0.156932	0.0618695	0.0121606	0.0326542
414	I	AT3G29240	AT3G29240	-0.667513	-0.124919	-0.255036	-0.570958	-0.302169	0.0186756	0.409749	0.23394	0.0383136	0.197473
415	I	AT4G29905	AT4G29905	-0.577396	-0.00657208	-0.228712	-0.58175	0.103477	0.000254157	0.842438	0.136979	0.000242248	0.729405
416	I	AT5G60060	AT5G60060	-0.649137	0.0038359	-0.336271	-0.646077	-0.96574	0.0198819	0.265242	0.0808246	0.0176981	0.0131184
417	I	AT5G46060	AT5G46060	-0.464369	-0.130885	0.0189453	-0.649342	1.61575	0.0298956	0.52684	0.990616	0.00252515	1.42695e-16
418	I	AT3G47050	AT3G47050	-0.562139	-0.178142	-0.159679	-0.492137	-1.83363	0.0033393	0.248469	0.282168	0.0102759	2.27711e-15
419	I	AT5G14880	POT8	-0.522816	-0.115591	-0.0896021	-0.533438	-0.331009	1.57057e-06	0.286408	0.402185	1.14007e-06	0.00226203
420	I	AT3G01350	NPF5.9	-0.598338	-0.176213	-0.0888093	-0.641253	0.0327728	6.26455e-05	0.215049	0.489637	2.35246e-05	0.998625
421	I	AT5G19120	AT5G19120	-0.682703	-0.15652	-0.129677	-0.585678	-0.834476	0.00137726	0.335097	0.392738	0.00577242	0.000107726
422	I	AT5G66440	AT5G66440	-0.311175	-0.201917	-0.28744	-0.71959	-1.11422	0.000459861	0.0225242	0.00102113	3.84338e-15	1.03391e-30
423	I	AT4G15920	SWEET17	-0.331372	-0.187082	-0.361825	-0.641581	-0.872079	0.00108944	0.0608514	0.000298029	2.37359e-10	8.6107e-18
424	I	AT5G50290	AT5G50290	-0.28346	-0.181745	-0.34316	-0.644132	-0.471189	0.173269	0.316924	0.100337	0.00681685	0.0404842
425	I	AT2G22890	FAD4L2	-0.419032	-0.262722	-0.296537	-0.666851	-1.1897	0.0483753	0.159047	0.116368	0.00471877	1.44528e-05
426	I	AT4G31330	AT4G31330	-0.421502	-0.166661	-0.197132	-0.59298	-0.741556	0.103353	0.350736	0.304185	0.0324127	0.0125534
427	I	AT5G11250	AT5G11250	-0.510349	-0.372194	-0.386573	-0.629655	-0.772799	0.00122894	0.0151785	0.0113589	0.000105697	2.80709e-06
428	I	AT4G25620	AT4G25620	-0.480706	-0.332366	-0.389406	-0.594403	-0.374417	4.1157e-05	0.00419381	0.00073856	6.7366e-07	0.00138128
429	I	AT4G40060	ATHB-16	-0.491807	-0.320995	-0.4001	-0.562586	-0.729135	8.25032e-05	0.00867279	0.00114618	7.01549e-06	3.31549e-09
430	I	AT2G18196	HIPP30	-0.471497	-0.203678	-0.431998	-0.658693	-0.765911	0.00304101	0.160857	0.00557062	4.77757e-05	2.2058e-06
431	I	AT4G07820	AT4G07820	-0.562487	-0.215039	-0.348197	-0.652254	-2.43232	0.00242072	0.15002	0.0383489	0.00065164	4.65432e-22
432	I	ATMG01130	ORF106F	-0.551789	-0.210306	-0.289496	-0.616241	-0.300369	0.0363753	0.147884	0.0990492	0.0235743	0.1347
433	I	AT3G53840	WAKL15	-0.420258	-0.250609	-0.29593	-0.530283	-0.685136	0.0883737	0.226042	0.166734	0.0453456	0.0182536
434	I	AT4G02130	GATL6	-0.433806	-0.202204	-0.318618	-0.535878	0.273734	0.00128263	0.126756	0.0165436	8.15899e-05	0.0821244
435	I	AT5G13790	AGL15	-0.472372	-0.211013	-0.348663	-0.532964	-0.221814	0.0051534	0.180953	0.0320835	0.00231472	0.168311
436	I	AT1G35140	EXL1/PHI-1	-0.539066	-0.264924	-0.422818	-0.533758	-0.417719	0.0395225	0.204449	0.0797113	0.0415917	0.0934097
437	I	AT1G79040	PSBR	-0.527491	-0.277964	-0.290996	-0.488421	-0.340562	0.00498152	0.114322	0.100025	0.00957656	0.058864
438	I	AT5G52020	ERF025	-0.0677535	-0.226323	-1.39986	-0.68018	-1.20389	0.465689	0.129002	1.40502e-12	0.000236349	1.73401e-09
439	I	AT1G67270	AT1G67270	-0.484384	-0.121731	-1.19858	-0.988987	-0.346877	0.0308947	0.226742	2.88565e-05	0.000327117	0.0761526
440	I	AT2G42610	LSH10	-0.469211	-0.129371	-1.06165	-0.664903	-1.26914	0.0320027	0.220764	0.0001522	0.00721929	8.58459e-05
441	I	AT5G44574	AT5G44574	-0.308842	-0.305755	-1.21226	-0.695704	-3.5949	0.0434015	0.0434238	2.57779e-07	0.000807609	9.82029e-11
442	I	AT4G24350	AT4G24350	-0.610105	0.184792	-1.41544	-1.07028	-1.24642	0.0068942	0.455362	5.93097e-06	0.000194257	0.000202338
443	I	AT1G16370	2006-10-01	-0.529433	-0.337919	-1.56695	-0.846955	-0.396002	8.6479e-06	0.00331448	6.87711e-32	1.41237e-11	0.000756036
444	I	AT1G65481	AT1G65481	-0.821702	-0.103161	-1.51858	-0.906108	0.503818	0.00112347	0.248469	2.69847e-07	0.000516136	0.676812
445	I	AT4G30280	XTH18	-0.759881	-0.256803	-1.3873	-1.05502	-0.0286743	1.72268e-05	0.0757412	3.85844e-14	5.14798e-09	0.504691
446	I	AT5G28610	AT5G28610	-0.818699	-0.185718	-0.985451	-1.08655	-0.0900427	0.000474026	0.173994	4.50402e-05	1.57791e-05	0.303068
447	I	AT4G16008	AT4G16008	-0.726989	-0.199986	-1.10528	-1.01013	-0.644861	0.00373961	0.115108	0.000107483	0.00027434	0.00981434
448	I	AT5G02760	AT5G02760	-0.754928	-0.200925	-1.20184	-1.0988	1.40784	0.00661218	0.151486	0.000199006	0.000578164	0.0315406
449	I	AT4G04700	CPK27	-0.966277	-0.471558	-1.19309	-1.07788	-2.57852	6.90861e-11	0.000489909	3.56617e-15	8.41285e-13	1.61194e-47
450	I	AT5G57640	AT5G57640	-0.875167	-0.387043	-1.06213	-0.944421	-0.272973	0.00145385	0.0257962	0.000383471	0.00103286	0.051123
451	I	AT1G06160	ERF094/ORA59	-0.86113	-0.265857	-1.16648	-1.05875	-1.87706	0.000240254	0.0556215	4.18395e-06	1.94901e-05	1.11996e-09
452	I	AT3G23630	IPT7	-0.835864	-0.292206	-1.08862	-1.00959	-1.06722	0.00128669	0.0412819	0.000141536	0.000254584	0.000750265
453	I	AT1G13550	AT1G13550	-1.04906	-0.0974351	-0.943194	-0.622088	-1.13217	5.10728e-05	0.258489	0.000156428	0.00637898	5.30963e-05
454	I	AT1G25560	TEM1	-0.905616	-0.322528	-1.03406	-0.560378	-0.337717	4.16768e-11	0.0125957	7.11153e-14	4.04683e-05	0.00933098
455	I	AT3G55700	UGT76F1	-0.841185	-0.315399	-0.86023	-0.720705	-2.96329	0.000540464	0.0381708	0.000389197	0.00172836	7.73821e-10
456	I	AT5G01210	AT5G01210	-1.00642	-0.324765	-0.935769	-0.691382	-0.438825	4.47474e-10	0.0256961	5.43694e-09	1.46912e-05	0.00377715
457	I	AT1G02450	NIMIN1	-0.738668	-0.360241	-0.898796	-0.623639	-1.07352	0.00350623	0.0590278	0.000654138	0.00959849	0.000339068
458	I	AT2G25510	AT2G25510	-0.660717	-0.351066	-0.991139	-0.706862	-1.95909	0.00437756	0.0362565	0.000298729	0.00327989	1.09945e-06
459	I	AT2G22750	AT2G22750	-0.73139	-0.361439	-0.837174	-0.871376	-0.816992	0.00403649	0.0389656	0.00203214	0.00164733	0.00613882
460	I	AT4G15340	PEN1	-0.733746	-0.369369	-0.806355	-0.94922	0.123474	1.4394e-05	0.0186434	1.81601e-06	3.79402e-08	0.884396
461	I	AT1G68840	RAV2	-0.647932	-0.173865	-0.952601	-0.866193	-0.934971	2.52744e-05	0.170075	9.35321e-10	2.78263e-08	2.23519e-09
462	I	AT5G43040	AT5G43040	-0.628581	-0.395404	-0.971605	-0.861748	-0.610364	0.00220012	0.0312111	7.37297e-06	6.4188e-05	0.00292391
463	I	AT5G20160	AT5G20160	-0.352692	-0.465193	-0.830349	-0.779039	-1.03107	0.00127754	1.71095e-05	2.86819e-14	1.11903e-12	3.52111e-21
464	I	AT1G51480	AT1G51480	-0.378053	-0.475489	-0.737936	-0.753968	-0.233005	0.081199	0.0496658	0.00825277	0.00914768	0.168805
465	I	AT3G14900	AT3G14900	-0.440885	-0.466002	-0.764137	-0.741227	-1.01473	0.00616233	0.00363925	5.08632e-06	1.30805e-05	8.02662e-09
466	I	AT4G20000	AT4G20000	-0.224122	-0.257767	-0.725774	-0.884745	-2.05614	0.128053	0.0832426	3.76408e-05	1.43621e-06	7.76424e-21
467	I	AT1G69520	AT1G69520	-0.310294	-0.332923	-0.78398	-0.651074	-1.85145	0.0321719	0.0211701	5.64264e-07	3.69135e-05	6.54858e-23
468	I	AT3G25730	ARF14/EDF3	-0.32369	-0.332155	-0.707431	-0.775835	-2.63064	0.0343084	0.0266353	1.8812e-05	4.1571e-06	1.6787e-44
469	I	AT3G14840	LRR-RLK	-0.664833	-0.441549	-0.690072	-0.949181	-1.2243	3.56501e-24	1.92419e-11	9.00339e-26	9.13727e-47	1.15519e-74
470	I	AT2G22850	BZIP6	-0.549889	-0.417973	-0.669926	-0.995709	-0.952233	0.00105981	0.00938149	8.03614e-05	3.42056e-08	1.65139e-07
471	I	AT3G61830	ARF18	-0.603998	-0.493417	-0.65965	-1.02878	-1.12519	6.46441e-06	0.000192553	8.46345e-07	6.31962e-13	2.25883e-14
472	I	AT1G01190	CYP78A8	-0.242954	-0.5344	-0.927409	-0.987643	-0.201656	0.14743	0.0057769	7.35529e-06	2.53401e-06	0.188809
473	I	AT1G50400	TOM40-2	-0.358067	-0.38204	-0.843844	-1.0122	-0.492882	0.0273897	0.0198203	2.993e-06	1.36475e-07	0.00459791
474	I	AT2G02310	PP2B6	-0.534656	-0.318847	-0.841628	-0.965036	-2.74101	0.00610673	0.0447525	0.000137502	4.08026e-05	3.51755e-12
475	I	AT3G50100	SDN1	-0.457945	-0.395326	-0.704279	-0.909908	-0.585515	0.00814362	0.0188154	8.43422e-05	1.07651e-06	0.00106583
476	I	AT5G20820	SAUR76	-0.23239	-0.287535	-0.539938	-1.05421	-2.22099	0.120155	0.0651185	0.00229054	1.64881e-07	2.32386e-18
477	I	AT5G64120	PER71	-0.297689	-0.366078	-0.559586	-1.03968	-4.36169	0.0530352	0.0246438	0.00285232	1.52765e-06	2.99424e-64
478	I	AT1G78090	TPPB	-0.599853	-0.099611	-0.507583	-1.19679	-0.377113	0.000283559	0.384586	0.00161805	1.25857e-12	0.0162327
479	I	AT2G19150	PME10	-0.510751	-0.262123	-0.782426	-1.29969	0.393009	0.00564662	0.102163	4.84437e-05	3.86703e-10	0.247102
480	I	AT4G08770	PER37/PRX37	-0.335643	-0.254643	-0.650565	-1.09762	-2.65424	0.0203031	0.0570484	2.14559e-05	4.48598e-12	8.96623e-57
481	I	AT4G08950	EXO	-0.458515	-0.198374	-0.731817	-1.15193	0.718199	0.00870187	0.193595	3.68634e-05	2.64116e-10	0.0011294
482	I	AT1G33612	AT1G33612	-0.281372	-0.729428	-0.322929	-1.20943	-1.54139	0.0800153	0.000194998	0.0471463	1.23067e-08	2.24713e-11
483	I	AT4G00670	AT4G00670	-0.250183	-0.584005	-0.326777	-1.10458	-1.25484	0.0496532	9.68965e-06	0.0101961	4.87523e-16	1.17019e-19
484	I	AT1G61130	SCPL32	-0.448438	-0.221842	-0.689598	-1.56052	-1.86368	0.0166144	0.090215	0.00138423	1.65007e-08	3.75293e-09
485	I	AT1G64405	AT1G64405	-0.37678	-0.560866	-0.666212	-1.43956	-3.03424	0.0142512	0.000749005	0.000104383	6.93523e-14	1.26665e-39
486	I	AT5G36150	PEN3	-0.146972	-0.507026	-0.418755	-1.42812	-3.09374	0.189309	0.0020866	0.00667942	2.72842e-12	5.83234e-22
487	I	AT4G25410	bHLH126	-0.250169	-0.0983135	-0.495051	-0.849241	0.0281547	0.148664	0.47399	0.00588005	1.31878e-05	0.894119
488	I	AT5G45740	AT5G45740	-0.191868	-0.115054	-0.576899	-0.761325	-0.291427	0.306125	0.409032	0.0265557	0.00789103	0.19548
489	I	AT5G57010	IQM5	-0.27401	-0.179068	-0.578769	-0.725629	-1.98746	0.0633555	0.180378	0.000215564	8.64934e-06	8.01128e-25
490	I	AT1G44890	AT1G44890	-0.0656988	-0.0748609	-0.398188	-0.738447	-0.293649	0.613609	0.574836	0.075504	0.00332421	0.186038
491	I	AT5G39850	RPS9C	-0.0879482	-0.228329	-0.506875	-0.753868	-0.850617	0.462414	0.0757098	0.000122673	1.9545e-08	2.24309e-10
492	I	AT1G14160	AT1G14160	-0.111662	-0.0585079	-0.501157	-0.778267	-0.985605	0.426297	0.580628	0.00209003	3.58857e-06	5.58132e-09
493	I	AT1G63600	AT1G63600	-0.088133	-0.134972	-0.5692	-0.796166	0.432727	0.5635	0.452762	0.0270788	0.00373032	0.354702
494	I	AT4G17785	MYB39	-0.0729726	0.192423	-0.816085	-1.01215	-0.716769	0.521471	0.731275	7.72049e-05	2.72464e-06	0.000657747
495	I	AT5G44568	AT5G44568	-0.260922	-0.017701	-0.703972	-1.10772	-2.78572	0.0807679	0.274799	0.00248582	7.93825e-05	2.08745e-07
496	I	AT2G28860	CYP710A4	0.0961034	-0.213182	-0.698019	-0.84492	-1.3572	0.302067	0.107387	0.00980105	0.00464745	0.00321021
497	I	AT1G49750	AT1G49750	-0.10421	-0.0832838	-0.769794	-0.881111	-1.49652	0.361506	0.381259	0.00142451	0.00051517	6.11379e-07
498	I	AT3G08040	DTX43/FRD3	-0.166939	-0.0163137	-0.62917	-0.830727	-1.38851	0.298174	0.633812	0.00166812	6.01963e-05	8.20206e-11
499	I	AT1G21140	AT1G21140	-0.320286	0.145034	-0.892805	-0.865805	-1.0501	0.115183	0.549232	0.00256543	0.00305173	0.00172785
500	I	AT4G24972	TPD1	-0.333373	0.217317	-0.959072	-0.758152	-1.73098	0.0787637	0.573086	0.00127045	0.00615703	5.04831e-05
501	I	AT3G20600	NDR1	-0.280021	0.0204692	-0.796731	-0.72252	-2.56515	0.0855761	0.652435	5.4753e-05	0.000313545	3.43779e-17
502	I	AT3G09280	AT3G09280	-0.193208	0.00830732	-0.736335	-0.652282	-0.83303	0.264994	0.510732	0.0119397	0.024253	0.012099
503	I	AT4G39010	ATGH9B18	-0.142753	0.00330503	-0.696566	-0.623305	-0.820553	0.362277	0.5923	0.011004	0.0247337	0.0082735
504	I	AT1G16160	WAKL5	-0.797206	0.116544	-0.781843	-1.00966	-0.816177	0.000349667	0.821248	0.00037448	1.61257e-05	0.000398702
505	I	AT3G56891	HIPP45	-0.746892	0.0587517	-0.992793	-0.906984	-0.48939	0.000893826	0.661842	2.87692e-05	0.000112676	0.0199934
506	I	AT5G45730	AT5G45730	-0.799904	0.0111477	-0.560109	-0.590122	-1.20066	0.000634504	0.610535	0.00921924	0.00871927	6.79235e-06
507	I	AT1G68740	PHO1-H1/PHO1;H1	-0.771607	-0.0469048	-0.770975	-0.708557	0.666296	4.90657e-10	0.607979	5.03439e-10	1.50537e-08	3.21571e-07
508	I	AT4G39675	AT4G39675	-0.804697	0.0492122	-0.872869	-0.598466	0.740112	0.00121344	0.790386	0.000428775	0.0135185	0.0451867
509	I	AT1G51440	AT1G51440	-0.78572	0.119956	-0.485939	-0.907941	-0.636361	0.00730509	0.346411	0.0331034	0.00311476	0.0298064
510	I	AT5G01490	CAX4	-0.518002	0.186722	-0.749647	-1.07266	-0.479066	0.000839125	0.529427	1.62569e-06	2.24293e-11	0.0017585
511	I	AT4G19920	AT4G19920	-0.463131	0.184657	-0.555204	-0.915497	-1.37028	0.0470613	0.746394	0.0227112	0.00165155	0.000123847
512	I	AT5G14930	SAG101	-0.388813	0.124272	-0.483255	-0.880883	-1.40332	0.0161969	0.807127	0.00305656	2.9743e-07	2.71502e-14
513	I	AT3G10120	AT3G10120	-0.462108	0.0131698	-0.628392	-0.469423	-1.0203	0.00686586	0.823174	0.000264802	0.00713539	4.86201e-08
514	I	AT5G10120	EIL4	-0.510234	0.0721981	-0.562968	-0.55513	0.338793	0.0305503	0.311982	0.0214082	0.00885224	0.464344
515	I	AT1G33890	IAN3	-0.48955	0.0234935	-0.628939	-0.731723	0.675614	0.0690185	0.36345	0.0332245	0.019745	0.937831
516	I	AT4G15230	ABCG30/ATPDR2	-0.429743	-0.0446373	-0.572811	-0.653849	0.248222	0.00527432	0.66422	0.000158273	2.18586e-05	0.232284
517	I	AT1G71400	RLP12	-0.411341	-0.121613	-0.48826	-0.880439	-2.12405	1.04267e-05	0.166513	1.4814e-07	1.82056e-20	6.28853e-89
518	I	AT2G39200	MLO12	-0.535813	-0.141002	-0.489428	-0.969151	-0.454052	0.000822462	0.285163	0.00181121	2.45899e-09	0.0036922
519	I	AT4G33770	ITPK2	-0.555651	-0.0941987	-0.541745	-0.780029	0.109146	0.000274645	0.438971	0.000304778	1.00605e-06	0.74555
520	I	AT5G59450	SCL11	-0.61429	-0.0603475	-0.636307	-0.749573	-1.33401	1.97303e-08	0.483234	5.58433e-09	1.10548e-11	4.9593e-32
521	I	AT1G53430	AT1G53430	-0.474208	-0.0840388	-0.653272	-0.877207	-1.2545	4.40317e-08	0.299008	5.26343e-14	2.11405e-23	1.5909e-43
522	I	AT1G53440	AT1G53440	-0.535308	-0.183798	-0.672829	-0.815224	-1.48205	6.10481e-07	0.0700635	4.09006e-10	9.08935e-14	1.08526e-37
523	I	AT3G04420	NAC048	0.194795	0.208171	0.238951	-0.534564	-1.11187	0.144614	0.105838	0.057164	1.11391e-05	1.32178e-18
524	I	AT5G38000	AT5G38000	0.292092	0.026234	0.0977887	-0.524805	-0.901402	0.324869	0.989441	0.811756	0.0249066	9.21663e-05
525	I	AT1G29270	AT1G29270	0.162388	0.113106	0.100744	-0.551728	-0.790551	0.720638	0.83174	0.862285	0.0413841	0.00416526
526	I	AT2G23670	YCF37	0.212217	0.0777303	0.0936423	-0.530558	-0.857638	0.396468	0.818895	0.762172	0.00970111	4.6582e-05
527	I	AT5G41180	AT5G41180	0.0838847	0.121495	-0.0114391	-0.505813	-0.942698	0.394637	0.172534	0.871542	1.76592e-10	8.11617e-32
528	I	AT5G51460	TPPA	0.054828	0.0644584	0.0155476	-0.534842	-1.36163	0.904711	0.860283	0.954042	0.0012113	2.61489e-16
529	I	AT1G31880	NLM9	-0.0526755	0.177998	0.180093	-0.601275	-0.0108598	0.78931	0.470813	0.460674	0.00394423	0.920072
530	I	AT2G34140	CDF4	0.0415039	0.0305867	0.193624	-0.551102	-0.316087	0.897838	0.933094	0.320558	0.00116365	0.0622721
531	I	AT1G53970	AT1G53970	0.370633	-0.050449	0.331983	-0.709992	-0.989706	0.960669	0.585945	0.99921	0.0309743	0.0804025
532	I	AT2G28210	ATACA2	0.258771	0.355872	0.382281	-0.954665	-4.10808	0.662088	0.414314	0.355032	3.49846e-05	3.19535e-35
533	I	AT2G41480	PER25	0.15789	0.109669	0.331285	-0.964977	0.0831562	0.326298	0.505182	0.0167471	1.55172e-12	0.636883
534	I	AT3G12220	SCPL16	0.218864	0.168199	0.24874	-0.904075	-1.86038	0.484841	0.61907	0.380049	6.74469e-06	1.36539e-17
535	I	AT4G23570	SGT1A	0.188041	0.501258	0.595801	-0.550456	-1.13334	0.478539	0.0296927	0.008594	0.0208335	6.25743e-07
536	I	AT1G36060	ERF055	0.129339	-0.00192671	0.771182	-0.721566	-0.903708	0.266655	0.966476	4.57372e-16	2.4463e-13	4.34041e-20
537	I	AT3G10113	RVE7L	0.0777704	0.157637	0.543856	-0.832749	-0.596703	0.96097	0.805721	0.17812	0.0117177	0.0818357
538	I	AT1G35515	MYB8/HOS10	0.00320422	0.0989981	-0.454629	-0.648977	-0.375759	0.870449	0.84459	0.0190534	0.00120157	0.0535903
539	I	AT5G49630	AAP6	0.0913859	0.0296583	-0.443746	-0.800356	-1.89844	0.946685	0.774289	0.0300838	0.000317351	1.6854e-14
540	I	AT4G27310	AT4G27310	0.101458	0.235297	-0.264811	-0.575281	-0.00848118	0.833307	0.461988	0.260383	0.024253	0.890241
541	I	AT5G43890	YUC5	0.102742	0.0232712	-0.319121	-0.550646	-1.81813	0.898663	0.724499	0.167547	0.0408139	1.66918e-07
542	I	AT5G44390	AT5G44390	0.17559	0.122705	-0.356215	-0.572417	-0.663526	0.516515	0.680426	0.0476698	0.00223157	0.000391712
543	I	AT3G11180	AT3G11180	0.634973	0.0897386	-0.291439	-0.67033	-2.4223	0.527961	0.685532	0.225517	0.0414512	0.000235377
544	I	AT3G55710	UGT76F2	0.236816	0.177376	-0.0343008	-0.708557	-1.33001	0.738222	0.646749	0.427327	0.0388258	0.0132283
545	I	AT5G46050	NPF5.2/ATPTR3	0.276234	0.0570991	-0.265791	-0.7697	-1.50336	0.569251	0.902942	0.207032	0.00212084	1.27355e-07
546	I	AT4G15760	MO1	-0.20405	0.488243	0.0916772	-0.538123	-0.961385	0.359935	0.052031	0.837283	0.0147954	8.33149e-06
547	I	AT1G49975	AT1G49975	-0.192307	0.285274	-0.0482336	-0.667315	-1.40787	0.239895	0.673695	0.33326	0.038461	0.00824308
548	I	AT5G44190	GLK2	-0.143334	0.145192	0.015335	-0.592624	-0.332143	0.457865	0.614635	0.952135	0.00334106	0.0937491
549	I	AT3G06690	AT3G06690	-0.204932	-0.0386925	-0.186975	-0.607397	-0.773421	0.306379	0.686444	0.320493	0.00638479	0.000609045
550	I	AT3G47420	ATPS3	-0.147129	0.00688852	-0.179661	-0.638332	0.468578	0.298746	0.970341	0.18334	1.17828e-06	0.000623297
551	I	AT3G25510	AT3G25510	-0.14352	-0.0633543	-0.11176	-0.665259	-2.73732	0.28889	0.524997	0.35769	4.22705e-05	7.1018e-31
552	I	AT3G26470	AT3G26470	-0.112729	-0.0612185	-0.116186	-0.561894	-1.94037	0.318446	0.535929	0.282842	6.09859e-07	2.78964e-62
553	I	AT1G60600	ABC4	-0.134041	0.0301801	-0.0969819	-0.726682	-0.703799	0.456905	0.899309	0.532104	0.00131044	0.00196115
554	I	AT4G25310	AT4G25310	-0.0247493	-0.0294073	-0.163822	-0.68033	-1.65373	0.75308	0.718541	0.222669	3.68911e-06	6.66132e-25
555	I	AT3G47840	PCMP-E43	-0.131579	0.0549735	-0.314474	-0.527956	-0.12358	0.523702	0.970404	0.17584	0.0375943	0.537779
556	I	AT4G03460	AT4G03460	-0.0617806	0.258857	-0.17642	-0.598787	-0.915491	0.660856	0.192503	0.260895	0.000363047	1.09996e-07
557	I	AT1G64590	AT1G64590	-0.0442289	0.135832	-0.150991	-0.64029	-1.26255	0.710493	0.748261	0.383738	0.00130208	2.2005e-10
558	I	AT4G35420	TKPR1/DRL1	-0.049878	0.0800832	-0.226797	-0.652713	-0.0734926	0.708193	0.719064	0.111153	4.35926e-06	0.588772
559	I	AT3G02493	RTFL19	-0.120804	-0.320605	-0.0816398	-0.872685	-0.709199	0.420316	0.164848	0.464399	0.00355646	0.0184072
560	I	AT4G03298	AT4G03298	-0.12096	-0.179808	-0.0780348	-0.772858	-0.264611	0.30125	0.251456	0.316765	0.0254721	0.228552
561	I	AT4G36670	PLT6	-0.0652129	0.0502695	0.036022	-0.902356	-3.99879	0.415797	0.632528	0.605036	0.000173928	8.56276e-21
562	I	AT3G60580	ZAT9	0.0574901	-0.0620402	-0.0363492	-0.69142	-0.933976	0.9039	0.630507	0.684769	0.0138926	0.00211763
563	I	AT5G45573	AT5G45573	0.0471998	-0.00590597	0.0802853	-0.774062	-0.310767	0.661446	0.584976	0.68297	0.0450829	0.329233
564	I	AT3G57640	AT3G57640	0.1294	-0.259904	-0.196091	-0.59083	-1.31775	0.908392	0.255209	0.322838	0.0432492	0.000392938
565	I	AT5G28290	NEK3	-0.00939003	-0.0742924	-0.154704	-0.532894	-0.890895	0.874542	0.527645	0.211361	2.17587e-05	1.0613e-12
566	I	AT4G22280	AT4G22280	-0.0241653	-0.231834	-0.0981795	-0.549088	-0.196717	0.802139	0.250826	0.562962	0.0121828	0.328982
567	I	AT2G24990	AT2G24990	-0.0775668	-0.233619	-0.215772	-0.524736	-0.907691	0.476575	0.0290911	0.0441001	1.11567e-06	2.04455e-17
568	I	AT5G02460	DOF5.1	-0.0988916	-0.152684	-0.156551	-0.517939	-0.577187	0.565355	0.403235	0.390204	0.0146375	0.00647317
569	I	AT3G25770	AOC2	-0.280548	-0.0852873	0.0139612	-0.512964	-1.78638	0.153829	0.51969	0.796471	0.0172639	2.68616e-11
570	I	AT4G15765	AT4G15765	-0.134493	-0.0317173	-0.00784697	-0.53175	-0.495024	0.48196	0.777233	0.856833	0.00936601	0.014574
571	I	AT2G28690	AT2G28690	-0.0302554	-0.210248	0.0639366	-0.52165	-3.77195	0.621909	0.181791	0.89185	0.00588031	7.246e-39
572	I	AT3G32030	TPS30	-0.0733348	-0.1363	0.0666099	-0.601151	0.0383517	0.711751	0.555988	0.98828	0.031909	0.950221
573	I	AT2G01008	AT2G01008	-0.17711	-0.225918	0.0103339	-0.59232	-0.290815	0.446224	0.347068	0.800978	0.0391154	0.265947
574	I	AT2G27000	CYP705A8	-0.211731	-0.218137	0.0326733	-0.536079	-0.590471	0.0227816	0.0165267	0.838156	2.80172e-09	4.00382e-11
575	I	AT3G16900	AT3G16900	-0.0762789	-0.28182	-0.0148254	-0.58479	-0.977022	0.598611	0.186067	0.738111	0.0146789	0.000172963
576	I	AT4G22305	SOBER1	-0.139001	-0.293028	-0.0225837	-0.529092	-1.57696	0.222886	0.0104358	0.752615	7.18585e-06	1.63178e-31
577	I	AT1G13480	AT1G13480	0.0372507	1.01575	-1.15148	-1.05691	-2.06098	0.423123	0.355685	0.00037997	0.000697655	5.69651e-07
578	I	AT5G24940	AT5G24940	0.0588897	1.0473	-0.999994	-0.623872	2.60476	0.726768	0.0380293	0.133401	0.409593	4.93931e-06
579	I	AT3G15370	EXPA12	0.468486	1.09316	-0.933906	-1.03189	-0.351444	0.196816	0.000201714	0.000662246	0.00023846	0.190843
580	I	AT3G43630	AT3G43630	0.499945	0.911693	-0.708055	-0.97839	-1.39047	0.999529	0.608267	0.0318365	0.00406293	0.011885
581	I	AT1G14550	PER5	0.393224	1.46303	-0.99285	-0.797937	-0.849097	0.796243	0.0398285	0.016824	0.0442237	0.0904414
582	I	AT4G36110	AT4G36110	0.624921	1.1106	-1.20763	-0.702551	-1.866	0.416412	0.0433302	0.0011068	0.0387765	0.000146376
583	I	AT5G01540	LECRK62/LECRKA4.1	0.212008	0.800634	-0.7444	-0.502843	-1.82637	0.819473	0.0323142	0.00910098	0.0741184	5.78257e-07
584	I	AT1G17380	TIFY11A/JAZ5	0.424293	0.684121	-0.625946	-0.455957	-1.89526	0.333903	0.0576798	0.0261294	0.109981	1.24593e-07
585	I	AT4G35985	P85	0.352621	0.565066	-0.573292	-0.306296	-1.13536	0.0372741	0.000298403	0.000149078	0.0569644	4.69265e-14
586	I	AT3G60160	ABCC9/ATMRP9	0.358855	0.246919	-0.852147	-0.769511	-1.3357	0.640182	0.856258	0.0021797	0.0057205	1.85406e-05
587	I	AT4G12470	AZI1	0.454125	0.673205	-0.98229	-0.734213	-5.26156	0.434764	0.105147	1.15884e-05	0.000721148	7.04733e-41
588	I	AT5G44582	AT5G44582	0.0190078	0.536173	-1.14116	-0.864552	-1.06772	0.437322	0.866938	0.00082005	0.00588031	0.00452399
589	I	AT1G22810	ERF019	-0.233497	0.481223	-1.09188	-0.737692	-1.44619	0.178399	0.895411	0.000542842	0.00957849	0.000124473
590	I	AT4G39740	HCC2	-0.2519	0.38032	-1.33958	-0.67746	-0.640028	0.148476	0.245252	1.00132e-09	0.000973496	0.00182085
591	I	AT1G76210	AT1G76210	-0.491598	0.614512	-0.874842	-0.700729	1.06549	0.145332	0.570151	0.0200125	0.0507245	0.19531
592	I	AT1G07160	AT1G07160	-0.237491	0.84209	-0.795165	-0.630787	-0.850826	0.323134	0.0775685	0.00876742	0.0353528	0.00879413
593	I	AT1G14540	PER4	-0.208147	0.651715	-1.02906	-0.509167	-0.812942	0.337532	0.229511	0.000572196	0.0669939	0.00770913
594	I	AT3G60470	AT3G60470	-0.434328	0.877704	-1.02819	-1.5781	-1.84066	0.0298565	0.640123	0.00036277	1.29683e-06	3.69437e-06
595	I	AT4G24170	KIN7I	-0.916489	1.06953	-1.83612	-1.27322	-1.02015	0.000456659	0.125519	6.86834e-08	1.84031e-05	0.000506413
596	I	AT3G55980	SZF1	-0.0772194	0.423552	-0.465216	-0.785553	-1.40826	0.575481	0.118716	0.0150421	7.45001e-05	2.97305e-12
597	I	AT1G21910	ERF012/DREB26	0.101622	0.460052	-0.534156	-0.776261	-0.671226	0.935009	0.159001	0.0221232	0.00129527	0.00539258
598	I	AT4G01540	NAC068/NTL12	0.104711	0.323509	-0.45182	-0.690226	-1.26324	0.478539	0.00396486	1.46359e-05	7.05927e-11	1.09275e-30
599	I	AT4G24340	AT4G24340	0.0766677	0.580631	-0.343112	-0.773916	-1.01568	0.764044	6.97372e-05	0.0151037	7.9011e-08	3.81186e-12
600	I	AT4G24570	PUMP4/DIC2	0.157591	0.566998	-0.405161	-0.51638	-1.56945	0.766247	0.0531169	0.0795027	0.031909	6.44515e-10
601	I	AT5G51330	DYAD/SWI1	-0.184671	0.315727	-0.227353	-0.970332	-0.956967	0.249377	0.770044	0.19515	0.00761861	0.0246694
602	I	AT1G30370	AT1G30370	-0.115086	0.768796	-0.425317	-0.816257	-2.07562	0.46824	0.0445207	0.0709846	0.00175758	1.66747e-12
603	I	AT3G55210	NAC063	0.00662173	0.733446	-0.135679	-0.869326	-1.05001	0.55546	0.660712	0.385534	0.0274333	0.0455652
604	I	AT3G25250	OXI1/AGC2-1	-0.0784935	0.592022	-0.776371	-0.358875	-1.24864	0.620113	0.0172535	0.00014738	0.0836372	2.46289e-09
605	I	AT4G38420	SKS9	-0.0266736	0.639976	-0.649368	-0.462945	0.0537607	0.845872	0.0319043	0.0145172	0.0924209	0.979754
606	I	AT1G02520	ABCB11/PGP11	-0.134178	0.721396	-0.542331	-0.550677	-1.31056	0.419685	0.000120519	0.00136611	0.00146492	1.24422e-14
607	I	AT3G25655	IDL1	-0.0402945	0.579256	-0.571681	-0.63998	-1.10331	0.696258	0.0756962	0.0183717	0.011207	5.43979e-05
608	I	AT4G27570	UGT79B3	-0.0641565	0.530698	-0.697187	-0.613024	-0.327561	0.591546	0.512175	0.0414262	0.0741964	0.280748
609	I	AT1G69550	AT1G69550	-0.182184	0.392809	-0.623491	-0.528544	-0.914705	0.305604	0.10608	0.00106814	0.00674373	6.18686e-06
610	I	AT5G64810	WRKY51	-0.248863	0.337547	-0.734784	-0.614909	-1.32848	0.152164	0.224365	6.70405e-05	0.000967728	5.24653e-12
611	I	AT2G23170	GH3.3	-0.281325	0.341661	-0.644825	-0.537887	-1.3852	0.11829	0.215418	0.000482393	0.00413941	5.38835e-13
612	I	AT3G47780	ABCA7/ATATH6	-0.217951	0.266977	-0.667851	-0.537679	-1.60271	0.0840699	0.0883684	7.33144e-08	1.96652e-05	1.24238e-37
613	I	AT4G16920	AT4G16920	-0.246155	0.230213	-0.471911	-0.545104	-0.947952	0.133289	0.32508	0.00381753	0.00114224	1.86238e-08
614	I	AT5G54100	AT5G54100	-0.209438	0.20157	-0.560391	-0.409088	-0.667547	0.173382	0.322538	0.000187439	0.00803811	9.25231e-06
615	I	AT2G46310	CRF5	0.00877418	0.581242	-0.398216	-0.330763	-0.317263	0.968768	0.020105	0.0992154	0.194297	0.202958
616	I	AT3G15540	IAA19	0.0892179	0.563742	-0.266676	-0.29427	0.0701886	0.759747	0.014829	0.287007	0.262409	0.806976
617	I	AT4G16410	AT4G16410	0.0663894	0.353087	-0.0269222	-0.541716	-1.25975	0.926258	0.173777	0.803688	0.0155434	2.74757e-07
618	I	AT5G08250	AT5G08250	0.231271	0.525583	-0.0585583	-0.388602	1.68338	0.191484	0.00181364	0.887124	0.0619232	8.43039e-25
619	I	AT3G17180	SCPL33	-0.194189	0.687646	-0.157908	-0.29323	1.53221	0.533932	0.0411032	0.428369	0.802598	0.0078135
620	I	AT1G78460	AT1G78460	0.101851	0.610642	0.0143618	-0.505633	-2.86913	0.968849	0.054266	0.824676	0.0457561	4.86719e-12
621	I	AT5G60270	LECRK17	-0.0851397	0.613812	-0.0412234	-0.461239	-1.07227	0.672016	0.00514323	0.793338	0.0359979	2.07047e-06
622	I	AT2G35980	NHL10/YLS9	0.155283	0.714186	-0.161733	-0.409754	-0.259958	0.52927	0.00040644	0.493107	0.0709982	0.259369
623	I	AT5G06820	SRF2	-0.00634939	0.755002	-0.0429446	-0.308403	0.125709	0.953537	0.0232303	0.985149	0.521516	0.71234
624	I	AT1G69930	GSTU11	0.300994	0.874776	-0.124106	-0.559739	-1.50595	0.609074	0.0400481	0.677702	0.137357	0.000375876
625	I	AT4G37900	GRDP2	0.234945	1.00811	-0.228221	-0.303023	-1.38453	0.244025	3.01137e-09	0.22488	0.115334	2.30828e-15
626	I	AT5G65100	EIL5	0.238516	0.921371	-0.293946	-0.274581	0.219516	0.158969	0.0244067	0.669339	0.827271	0.189083
627	I	AT1G10340	AT1G10340	0.214238	0.910788	-0.400825	-0.508159	-3.45006	0.664037	0.000449562	0.058797	0.0236441	1.91174e-19
628	I	AT3G09405	PAE4	0.234479	0.9317	-0.346756	-0.379555	-0.807395	0.359514	7.18469e-06	0.136602	0.120941	0.000767256
629	I	AT2G40340	DREB2C	0.00253248	0.997144	-0.554662	-0.425223	-1.16979	0.95439	7.27134e-13	0.000133993	0.00437338	1.45411e-14
630	I	AT5G24040	AT5G24040	0.0751765	1.02825	-0.525414	-0.485838	0.317269	0.879962	0.00658044	0.191961	0.246591	0.477708
631	I	AT3G50060	MYB77	0.0834917	1.21783	-0.499948	-0.728776	0.2277	0.858849	5.16579e-05	0.114808	0.0213607	0.551106
632	I	AT1G53620	AT1G53620	-0.046632	1.2504	-0.651503	-0.495277	-0.949944	0.76529	0.00547988	0.0767368	0.179901	0.0233747
633	I	AT2G32020	AT2G32020	0.00349044	1.13213	-0.616957	-0.574096	-0.638513	0.932774	1.54028e-06	0.00759947	0.0156025	0.00675287
634	I	AT1G27390	TOM20-2	-0.374245	-0.524424	-0.569926	-0.379445	-0.422456	9.7588e-05	3.06807e-08	1.74913e-09	8.9084e-05	7.68497e-06
635	I	AT3G10710	PME24/RHS12	-0.372038	-0.538258	-0.589137	-0.373421	0.259721	0.0278944	0.00129405	0.00043946	0.0287817	0.289542
636	I	AT2G22100	UBA1B	-0.378341	-0.545762	-0.55662	-0.392371	-0.687098	0.0039745	3.25313e-05	2.10737e-05	0.00323208	2.3456e-07
637	I	AT3G61650	TUBG1	-0.355084	-0.527701	-0.554876	-0.383866	-0.446994	0.000297505	6.53357e-08	1.15267e-08	0.000111428	4.47499e-06
638	I	AT3G59890	DAPB2	-0.394791	-0.510953	-0.521136	-0.372239	-0.413931	4.33888e-06	3.51162e-09	1.13185e-09	2.09684e-05	1.63725e-06
639	I	AT2G19760	PRO1/PFN1	-0.40029	-0.497015	-0.552567	-0.348879	-0.13623	2.01664e-08	1.88068e-12	4.74457e-15	1.37422e-06	0.0597062
640	I	AT4G04760	AT4G04760	-0.373409	-0.500563	-0.549988	-0.364502	-1.35261	0.0890556	0.037764	0.0230307	0.0988418	4.32712e-05
641	I	AT5G18570	OBGL/EMB269	-0.40927	-0.528386	-0.571597	-0.343477	-0.517182	0.000450072	7.18469e-06	9.06578e-07	0.0038699	1.21465e-05
642	I	AT5G52650	RPS10C	-0.403061	-0.516431	-0.574632	-0.337647	-0.577036	0.000133591	6.23918e-07	3.04948e-08	0.00156777	2.2306e-08
643	I	AT1G80190	PSF1	-0.416436	-0.553846	-0.525579	-0.353313	-0.509929	0.000352475	2.86424e-06	5.913e-06	0.0029683	1.70631e-05
644	I	AT5G56950	NAP1;3/NFA03	-0.399327	-0.543422	-0.548816	-0.363102	-0.677609	6.75626e-05	3.46343e-08	2.65457e-08	0.00033094	4.82302e-12
645	I	AT3G07430	YLMG1-1/EMB1990	-0.446298	-0.507747	-0.496835	-0.344341	-0.641559	4.94235e-05	3.33239e-06	5.10734e-06	0.00204817	4.80669e-09
646	I	AT5G66530	AT5G66530	-0.45007	-0.501881	-0.51113	-0.347213	-0.498967	1.06291e-07	3.28994e-09	1.40033e-09	5.81562e-05	4.05495e-09
647	I	AT1G22920	CSN5A	-0.443277	-0.50252	-0.50861	-0.305802	-0.339539	2.86203e-07	5.62461e-09	3.24919e-09	0.000550272	8.07994e-05
648	I	AT3G62120	AT3G62120	-0.438191	-0.48805	-0.508309	-0.326099	-0.472114	5.84759e-17	1.13215e-20	2.51484e-22	9.29665e-10	1.50105e-19
649	I	AT4G40000	AT4G40000	-0.390525	-0.558668	-0.55861	-0.286335	-0.629416	0.00280224	2.14703e-05	1.76967e-05	0.0306113	2.0061e-06
650	I	AT5G57490	VDAC4	-0.403312	-0.557542	-0.546257	-0.264616	-0.324021	2.88586e-10	3.55111e-18	1.1253e-17	5.84754e-05	4.41905e-07
651	I	AT2G40240	AT2G40240	-0.446093	-0.552128	-0.52612	-0.328479	-0.465653	0.0165632	0.00376712	0.00459945	0.0754442	0.0142169
652	I	AT2G43460	RPL38A	-0.403211	-0.549047	-0.523797	-0.29996	-0.412195	0.000320384	5.80646e-07	1.97181e-06	0.00842843	0.000170247
653	I	AT1G14320	RPL10A/SAC52	-0.410996	-0.557977	-0.543331	-0.315372	-0.528604	0.00130169	8.79689e-06	1.5666e-05	0.0146789	2.38988e-05
654	I	AT5G56670	RPS30A	-0.420679	-0.561968	-0.551767	-0.308982	-0.549137	8.36993e-05	9.07716e-08	1.62845e-07	0.00445795	1.59033e-07
655	I	AT2G34830	WRKY35	-0.471483	-0.545435	-0.554043	-0.285178	0.422328	0.000146785	1.15666e-05	7.44478e-06	0.025059	0.00152167
656	I	AT5G27700	RPS21C	-0.446599	-0.55349	-0.548574	-0.260089	-0.462743	4.68697e-05	2.94721e-07	3.92458e-07	0.0205119	1.70874e-05
657	I	AT2G45290	TKL-2	-0.466605	-0.52602	-0.500417	-0.291414	-0.504758	1.39373e-06	3.67769e-08	1.7389e-07	0.00325285	1.13064e-07
658	I	AT2G02790	IQD29	-0.426993	-0.516703	-0.509298	-0.280404	-0.435229	2.71466e-05	3.39701e-07	4.47474e-07	0.00712312	1.68111e-05
659	I	AT4G14790	SUV3	-0.417604	-0.530837	-0.506349	-0.283087	-0.0914044	6.44587e-05	3.93503e-07	1.02528e-06	0.00825186	0.365407
660	I	AT2G20515	AT2G20515	-0.298277	-0.564859	-0.538975	-0.303393	-0.470067	0.0360664	6.73951e-05	0.000135297	0.0355373	0.000885767
661	I	AT5G20980	MS3	-0.296245	-0.567519	-0.51766	-0.307721	-0.671879	0.0108108	1.13534e-06	7.15262e-06	0.00927177	1.10733e-08
662	I	AT2G22900	GT7	-0.333735	-0.603889	-0.569902	-0.2575	-0.398021	0.000459649	1.53794e-10	1.31844e-09	0.00817675	2.29777e-05
663	I	AT3G60000	QWRF6	-0.289492	-0.60377	-0.543103	-0.288546	-0.405143	0.0908732	0.0297882	0.0264892	0.0884703	0.0913773
664	I	AT5G67070	RALFL34	-0.321433	-0.610285	-0.527126	-0.296781	-0.698284	0.0164949	4.56036e-06	7.07502e-05	0.0286316	1.72597e-07
665	I	AT2G37230	AT2G37230	-0.339189	-0.544995	-0.551017	-0.316753	-0.537042	0.00164137	2.59664e-07	1.93319e-07	0.00366639	3.601e-07
666	I	AT3G17030	AT3G17030	-0.330709	-0.522341	-0.541646	-0.339932	-0.527084	0.0174776	0.000214784	0.000102942	0.0169555	0.000213802
667	I	AT3G57180	BPG2	-0.30908	-0.593135	-0.589082	-0.334158	-0.231687	0.0595403	0.000590274	0.000459249	0.0483957	0.145096
668	I	AT5G41680	AT5G41680	-0.317821	-0.557927	-0.599357	-0.356831	-0.672646	0.129925	0.0171099	0.00994878	0.103434	0.00679967
669	I	AT1G71100	RPI1/RSW10	-0.279125	-0.515225	-0.584361	-0.332594	-0.797067	0.00961595	1.91751e-06	5.35764e-08	0.00245618	6.17754e-13
670	I	AT5G05500	AT5G05500	-0.252603	-0.559076	-0.559383	-0.349939	-0.140822	0.0586436	1.94205e-05	1.91749e-05	0.00922665	0.262305
671	I	AT3G11500	AT3G11500	-0.368128	-0.589595	-0.582513	-0.328273	-0.430123	0.00374004	2.8491e-06	3.53635e-06	0.0106737	0.000588731
672	I	AT5G27820	AT5G27820	-0.400082	-0.581722	-0.584389	-0.307193	-0.481816	0.00369584	2.23949e-05	1.9671e-05	0.0273043	0.000422507
673	I	AT3G18760	AT3G18760	-0.396966	-0.636513	-0.588338	-0.365652	-0.513731	0.000481691	1.80718e-08	1.82647e-07	0.00149793	5.04554e-06
674	I	AT3G23740	AT3G23740	-0.426647	-0.613599	-0.580966	-0.348814	-0.521961	0.00161901	8.62497e-06	1.81153e-05	0.0111016	0.000146924
675	I	AT1G72420	AT1G72420	-0.420289	-0.597654	-0.538307	-0.339142	-0.188676	0.000755416	1.98087e-06	1.39461e-05	0.00769408	0.121525
676	I	AT1G11280	AT1G11280	-0.402455	-0.590659	-0.565124	-0.333256	-0.14249	8.7731e-05	7.53846e-09	2.78094e-08	0.00143175	0.157105
677	I	AT5G01610	AT5G01610	-0.398075	-0.575894	-0.551341	-0.351812	-0.321048	0.000129499	4.68448e-08	1.02464e-07	0.000924766	0.00203077
678	I	AT3G20050	CCT1/ATTCP-1	-0.406381	-0.599525	-0.539382	-0.379881	-0.550671	1.6171e-05	9.35419e-11	6.29416e-09	6.3046e-05	2.3605e-09
679	I	AT5G08610	RH26	-0.389941	-0.58387	-0.58277	-0.370203	-0.480833	9.75873e-07	2.2531e-13	1.89472e-13	4.52207e-06	1.42002e-09
680	I	AT2G01640	AT2G01640	-0.315014	-0.592673	-0.589042	-0.408782	-0.552654	0.0191258	1.25873e-05	1.25243e-05	0.00288211	4.63197e-05
681	I	AT1G48610	AT1G48610	-0.370091	-0.60057	-0.628722	-0.377912	-0.462503	0.00121994	1.4712e-07	3.33867e-08	0.00112801	4.71554e-05
682	I	AT5G27330	AT5G27330	-0.342274	-0.573441	-0.634509	-0.391843	-0.501022	0.000372681	1.26144e-09	1.87571e-11	4.87646e-05	1.01763e-07
683	I	AT3G53900	UPP	-0.40085	-0.569148	-0.631216	-0.350755	-0.472532	0.000993935	3.24459e-06	2.27868e-07	0.00458361	0.00010743
684	I	AT5G16130	RPS7C	-0.430922	-0.594168	-0.641415	-0.352509	-0.538256	3.01366e-05	4.91872e-09	2.85204e-10	0.000736039	1.03146e-07
685	I	AT5G48330	AT5G48330	-0.40916	-0.595382	-0.658581	-0.335086	-0.502722	2.54159e-05	1.35395e-09	1.37033e-11	0.000720398	2.85752e-07
686	I	AT3G60330	AHA7/HA7	-0.328354	-0.637751	-0.633592	-0.343797	0.0275762	0.0335859	3.17952e-05	3.58117e-05	0.0275119	0.941014
687	I	AT5G15980	AT5G15980	-0.3868	-0.646553	-0.639815	-0.342859	-0.713492	0.00762471	7.82794e-06	9.66051e-06	0.0188056	8.70684e-07
688	I	AT5G63550	AT5G63550	-0.392644	-0.626796	-0.643572	-0.325651	-0.39041	1.58878e-05	4.59595e-12	1.01658e-12	0.000429674	1.49568e-05
689	I	AT1G13750	PAP1	-0.371073	-0.447348	-0.480664	-0.514345	-0.429787	0.00083099	5.24656e-05	1.2564e-05	4.78745e-06	0.000104258
690	I	AT1G15290	AT1G15290	-0.365854	-0.474217	-0.501068	-0.492812	-0.857234	9.53635e-06	1.10724e-08	1.13776e-09	3.81105e-09	8.7325e-24
691	I	AT2G37990	AT2G37990	-0.386394	-0.469047	-0.511834	-0.46428	-0.611079	0.000217365	5.1603e-06	6.68362e-07	9.17716e-06	2.60025e-09
692	I	AT3G48425	APE1L	-0.415052	-0.481773	-0.505361	-0.391459	-0.225124	0.015676	0.00515067	0.00308862	0.0248792	0.163124
693	I	AT5G64816	AT5G64816	-0.386155	-0.47626	-0.508776	-0.393821	-0.164873	0.00890432	0.00128135	0.000540821	0.00896649	0.234356
694	I	AT1G33120	RPL9B	-0.389244	-0.518041	-0.534655	-0.416406	-0.64736	0.00296679	5.68166e-05	3.43037e-05	0.00157333	4.87199e-07
695	I	AT3G60770	RPS13A	-0.360897	-0.511798	-0.523896	-0.439493	-0.575845	0.000253423	1.17418e-07	6.24288e-08	8.12818e-06	2.07061e-09
696	I	AT5G25757	AT5G25757	-0.361307	-0.488906	-0.508917	-0.44983	-0.679741	0.0039333	6.96977e-05	3.65475e-05	0.000346694	3.15025e-08
697	I	AT1G61760	AT1G61760	-0.30598	-0.548058	-0.515039	-0.420199	-0.50487	0.0829763	0.00345138	0.00466813	0.0242958	0.00752707
698	I	AT3G49080	RPS9M	-0.30631	-0.525488	-0.539062	-0.390417	-0.649401	0.000942658	7.01647e-09	2.87355e-09	2.51504e-05	6.94841e-13
699	I	AT5G48760	RPL13AD	-0.302818	-0.50507	-0.462298	-0.420091	-0.51677	0.0107227	1.34377e-05	6.98226e-05	0.00040577	7.92173e-06
700	I	AT3G45030	RPS20C	-0.330555	-0.512529	-0.47728	-0.364483	-0.453259	0.000386126	1.7866e-08	1.68975e-07	9.60096e-05	5.85955e-07
701	I	AT2G34570	MEE21	-0.348386	-0.503523	-0.507026	-0.385076	-0.728732	0.000295614	1.94557e-07	1.15702e-07	8.4324e-05	1.3869e-13
702	I	AT5G42110	AT5G42110	-0.314006	-0.505125	-0.506029	-0.40493	-0.83562	0.0290164	0.000478586	0.000436358	0.0058901	2.137e-08
703	I	AT3G24830	RPL13AB	-0.361415	-0.511774	-0.466902	-0.398661	-0.561349	0.0169923	0.000590274	0.00172556	0.00896649	0.000169308
704	I	AT3G62940	AT3G62940	-0.376322	-0.52052	-0.457266	-0.400223	-0.493469	0.000215237	2.25795e-07	5.32216e-06	9.53337e-05	8.74682e-07
705	I	AT3G49010	RPL13B/ATBBC1	-0.39012	-0.547798	-0.477091	-0.401662	-0.607409	9.46063e-05	2.24013e-08	1.21461e-06	6.22381e-05	4.54486e-10
706	I	AT3G57610	PURA/ADSS	-0.389065	-0.533002	-0.485049	-0.414763	-0.495565	8.13847e-05	4.17254e-08	6.25136e-07	2.90156e-05	3.14509e-07
707	I	AT4G18100	RPL32A	-0.389414	-0.543541	-0.515125	-0.397369	-0.724769	0.00204649	1.1829e-05	3.43444e-05	0.00176318	4.93878e-09
708	I	AT5G20890	CCT2	-0.396443	-0.539816	-0.487146	-0.38013	-0.560494	5.70379e-07	4.50882e-12	4.96291e-10	1.90595e-06	5.03576e-13
709	I	AT2G25480	AT2G25480	-0.347466	-0.544034	-0.471664	-0.451653	-0.355181	0.000414753	3.17591e-08	1.27537e-06	5.58922e-06	0.000284996
710	I	AT5G64420	AT5G64420	-0.381371	-0.540952	-0.457397	-0.479848	-0.654522	8.14602e-05	1.44866e-08	1.6808e-06	7.21314e-07	6.2079e-12
711	I	AT3G07110	AT3G07110	-0.350417	-0.556209	-0.513658	-0.40779	-0.641814	0.00050789	1.70011e-08	2.06087e-07	5.29059e-05	6.0955e-11
712	I	AT5G15300	PCMP-E40	-0.351912	-0.5676	-0.488449	-0.407522	-0.794592	0.0621305	0.00467348	0.0112946	0.0381161	0.000214809
713	I	AT1G59970	5MMP	-0.318291	-0.555919	-0.451453	-0.419849	-0.705636	0.0274525	0.000121309	0.00162062	0.00427592	1.44554e-06
714	I	AT2G21790	RNR1/R1	-0.351833	-0.548879	-0.454788	-0.404549	-0.640394	0.000286551	8.4846e-09	1.89655e-06	3.20932e-05	1.57318e-11
715	I	AT3G58520	AT3G58520	-0.339201	-0.544091	-0.48129	-0.396491	-0.527693	0.0355252	0.00102127	0.00293689	0.0170532	0.00160092
716	I	AT1G04190	TPR3	-0.402802	-0.531782	-0.574362	-0.430237	-0.580244	2.59604e-05	2.09321e-08	1.38778e-09	8.16139e-06	9.17506e-10
717	I	AT2G18330	AT2G18330	-0.378326	-0.545593	-0.585362	-0.447756	-0.440828	0.00116118	2.30593e-06	3.90392e-07	0.000138391	0.000126735
718	I	AT5G19160	TBL11	-0.348086	-0.556175	-0.592181	-0.411401	-0.993349	0.0106012	8.46977e-05	1.9454e-05	0.00353771	8.75602e-11
719	I	AT2G11910	AT2G11910	-0.330238	-0.532305	-0.584513	-0.436403	-0.58385	0.020432	0.00015467	3.49318e-05	0.00240321	3.40294e-05
720	I	AT2G16570	ASE1/ATASE	-0.349049	-0.532681	-0.575007	-0.428388	-0.537815	0.00728623	3.61263e-05	8.3315e-06	0.00112768	3.0518e-05
721	I	AT5G16860	PCMP-H92	-0.343364	-0.540076	-0.563833	-0.439645	-0.682286	0.0315926	0.00106855	0.000540371	0.00808354	6.5736e-05
722	I	AT3G47110	AT3G47110	-0.26896	-0.519201	-0.61272	-0.457922	0.0368392	0.178812	0.0203642	0.00589328	0.0410328	0.826923
723	I	AT5G15350	ENODL17	-0.326866	-0.490766	-0.55224	-0.468437	-0.371665	0.00722	3.92511e-05	3.83195e-06	0.000120621	0.00177005
724	I	AT2G19750	RPS30A	-0.324623	-0.489609	-0.603333	-0.447265	-0.585681	0.00219386	2.49577e-06	6.75599e-09	2.42901e-05	1.61942e-08
725	I	AT5G38720	AT5G38720	-0.358717	-0.488779	-0.620145	-0.44799	-0.671442	0.000771945	3.81136e-06	4.66378e-09	3.08426e-05	2.75015e-10
726	I	AT1G62150	AT1G62150	-0.364853	-0.600712	-0.534922	-0.430981	-0.604901	0.00574683	8.83223e-06	5.30228e-05	0.00147126	8.90996e-06
727	I	AT2G14860	AT2G14860	-0.329635	-0.615744	-0.530102	-0.444407	-0.62189	0.0102127	3.73495e-06	4.00435e-05	0.000818879	3.74346e-06
728	I	AT5G08180	AT5G08180	-0.396896	-0.621904	-0.554797	-0.448863	-0.54017	0.00028822	8.0445e-09	2.7441e-07	4.36589e-05	4.95281e-07
729	I	AT2G17670	AT2G17670	-0.383241	-0.628812	-0.594127	-0.417423	-0.684363	0.00458755	4.3155e-06	1.16895e-05	0.00238977	7.38968e-07
730	I	AT3G46870	AT3G46870	-0.377784	-0.628887	-0.586359	-0.453986	-0.580523	0.00978565	3.04325e-05	7.36276e-05	0.00249954	0.000115569
731	I	AT1G02370	AT1G02370	-0.315707	-0.621578	-0.560153	-0.525468	-0.753982	0.00440226	3.86979e-08	4.60497e-07	3.70877e-06	5.52463e-11
732	I	AT2G01913	AT2G01913	-0.338672	-0.594896	-0.601804	-0.498408	-0.585815	0.0394814	0.000573105	0.000402059	0.00400962	0.000798094
733	I	AT3G07070	PBL26	-0.235856	-0.624003	-0.500291	-0.429744	0.253181	0.15302	0.000202572	0.00256616	0.0115854	0.28422
734	I	AT3G48250	AT3G48250	-0.282098	-0.642733	-0.566207	-0.44924	-0.429946	0.0619005	3.27978e-05	0.000215471	0.00392209	0.00477017
735	I	AT1G08360	RPL10AA	-0.483329	-0.651425	-0.509313	-0.427047	-0.459027	1.98571e-11	6.8947e-20	1.33348e-12	4.17813e-09	1.25427e-10
736	I	AT2G41950	AT2G41950	-0.475752	-0.655205	-0.465238	-0.43722	-0.946223	0.00085278	8.28099e-06	0.000913604	0.00258684	9.41779e-10
737	I	AT1G13730	AT1G13730	-0.439942	-0.672095	-0.487023	-0.436952	-0.504711	2.31976e-05	6.6261e-11	2.18903e-06	3.00174e-05	8.49781e-07
738	I	AT5G06940	AT5G06940	-0.457866	-0.691833	-0.463476	-0.431236	-0.608682	0.00624106	5.87415e-05	0.00496223	0.0109514	0.000402513
739	I	AT3G52590	RPL40B/UBQ1	-0.4634	-0.600785	-0.526811	-0.358297	-0.55672	0.000847562	1.13131e-05	0.000118099	0.0102995	4.50991e-05
740	I	AT4G00100	RPS13B/ATRPS13A	-0.435883	-0.625446	-0.520661	-0.362612	-0.52848	5.08308e-05	3.40357e-09	9.19322e-07	0.000855154	5.37701e-07
741	I	AT5G23535	AT5G23535	-0.458842	-0.631447	-0.505123	-0.351253	-0.388518	1.9049e-06	4.9321e-11	1.32302e-07	0.000339144	4.82313e-05
742	I	AT5G56580	MKK6	-0.377245	-0.660548	-0.489154	-0.340855	-0.354827	0.00349055	3.2721e-07	0.000129565	0.00923168	0.00537032
743	I	AT1G03540	PCMP-E4	-0.39038	-0.609993	-0.487601	-0.378662	-0.393654	0.0261283	0.000892743	0.0054379	0.034947	0.0267203
744	I	AT5G66750	DDM1	-0.416687	-0.64309	-0.468543	-0.37583	-0.464633	9.61299e-07	6.21712e-14	3.06212e-08	1.38557e-05	5.02223e-08
745	I	AT1G29950	bHLH144	-0.423988	-0.541914	-0.508745	-0.420992	-0.413548	4.02249e-09	5.32292e-14	1.43174e-12	7.23198e-09	8.82661e-09
746	I	AT1G60270	BGLU6	-0.412232	-0.562198	-0.543991	-0.4335	-0.325609	0.0138631	0.000812855	0.0011304	0.0106889	0.0448825
747	I	AT2G09990	RPS16A	-0.413132	-0.552361	-0.536421	-0.412706	-0.652339	0.000506349	2.31943e-06	4.63688e-06	0.00055896	2.28769e-08
748	I	AT1G55900	TIM50	-0.424311	-0.54389	-0.541661	-0.413613	-0.655949	6.22783e-05	2.35839e-07	2.58459e-07	0.000111903	5.04357e-10
749	I	AT4G31580	RSZ22/SRZ-22	-0.43409	-0.545982	-0.536879	-0.421199	-0.604974	0.00347	0.000195953	0.000252892	0.00483818	3.91458e-05
750	I	AT3G21300	AT3G21300	-0.414372	-0.58095	-0.481329	-0.501166	-0.736983	0.00208158	2.05347e-05	0.000316258	0.000272456	1.23335e-07
751	I	AT1G77030	RH29	-0.379797	-0.581985	-0.506451	-0.508997	-0.662277	0.000184147	6.19804e-09	4.30677e-07	5.30592e-07	3.3739e-11
752	I	AT3G58660	AT3G58660	-0.373479	-0.577419	-0.503478	-0.524501	-0.921143	0.000684963	9.82539e-08	3.41488e-06	1.82578e-06	1.75548e-17
753	I	AT5G04800	RPS17D	-0.422967	-0.633646	-0.473589	-0.448996	-0.514505	1.92884e-09	1.11795e-19	1.45191e-11	2.14816e-10	1.54102e-13
754	I	AT3G05060	NOP5-2	-0.389517	-0.599859	-0.503264	-0.45072	-0.626443	6.98059e-05	4.54299e-10	1.84266e-07	4.2736e-06	6.28043e-11
755	I	AT5G51590	AHL4	-0.389728	-0.623607	-0.492253	-0.46464	-0.378825	0.000677089	5.05319e-08	1.45682e-05	6.01969e-05	0.00083089
756	I	AT2G34480	AT2G34480	-0.434234	-0.593806	-0.49693	-0.456541	-0.614443	0.000221732	2.83758e-07	1.81682e-05	0.00010978	9.78948e-08
757	I	AT3G11940	RPS5B/ATRPS5A	-0.452763	-0.583772	-0.483041	-0.443099	-0.513432	0.00136	2.80984e-05	0.00051432	0.00182739	0.000217828
758	I	AT1G62520	AT1G62520	-0.385328	-0.556556	-0.516825	-0.458613	-0.750015	0.0216861	0.00124025	0.00224276	0.00811714	2.9713e-05
759	I	AT1G72370	RPSAA/P40	-0.410741	-0.555684	-0.517608	-0.468355	-0.687769	0.000174577	2.37832e-07	1.57159e-06	1.92465e-05	1.32343e-10
760	I	AT1G14060	AT1G14060	-0.414808	-0.578347	-0.521808	-0.447946	-0.590343	4.94742e-05	1.22735e-08	2.56594e-07	1.37317e-05	5.88891e-09
761	I	AT3G09200	RPP0B	-0.426826	-0.564046	-0.500193	-0.455569	-0.698069	0.00145553	1.96332e-05	0.000153854	0.000727563	1.2801e-07
762	I	AT1G10522	PRIN2	-0.348133	-0.631892	-0.424776	-0.455225	-0.205391	0.00595816	1.48995e-06	0.000685884	0.000503045	0.0981651
763	I	AT4G14050	PCMP-H13	-0.35592	-0.645556	-0.410624	-0.425676	-0.24873	0.0191108	4.38288e-05	0.00621252	0.0066401	0.093103
764	I	AT1G14180	AT1G14180	-0.347015	-0.601752	-0.451329	-0.433979	-0.589543	0.0278427	0.000201729	0.00414911	0.00747101	0.000291921
765	I	AT5G27120	NOP5-1	-0.353093	-0.621399	-0.467354	-0.4776	-0.561798	0.00212314	3.55389e-08	3.53788e-05	3.19885e-05	5.72811e-07
766	I	AT3G55690	AT3G55690	-0.394984	-0.712751	-0.35841	-0.50855	-0.707995	0.0438866	0.00061135	0.0572418	0.012783	0.000790786
767	I	AT5G45340	CYP707A3	-0.417514	-0.683336	-0.350037	-0.485216	1.06801	0.052741	0.00161435	0.0910974	0.0262973	1.20664e-05
768	I	AT5G23780	DUF9	-0.279249	-0.688085	-0.340724	-0.440086	0.119827	0.231005	0.0179798	0.150237	0.0983387	0.894008
769	I	AT5G65450	UBP17	-0.323974	-0.673622	-0.372046	-0.477228	-0.536546	0.0186363	1.59616e-06	0.00638342	0.000714361	0.000132349
770	I	AT5G42450	PCMP-E102	-0.358809	-0.581334	-0.355999	-0.395071	-0.642028	0.064308	0.00518785	0.0586222	0.0504394	0.00280406
771	I	AT3G53220	AT3G53220	-0.368451	-0.531808	-0.382363	-0.415571	-0.567401	0.0891942	0.0194406	0.0712797	0.0638695	0.0156731
772	I	AT3G58610	AT3G58610	-0.385926	-0.533184	-0.340971	-0.409684	-0.592708	0.000111606	4.99476e-08	0.000543843	4.28732e-05	1.10268e-09
773	I	AT5G22330	RIN1/ATTIP49A	-0.384654	-0.547522	-0.366166	-0.403637	-0.47422	2.68878e-05	1.72275e-09	5.52324e-05	1.26823e-05	1.72142e-07
774	I	AT1G13030	COIL	-0.398822	-0.544381	-0.446565	-0.370391	-0.474798	5.78466e-05	5.02415e-08	5.58847e-06	0.000247789	1.95779e-06
775	I	AT2G05220	RPS17B	-0.408997	-0.537267	-0.459579	-0.372147	-0.39132	4.65552e-07	1.78165e-11	1.05064e-08	5.52271e-06	9.69227e-07
776	I	AT5G01590	TIC56	-0.409639	-0.550225	-0.430909	-0.385868	-0.512608	3.72056e-07	1.05934e-11	7.80383e-08	2.44822e-06	2.37738e-10
777	I	AT5G16720	MYOB3	-0.405281	-0.563319	-0.413663	-0.36456	-0.283962	0.000280785	4.04746e-07	0.000176627	0.00130705	0.0101193
778	I	AT1G33140	RPL9B/PGY2	-0.433425	-0.562252	-0.423012	-0.404843	-0.607796	7.67792e-05	1.78695e-07	9.15569e-05	0.000245271	1.44528e-08
779	I	AT1G47480	CXE2	-0.410063	-0.589961	-0.428944	-0.423929	-0.426899	1.61243e-08	8.08027e-16	3.17808e-09	8.35498e-09	4.99167e-09
780	I	AT1G49840	AT1G49840	-0.409862	-0.54324	-0.440396	-0.433417	-0.669855	5.37517e-05	1.29348e-07	1.19903e-05	2.85152e-05	1.51411e-10
781	I	AT3G52370	FLA15	-0.412141	-0.551206	-0.437053	-0.43488	-0.587202	0.000938577	7.29107e-06	0.000367438	0.000527225	1.72558e-06
782	I	AT3G11510	RPS14B	-0.37908	-0.561487	-0.459632	-0.435283	-0.620001	0.00544269	2.86948e-05	0.000607199	0.0015108	3.76742e-06
783	I	AT5G39710	EMB2745	-0.395778	-0.558601	-0.448547	-0.411409	-0.65749	0.00177701	1.44926e-05	0.000345825	0.00149836	5.37094e-07
784	I	AT3G14530	GGPPS9	-0.506923	-0.604384	-0.491108	-0.319281	-0.286971	0.00140744	0.000142683	0.00168752	0.0442662	0.0597832
785	I	AT3G58590	AT3G58590	-0.53882	-0.592009	-0.464963	-0.309525	-0.427076	0.0162975	0.00883183	0.0310052	0.136831	0.0501347
786	I	AT2G23400	AT2G23400	-0.448477	-0.580049	-0.505883	-0.268443	-0.491384	0.0433734	0.011163	0.0218803	0.191686	0.0305126
787	I	AT3G09710	IQD1	-0.480458	-0.595434	-0.527344	-0.268584	-0.28576	8.81578e-06	4.87794e-08	9.40878e-07	0.0151214	0.00788181
788	I	AT4G00740	AT4G00740	-0.488795	-0.626194	-0.504697	-0.269495	-0.385952	7.85273e-11	7.79518e-17	1.80915e-11	0.000521396	2.79914e-07
789	I	AT2G25240	AT2G25240	-0.446483	-0.514253	-0.447221	-0.309489	0.219165	0.00642401	0.00163291	0.00554004	0.0620579	0.347847
790	I	AT4G13350	NIG	-0.455599	-0.508226	-0.431288	-0.297493	-0.224837	1.10211e-10	6.48305e-13	1.02458e-09	4.11095e-05	0.00161129
791	I	AT1G23030	PUB11	-0.500627	-0.577916	-0.456302	-0.282671	0.0537327	1.51967e-12	6.15381e-16	1.21997e-10	0.000109613	0.595305
792	I	AT4G36540	BEE2	-0.475437	-0.547842	-0.442868	-0.25605	-0.361293	0.0401955	0.0196579	0.0479216	0.223962	0.104377
793	I	AT1G50280	AT1G50280	-0.434709	-0.594904	-0.412593	-0.301823	-0.32384	0.100616	0.0440821	0.1015	0.196836	0.184005
794	I	AT2G27370	CASP3	-0.486844	-0.579529	-0.389264	-0.289924	-0.138141	1.12632e-05	1.93753e-07	0.000388393	0.0107083	0.20263
795	I	AT3G07570	AT3G07570	-0.48817	-0.544439	-0.359993	-0.247204	-0.41452	2.19231e-07	7.19777e-09	0.000126171	0.0112297	1.00974e-05
796	I	AT5G63810	BGAL10	-0.516949	-0.564892	-0.307408	-0.234687	-0.548297	3.72504e-10	1.1545e-11	0.000195408	0.00622014	4.70259e-11
797	I	AT3G55490	AT3G55490	-0.530186	-0.590907	-0.377832	-0.184129	-0.685687	6.65917e-05	9.7712e-06	0.00372456	0.166383	4.07425e-07
798	I	AT3G18780	ACT2	-0.525647	-0.575753	-0.381486	-0.250409	-0.300441	5.94222e-19	1.41502e-22	1.58818e-10	4.70549e-05	4.32555e-07
799	I	AT5G13930	CHS	-0.543148	-0.545036	-0.38892	-0.219873	-0.514572	0.000268721	0.000199639	0.00780289	0.140727	0.000440232
800	I	AT2G02960	AT2G02960	-0.474232	-0.554297	-0.379154	-0.106807	0.359627	1.93602e-06	1.93577e-08	0.000135795	0.326646	0.000581178
801	I	AT3G06650	ACLB-1	-0.489995	-0.565432	-0.420702	-0.119009	-0.184404	5.39919e-08	2.26071e-10	2.79393e-06	0.221784	0.0422503
802	I	AT1G70550	AT1G70550	-0.53783	-0.621791	-0.402432	-0.122418	-0.268182	2.58288e-07	5.04211e-09	9.43616e-05	0.259835	0.0103622
803	I	AT2G37080	ICR2/RIP3	-0.494855	-0.616639	-0.436337	-0.164216	-0.275241	1.88526e-11	7.82024e-17	3.34271e-09	0.036092	0.00020809
804	I	AT1G02970	WEE1	-0.547794	-0.587641	-0.444922	-0.233347	-0.329909	0.000717829	0.000295763	0.00487754	0.141447	0.0363395
805	I	AT5G42180	PER64	-0.550831	-0.542827	-0.43408	-0.234511	-0.0703715	1.17538e-08	1.84151e-08	6.71283e-06	0.0197535	0.452806
806	I	AT4G27030	FAD4	-0.529304	-0.537027	-0.44399	-0.158884	-0.460854	0.00318813	0.00273376	0.0109477	0.332994	0.0101687
807	I	AT3G51180	AT3G51180	-0.545208	-0.536734	-0.461736	-0.207857	0.112326	0.00600008	0.00677523	0.0164847	0.265244	0.864378
808	I	AT5G42655	AT5G42655	-0.564137	-0.503841	-0.460688	-0.203196	-0.184218	0.00404671	0.00941712	0.0164812	0.267431	0.279707
809	I	AT3G11550	CASP2	-0.484389	-0.582924	-0.523708	-0.200846	-0.209052	0.00177574	0.000146059	0.000611738	0.190884	0.153645
810	I	AT4G39110	AT4G39110	-0.444258	-0.557386	-0.481252	-0.161562	-0.279181	0.0902186	0.0443526	0.0633321	0.389191	0.230057
811	I	AT1G06310	ACX3.2/ACX6	-0.533801	-0.492089	-0.523752	-0.127028	-0.512781	0.00114841	0.00269557	0.00117292	0.392938	0.0021026
812	I	AT3G05920	HIPP43	-0.51074	-0.570015	-0.52942	-0.125759	0.206194	0.000229969	3.58936e-05	0.000114172	0.367544	0.253709
813	I	AT2G01210	ZAR1	-0.487145	-0.671348	-0.394733	-0.385154	-0.423029	1.67425e-05	6.28202e-09	0.000395477	0.000833202	0.000200199
814	I	AT3G57670	WIP2/NTT	-0.509567	-0.644568	-0.351924	-0.331328	-0.731127	0.0209398	0.00499067	0.0799772	0.111635	0.00236804
815	I	AT1G57820	ORTH2/VIM1	-0.483162	-0.693881	-0.397705	-0.299354	-0.271085	5.26383e-11	1.16172e-20	6.73667e-08	7.66575e-05	0.000254319
816	I	AT2G31750	UGT74D1	-0.553351	-0.664118	-0.382296	-0.274291	-0.404879	3.61391e-07	7.40877e-10	0.000404789	0.0140602	0.000167268
817	I	AT4G32330	WDL5	-0.469426	-0.602071	-0.379685	-0.37891	-0.470567	2.03476e-09	1.207e-14	1.2365e-06	1.92142e-06	1.58541e-09
818	I	AT1G73020	AT1G73020	-0.442079	-0.593213	-0.39966	-0.371963	-0.169596	0.0001454	4.12085e-07	0.000502307	0.00169192	0.135945
819	I	AT1G74210	GDPD5	-0.463752	-0.611995	-0.401452	-0.357529	-0.545447	1.77104e-10	7.38523e-17	3.30162e-08	1.43196e-06	9.9914e-14
820	I	AT1G18410	AT1G18410	-0.481866	-0.664146	-0.458632	-0.344509	-0.561276	0.0294963	0.00456745	0.0319481	0.103602	0.0159632
821	I	AT1G20330	SMT2	-0.444056	-0.639716	-0.426065	-0.350749	-0.412519	4.65014e-06	2.20048e-11	9.18373e-06	0.000365116	1.55424e-05
822	I	AT4G35020	ARAC3/RAC3	-0.428623	-0.609494	-0.330159	-0.340729	-0.272913	3.0422e-05	4.05437e-09	0.00116819	0.00118057	0.00778104
823	I	AT3G63030	MBD4	-0.412861	-0.577757	-0.361154	-0.326179	-0.774508	2.39429e-05	4.32213e-09	0.000189726	0.00108419	8.78011e-15
824	I	AT5G06620	ATXR4	-0.411545	-0.571292	-0.351069	-0.313881	-0.471286	0.0117839	0.000654201	0.0266457	0.057415	0.00486047
825	I	AT3G63130	RANGAP1	-0.415607	-0.668523	-0.429893	-0.313672	-0.402088	2.09131e-06	1.42432e-14	7.56489e-07	0.000445983	3.53988e-06
826	I	AT1G12550	HPR3	-0.397109	-0.638608	-0.386514	-0.302146	-0.378854	0.0167251	0.00019833	0.0173234	0.0712502	0.022881
827	I	AT3G27510	AT3G27510	-0.407071	-0.655467	-0.400139	-0.307158	-0.31105	0.0372687	0.0011131	0.0358396	0.111956	0.097751
828	I	AT1G28710	AT1G28710	-0.408092	-0.685529	-0.308715	-0.341183	0.197135	0.0017545	2.66027e-07	0.0155049	0.0103031	0.232101
829	I	AT4G37450	AGP18	-0.414997	-0.663721	-0.38809	-0.374595	-0.108343	0.0175309	0.000143568	0.0228256	0.0331538	0.442759
830	I	AT5G67450	AZF1	-0.410788	-0.698886	-0.366909	-0.361175	-0.326367	0.00196555	2.05946e-07	0.0049142	0.0074089	0.0128767
831	I	AT2G42510	AT2G42510	-0.429575	-0.643207	-0.544069	-0.186779	-0.6655	0.0596142	0.00914188	0.018919	0.310062	0.00967674
832	I	AT1G09470	NEAP3	-0.371772	-0.706646	-0.537479	-0.252652	-0.133218	0.016278	7.5911e-06	0.000494111	0.104673	0.335629
833	I	AT1G72670	IQD8	-0.400288	-0.695341	-0.546977	-0.216156	-0.149211	0.0163974	3.7003e-05	0.000977606	0.18706	0.313195
834	I	AT4G37110	AT4G37110	-0.384933	-0.671515	-0.540895	-0.211463	-0.309726	0.00113191	2.47931e-08	4.22512e-06	0.0805776	0.0085038
835	I	AT1G21690	EMB1968	-0.416181	-0.628697	-0.519448	-0.306096	-0.251415	2.54159e-05	2.30603e-10	1.20853e-07	0.00244134	0.0105428
836	I	AT3G16490	IQD26	-0.440692	-0.648	-0.54778	-0.261873	-0.249371	0.0224928	0.00120047	0.00466107	0.158803	0.162786
837	I	AT5G35190	AT5G35190	-0.402065	-0.650602	-0.518867	-0.254058	0.196584	0.0403783	0.000862411	0.00739524	0.185481	0.611498
838	I	AT3G60840	MAP65-4	-0.351002	-0.664491	-0.459679	-0.267769	-0.368854	0.00172304	2.53817e-09	3.22056e-05	0.0191807	0.00085941
839	I	AT4G29400	AT4G29400	-0.396613	-0.66305	-0.463718	-0.238892	-0.517494	0.0150019	8.80693e-05	0.00414506	0.138985	0.00202846
840	I	AT4G32830	AUR1	-0.407732	-0.67515	-0.490264	-0.238608	-0.106197	5.21968e-05	2.54656e-11	9.24937e-07	0.0216119	0.282051
841	I	AT4G14960	TUBA6/TUA6	-0.462883	-0.662182	-0.463379	-0.261501	-0.297908	8.1866e-05	9.49746e-09	6.40954e-05	0.0294112	0.00973231
842	I	AT5G02370	AT5G02370	-0.455861	-0.690777	-0.437884	-0.230217	-0.26856	0.000720326	3.991e-07	0.000986389	0.0917975	0.041954
843	I	AT1G32415	PCMP-E56	-0.483825	-0.722258	-0.417367	-0.210518	-0.19169	0.00699241	0.000114687	0.0163286	0.218061	0.236964
844	I	AT4G38770	PRP4	-0.487684	-0.694198	-0.463631	-0.1787	-0.662003	0.00542486	9.09253e-05	0.00704324	0.272413	0.000205519
845	I	AT5G49160	DMT1/MET1	-0.431098	-0.625424	-0.433401	-0.195647	-0.388083	1.60696e-06	2.01855e-12	1.15779e-06	0.0371634	1.27869e-05
846	I	AT1G05210	AT1G05210	-0.416096	-0.618717	-0.456754	-0.199702	-0.351759	0.000566064	4.25883e-07	0.00013026	0.106249	0.00354884
847	I	AT4G23490	AT4G23490	-0.41906	-0.609186	-0.448782	-0.18945	-0.168157	4.32414e-05	3.36509e-09	9.94858e-06	0.0758952	0.0993753
848	I	AT1G62930	AT1G62930	-0.41241	-0.691047	-0.391357	-0.204516	-0.0499514	0.00510022	5.2152e-06	0.00670544	0.168693	0.645148
849	I	AT1G68560	XYL1	-0.441668	-0.665899	-0.399955	-0.167632	-0.333807	8.80073e-07	4.54475e-14	7.36889e-06	0.0773751	0.000171369
850	I	AT1G79060	AT1G79060	-0.432371	-0.670045	-0.346075	-0.230886	-0.703149	0.000361224	5.9304e-08	0.00364072	0.0617377	1.77717e-08
851	I	AT3G49750	ATRLP44	-0.388541	-0.616159	-0.349287	-0.19536	-0.109215	0.0286136	0.000546809	0.0432182	0.264739	0.468423
852	I	AT3G54580	AT3G54580	-0.404768	-0.640863	-0.380734	-0.223402	0.0362572	0.0136042	6.73211e-05	0.0176558	0.175127	0.985016
853	I	AT5G07810	AT5G07810	-0.386782	-0.624579	-0.372744	-0.25325	-0.299484	0.000110602	6.27845e-10	0.000165734	0.0139722	0.00275518
854	I	AT2G46860	PPA3	-0.0159022	-0.586006	-0.482122	-0.363029	-0.344632	0.793903	0.000694242	0.00465798	0.0378132	0.0423792
855	I	AT1G79120	AT1G79120	-0.108949	-0.608685	-0.33547	-0.379333	0.0283324	0.523999	0.00534488	0.0991951	0.0798406	0.901994
856	I	AT1G69240	MES15	-0.153804	-0.580312	-0.381034	-0.274258	0.217308	0.36856	0.000910778	0.0271222	0.125544	0.369099
857	I	AT4G13680	AT4G13680	-0.109714	-0.569453	-0.373725	-0.291857	-0.129899	0.533798	0.0387238	0.136354	0.246321	0.490719
858	I	AT4G10630	AT4G10630	-0.169508	-0.670658	-0.412394	-0.260036	-0.369343	0.227852	5.45413e-06	0.00355175	0.076274	0.0105523
859	I	AT5G01445	AT5G01445	-0.16554	-0.693809	-0.47563	-0.378824	-0.415668	0.354754	0.0072388	0.0423869	0.106563	0.0827609
860	I	AT5G58630	AT5G58630	-0.138337	-0.701893	-0.494899	-0.298195	-1.15746	0.298235	0.0204454	0.0548693	0.163558	0.0027348
861	I	AT1G01660	AT1G01660	-0.294977	-0.736969	-0.453487	-0.430973	-0.104694	0.103773	0.000142594	0.0138121	0.0232088	0.455698
862	I	AT1G64185	AT1G64185	-0.24715	-0.688307	-0.491355	-0.344756	-0.750617	0.196794	0.00246938	0.0213268	0.0996121	0.00143959
863	I	AT5G40210	AT5G40210	-0.30472	-0.663496	-0.483945	-0.342122	-0.370747	0.137393	0.0042192	0.0249414	0.110078	0.0844625
864	I	AT2G43650	EMB2777	-0.335223	-0.565248	-0.408088	-0.392346	-0.44676	6.81052e-05	7.71462e-12	8.56401e-07	3.26756e-06	6.01699e-08
865	I	AT5G17870	PSRP6	-0.338935	-0.540762	-0.407188	-0.367939	-0.629916	0.000146878	1.74862e-09	4.08235e-06	5.05123e-05	3.55582e-12
866	I	AT1G56045	RPL41G	-0.249566	-0.513272	-0.409485	-0.374129	-0.62162	0.0040646	1.0226e-09	1.23014e-06	1.3719e-05	1.02778e-13
867	I	AT1G66520	PDE194	-0.286435	-0.578258	-0.429922	-0.392726	-0.651596	0.0622633	0.000315623	0.00531638	0.0143933	7.27446e-05
868	I	AT3G57150	CBF5/NAP57	-0.279327	-0.550602	-0.455834	-0.375062	-0.633978	0.0121446	3.60233e-07	2.72982e-05	0.00075294	3.95056e-09
869	I	AT1G17480	IQD7	-0.207992	-0.546682	-0.423744	-0.333457	-0.558688	0.172987	0.000612231	0.00624088	0.0372904	0.000545118
870	I	AT4G12880	ENODL19	-0.222427	-0.553933	-0.447191	-0.319086	-0.830914	0.0882996	1.49101e-05	0.000466558	0.015281	8.64093e-11
871	I	AT5G02610	AT5G02610	-0.269033	-0.51296	-0.489403	-0.347458	-0.4823	0.00211075	1.67515e-09	9.22497e-09	6.97588e-05	1.31107e-08
872	I	AT5G38770	GDU7	-0.22976	-0.508165	-0.50115	-0.333937	-0.340354	0.27731	0.0496385	0.0453965	0.165569	0.159132
873	I	AT1G43605	AT1G43605	-0.152076	-0.578558	-0.565927	-0.465684	-0.936177	0.100385	0.0254376	0.0131029	0.0227506	0.0158843
874	I	AT2G01730	CPSF73-II	-0.208698	-0.509648	-0.480277	-0.480896	-0.3924	0.197203	0.00366375	0.00478883	0.00672479	0.023739
875	I	AT4G01760	AT4G01760	-0.1928	-0.545391	-0.497698	-0.460024	-0.0057711	0.335356	0.0393886	0.048567	0.077044	0.671704
876	I	AT1G03530	ATNAF1	-0.279937	-0.545137	-0.401425	-0.457195	-0.638582	0.0122823	7.06454e-07	0.000253253	4.3419e-05	6.37598e-09
877	I	AT2G04530	TRZ2/CPZ	-0.243267	-0.516923	-0.400983	-0.454734	-0.401976	0.172263	0.00649911	0.0283943	0.0181012	0.0324465
878	I	AT3G24560	RSY3	-0.219142	-0.512457	-0.374773	-0.442649	-0.334139	0.216712	0.00713702	0.0375111	0.0218613	0.0708777
879	I	AT1G15510	PCMP-H73/ATECB2	-0.285142	-0.579939	-0.338516	-0.534376	-0.567656	0.065592	0.000374077	0.0268521	0.00117638	0.00057922
880	I	AT5G06550	AT5G06550	-0.325097	-0.584232	-0.405075	-0.533835	-0.700666	0.0270082	7.31983e-05	0.00531106	0.00036632	2.39823e-06
881	I	AT3G53750	ACT1/ACT3	-0.362577	-0.506436	-0.421449	-0.21496	-0.22639	7.51285e-05	2.32086e-08	3.14219e-06	0.0237072	0.0131873
882	I	AT3G08820	PCMP-H84	-0.365506	-0.513122	-0.42401	-0.260218	-0.472438	0.04665	0.00633832	0.0197231	0.153956	0.0126506
883	I	AT2G20585	NFD6	-0.331555	-0.504752	-0.405276	-0.269262	-0.362258	0.00335778	6.67136e-06	0.000271096	0.0200059	0.00121537
884	I	AT3G55060	AT3G55060	-0.341876	-0.519882	-0.402584	-0.249278	-0.431837	0.00890649	6.09628e-05	0.00175834	0.0619296	0.00085941
885	I	AT1G77750	RPS13	-0.405567	-0.578658	-0.418901	-0.217019	-0.434592	0.000287748	1.7266e-07	0.000149241	0.0597035	8.35334e-05
886	I	AT1G21280	AT1G21280	-0.383392	-0.562726	-0.416455	-0.253996	-0.283735	0.0156236	0.000476997	0.00767154	0.112403	0.0688097
887	I	AT5G49110	AT5G49110	-0.387935	-0.583512	-0.45503	-0.256597	-0.387208	0.0051534	3.6195e-05	0.000913604	0.0689678	0.00545475
888	I	AT3G62060	AT3G62060	-0.299341	-0.588223	-0.404594	-0.269456	-0.220453	0.0367746	4.83887e-05	0.00419813	0.0656977	0.115523
889	I	AT5G11510	MYB3R4	-0.313238	-0.562147	-0.410357	-0.221569	-0.382559	0.00843359	1.62768e-06	0.000442529	0.0693461	0.0010766
890	I	AT1G06540	AT1G06540	-0.35441	-0.588706	-0.442552	-0.237475	-0.554176	0.0852717	0.00621495	0.0319895	0.227476	0.0108217
891	I	AT4G39600	AT4G39600	-0.336129	-0.580687	-0.41181	-0.25137	-0.0145889	0.105606	0.00745686	0.0452854	0.219631	0.755962
892	I	AT4G00690	ULP1B	-0.37485	-0.57118	-0.499271	-0.25156	-0.305577	0.0313927	0.00133167	0.00408058	0.146239	0.0737632
893	I	AT2G07690	MCM5	-0.406351	-0.543705	-0.52092	-0.241298	-0.302912	2.5701e-05	1.43857e-08	5.02055e-08	0.0153545	0.00157406
894	I	AT2G24490	RPA2A/RPA2	-0.39719	-0.548538	-0.497737	-0.262885	-0.434829	5.23675e-05	2.16687e-08	3.14235e-07	0.009087	8.70666e-06
895	I	AT4G16970	AT4G16970	-0.300048	-0.516833	-0.473262	-0.229819	-0.242461	0.00466486	1.26766e-06	6.12413e-06	0.0356591	0.0220391
896	I	AT5G48870	LSM5/SAD1	-0.360463	-0.501033	-0.510475	-0.230707	-0.414942	0.000202622	1.96082e-07	1.00836e-07	0.02102	1.58742e-05
897	I	AT1G04270	RPS15A/RPS15	-0.373488	-0.563326	-0.476978	-0.307105	-0.470232	5.01099e-06	1.97085e-12	3.19186e-09	0.000217678	3.98883e-09
898	I	AT3G08680	AT3G08680	-0.36075	-0.581931	-0.500966	-0.301942	-0.463778	3.11095e-06	2.87301e-14	5.75043e-11	0.000125718	1.2861e-09
899	I	AT1G03110	TRM82	-0.403874	-0.617297	-0.477599	-0.298861	-0.415028	0.000523659	9.92683e-08	3.36331e-05	0.0116611	0.000314095
900	I	AT3G60960	AT3G60960	-0.375666	-0.616738	-0.461999	-0.312154	-0.526454	0.00473264	5.4947e-06	0.000460592	0.0214012	0.000101003
901	I	AT5G23740	RPS11C/RPS11-BETA	-0.364495	-0.525404	-0.444245	-0.314654	-0.546698	0.00158643	3.23415e-06	8.77486e-05	0.00707879	1.1532e-06
902	I	AT4G31460	AT4G31460	-0.386448	-0.528236	-0.443065	-0.328794	-0.402327	5.90809e-05	2.84999e-08	3.14219e-06	0.000769871	2.27753e-05
903	I	AT4G33360	FLDH	-0.396218	-0.533636	-0.426627	-0.330298	-0.604017	0.000149184	2.00794e-07	3.45778e-05	0.00181068	3.44213e-09
904	I	AT2G07340	PFD1	-0.344269	-0.507086	-0.481682	-0.304693	-0.590458	0.000897572	7.73821e-07	2.57476e-06	0.00379254	8.98537e-09
905	I	AT3G29034	AT3G29034	-0.387574	-0.526114	-0.493887	-0.319383	-0.892717	0.00280625	3.99624e-05	0.000113966	0.0147954	5.01064e-12
906	I	AT4G30190	HA2	-0.385674	-0.536383	-0.493212	-0.344149	-0.778891	0.00873204	0.000212781	0.000662745	0.0200944	8.80098e-08
907	I	AT3G20040	ATHXK4	-0.30952	-0.570796	-0.308278	-0.314063	-0.0120646	0.00188187	1.07958e-08	0.00167817	0.00199974	0.841361
908	I	AT4G25980	PER43	-0.335274	-0.628931	-0.33956	-0.341317	-0.706514	0.154397	0.0275433	0.136908	0.15495	0.021982
909	I	AT1G22780	RPS18C/PFL	-0.355072	-0.507009	-0.366174	-0.328449	-0.494622	0.000917473	1.23911e-06	0.000501062	0.00239699	2.03061e-06
910	I	AT2G36160	RPS14A	-0.329006	-0.538398	-0.365957	-0.328921	-0.500421	0.00623742	4.32149e-06	0.00188908	0.00669721	1.83529e-05
911	I	AT2G35790	AT2G35790	-0.304857	-0.524959	-0.360121	-0.385179	-0.638274	0.0177034	3.29999e-05	0.00428755	0.00294466	4.67412e-07
912	I	AT3G18750	WNK6	-0.330269	-0.531633	-0.331384	-0.353696	0.34132	0.0147161	0.000103667	0.0126262	0.0110122	0.0215415
913	I	AT4G39200	RPS25E	-0.386729	-0.558634	-0.353263	-0.289936	-0.364779	0.00101597	1.17541e-06	0.00228899	0.0154999	0.00151631
914	I	AT5G23070	TK1B	-0.353295	-0.528645	-0.33632	-0.297126	-0.263547	0.00735265	6.12474e-05	0.00946808	0.0273688	0.0431252
915	I	AT1G74200	ATRLP16	-0.31955	-0.550584	-0.409767	-0.30478	-0.2345	0.123218	0.0120539	0.0488503	0.14748	0.233892
916	I	AT5G64150	AT5G64150	-0.304843	-0.5213	-0.376968	-0.283507	-0.340585	0.0341331	0.000320531	0.00776851	0.0538335	0.0177584
917	I	AT2G37400	AT2G37400	-0.22363	-0.510678	-0.414021	-0.26524	-0.52414	0.053235	6.09449e-06	0.000232712	0.0233108	3.46554e-06
918	I	AT4G02150	IMPA3/MOS6	-0.247014	-0.50876	-0.390983	-0.259704	-0.254523	0.0133809	1.24713e-07	5.33725e-05	0.00995162	0.00878368
919	I	AT2G38070	AT2G38070	-0.210149	-0.536285	-0.438669	-0.260511	-0.343253	0.226361	0.00397324	0.014453	0.152935	0.0593766
920	I	AT3G06035	AT3G06035	-0.244009	-0.541252	-0.41366	-0.231878	-0.701453	0.113705	0.00035843	0.00630822	0.135647	4.03204e-06
921	I	AT1G78770	APC6	-0.299029	-0.504402	-0.398663	-0.202709	-0.228976	0.00474947	1.70483e-06	0.000127925	0.0647634	0.0297562
922	I	AT4G39990	RABA4B	-0.309132	-0.501113	-0.400084	-0.214796	-0.290041	0.00116224	8.27749e-08	1.87444e-05	0.0287371	0.00198991
923	I	AT3G20240	AT3G20240	-0.235091	-0.549037	-0.357853	-0.252922	-0.316781	0.143977	0.000627988	0.0239497	0.122778	0.0461257
924	I	AT1G09815	POLD4	-0.270011	-0.51863	-0.333406	-0.209182	-0.312235	0.0021165	3.50201e-09	0.000112527	0.0214235	0.000368525
925	I	AT5G43020	AT5G43020	-0.279111	-0.513472	-0.375701	-0.220572	-0.415788	0.0250387	3.38773e-05	0.00211297	0.0846003	0.000786001
926	I	AT1G12040	LRX1	-0.395596	-0.694671	-0.284717	-0.212329	-0.0225891	0.0169261	2.02486e-05	0.0762668	0.201353	0.770082
927	I	AT1G22230	AT1G22230	-0.466781	-0.631184	-0.289699	-0.270673	-0.000318319	0.000275301	9.39508e-07	0.0218458	0.0394655	0.883488
928	I	AT3G56730	AT3G56730	-0.439876	-0.624618	-0.255761	-0.232888	0.3524	0.0176471	0.000902275	0.14475	0.210084	0.125026
929	I	AT3G20840	PLT1	-0.407174	-0.633296	-0.287707	-0.234529	-0.333991	0.00408254	9.04239e-06	0.0375664	0.103979	0.0174138
930	I	AT5G67160	EPS1	-0.401749	-0.649475	-0.274641	-0.245617	-0.591557	0.00224361	1.17095e-06	0.0321527	0.0669869	9.92302e-06
931	I	AT1G29830	AT1G29830	-0.44643	-0.636533	-0.165767	-0.231037	-0.69517	0.0393974	0.00514946	0.332256	0.250176	0.00353086
932	I	AT3G28550	AT3G28550	-0.422526	-0.629641	-0.136454	-0.265317	0.0436187	0.0243414	0.000619342	0.410804	0.158466	0.988726
933	I	AT4G21400	CRK28	-0.436469	-0.547555	-0.226054	-0.290123	-1.51801	0.00808422	0.000901415	0.136697	0.0758478	3.1205e-17
934	I	AT5G48170	SNE/SLY2	-0.414792	-0.602397	-0.221816	-0.278661	0.178498	0.0394448	0.00321215	0.230808	0.165337	0.631831
935	I	AT2G01505	CLE16	-0.276922	-0.537145	-0.267223	-0.25437	-0.120866	0.11032	0.00228633	0.110359	0.150202	0.441166
936	I	AT5G16690	ORC3	-0.256656	-0.509164	-0.266515	-0.274372	-0.378488	0.0448124	6.54204e-05	0.0329397	0.0358692	0.00297745
937	I	AT4G04890	PDF2	-0.240757	-0.605914	-0.300843	-0.180861	-0.66771	0.154545	0.000388705	0.0699155	0.285052	0.000108713
938	I	AT2G28710	AT2G28710	-0.266542	-0.588206	-0.298042	-0.228016	-1.13446	0.137786	0.00196948	0.091219	0.203978	3.41083e-08
939	I	AT3G14730	PCMP-E31	-0.261293	-0.606835	-0.291998	-0.222611	-0.544084	0.159383	0.00217687	0.108376	0.234302	0.00640239
940	I	AT5G14610	AT5G14610	-0.327958	-0.590542	-0.235503	-0.258575	-0.101476	0.00133568	5.70235e-09	0.0199622	0.0138288	0.320437
941	I	AT5G45210	AT5G45210	-0.239601	-0.628438	-0.221842	-0.232053	-0.608569	0.072137	2.6774e-06	0.086466	0.0886751	6.15208e-06
942	I	AT4G37670	NAGS2	-0.341457	-0.501337	-0.313677	-0.215004	-0.276854	0.0426146	0.00334552	0.0550409	0.205455	0.097037
943	I	AT5G03800	EMB175	-0.34434	-0.518368	-0.354692	-0.207856	-0.201923	0.0282767	0.00119687	0.0207874	0.191518	0.187009
944	I	AT5G58370	AT5G58370	-0.305794	-0.553705	-0.288644	-0.203541	-0.402158	0.00153785	7.89645e-09	0.00247109	0.0421056	2.73504e-05
945	I	AT1G14080	FUT6	-0.345052	-0.548558	-0.286793	-0.182526	-0.91071	0.00553966	7.93222e-06	0.0190088	0.151456	2.08952e-13
946	I	AT3G53320	AT3G53320	-0.337846	-0.539455	-0.282933	-0.199126	-0.365272	0.00534097	9.28008e-06	0.017708	0.112385	0.00259599
947	I	AT4G27370	VIIIB	-0.424274	-0.565112	-0.330541	-0.234007	-0.0162398	0.00108421	1.60922e-05	0.00966018	0.0798886	0.8093
948	I	AT5G66005	AT5G66005	-0.447062	-0.567505	-0.318363	-0.223196	-0.0363188	0.00571062	0.00051633	0.0417758	0.169533	0.715108
949	I	AT2G19620	NDL3	-0.413431	-0.508682	-0.270265	-0.194862	0.024962	0.00734913	0.000970636	0.072515	0.217494	0.980938
950	I	AT4G39550	AT4G39550	-0.388425	-0.541051	-0.265855	-0.23596	-0.296087	0.00718063	0.000210423	0.0581412	0.109778	0.0394874
951	I	AT5G02540	AT5G02540	-0.0273958	-0.51529	-0.043555	-0.345036	-0.405042	0.790317	0.0169604	0.729101	0.115179	0.0609503
952	I	AT3G43580	AT3G43580	-0.112209	-0.580653	-0.0933383	-0.38034	-0.662728	0.50894	0.0125912	0.534754	0.0944492	0.00641661
953	I	AT5G01780	AT5G01780	-0.110013	-0.533606	-0.056203	-0.350553	-0.413048	0.368601	8.88904e-06	0.606441	0.00417499	0.000607823
954	I	AT2G36730	PCMP-E44	-0.139735	-0.500981	-0.187059	-0.300155	-0.130111	0.31818	0.000348941	0.167081	0.036359	0.340984
955	I	AT5G13290	CRN/SOL2	-0.151178	-0.504041	-0.229508	-0.278303	-0.240105	0.239635	5.94476e-05	0.0651136	0.0311778	0.0570347
956	I	AT5G49760	AT5G49760	-0.335274	-0.511879	-0.181444	-0.34076	-0.789424	0.0051067	1.2185e-05	0.121275	0.00478572	1.33643e-11
957	I	AT5G62370	AT5G62370	-0.314401	-0.501868	-0.195029	-0.33522	-0.311793	0.0572412	0.00251785	0.211095	0.0471785	0.0571902
958	I	AT2G28600	AT2G28600	-0.254829	-0.522869	-0.267606	-0.417599	-0.627795	0.0189559	7.99498e-07	0.0118492	0.000113234	3.05833e-09
959	I	AT4G08210	PCMP-E100	-0.252039	-0.566939	-0.290424	-0.413024	-0.382422	0.213291	0.0120214	0.147294	0.0632347	0.0794743
960	I	AT2G37580	ATL33	-0.265023	-0.5228	-0.200157	-0.386108	-0.350481	0.18217	0.0119025	0.27468	0.0646948	0.0844101
961	I	AT3G18880	AT3G18880	-0.199511	-0.550341	-0.224542	-0.35963	-0.364613	0.309959	0.0138282	0.241764	0.100713	0.0930352
962	I	AT4G35130	PCMP-H27	-0.225194	-0.518508	-0.108397	-0.402998	-0.316604	0.219592	0.00728323	0.48234	0.0388004	0.0934066
963	I	AT4G39952	PCMP-E98	-0.172883	-0.620249	-0.161152	-0.342511	0.0447754	0.314397	0.000688228	0.322296	0.0606377	0.973759
964	I	AT4G05220	AT4G05220	-0.410521	-0.597809	-0.300045	-0.487616	0.105654	0.102705	0.0293236	0.176321	0.0664554	0.865877
965	I	AT1G77550	AT1G77550	-0.367983	-0.559688	-0.299033	-0.47646	-0.432401	8.33985e-05	1.36817e-09	0.00125072	3.56621e-07	2.69766e-06
966	I	AT5G07030	AT5G07030	-0.404516	-0.562613	-0.281314	-0.462584	-0.712389	0.0111602	0.00035306	0.0656887	0.0040018	7.02259e-06
967	I	AT3G42670	CHR38	-0.323069	-0.589412	-0.315323	-0.460312	-0.436851	0.00304051	1.07671e-07	0.00322938	3.62732e-05	7.41237e-05
968	I	AT1G15080	LPP2/ATPAP2	-0.334078	-0.615679	-0.270093	-0.465127	-0.824941	0.0928001	0.00382115	0.144286	0.026995	0.000239602
969	I	AT4G16141	AT4G16141	-0.34836	-0.58823	-0.262479	-0.467779	-0.566594	9.02864e-07	1.49157e-16	0.000206826	5.79494e-11	1.93522e-15
970	I	AT1G03210	AT1G03210	-0.434992	-0.501348	-0.266582	-0.481431	-0.580338	1.17281e-06	2.19652e-08	0.00276251	1.03502e-07	1.06785e-10
971	I	AT2G47680	AT2G47680	-0.424082	-0.5193	-0.209424	-0.463473	-0.606873	0.000435253	1.68153e-05	0.074033	0.000154328	6.18669e-07
972	I	AT4G27640	AT4G27640	-0.395781	-0.505214	-0.302464	-0.427412	-0.516661	6.15391e-09	9.75669e-14	9.2651e-06	4.4392e-10	2.35397e-14
973	I	AT4G21890	AT4G21890	-0.356361	-0.540038	-0.258312	-0.392564	-0.4809	0.0391033	0.00237653	0.11341	0.0273617	0.00711351
974	I	AT4G31910	BAT1	-0.411215	-0.522356	-0.251829	-0.368209	-0.294624	0.00490937	0.000268854	0.0764344	0.0126296	0.0384041
975	I	AT5G24655	LSU4	-0.225384	-0.696658	-0.304457	-0.373113	-0.281603	0.273792	0.00402834	0.151119	0.104507	0.18878
976	I	AT1G03510	PCMP-E3	-0.268727	-0.63579	-0.339202	-0.380912	-0.541803	0.179864	0.00547777	0.094814	0.0804736	0.017941
977	I	AT3G09550	AT3G09550	-0.247036	-0.648845	-0.367758	-0.348823	-0.939203	0.214174	0.0249671	0.109618	0.137587	0.00563814
978	I	AT4G04025	AT4G04025	-0.303249	-0.705003	-0.251644	-0.389179	-0.0382146	0.208197	0.0350819	0.232683	0.149607	0.479715
979	I	AT3G15357	AT3G15357	-0.301694	-0.621517	-0.284751	-0.41617	-0.223835	0.00282774	4.73423e-10	0.00422616	4.0285e-05	0.0247529
980	I	AT4G11547	AT4G11547	-0.316789	-0.645195	-0.252118	-0.430231	-0.93373	0.13582	0.00808469	0.189937	0.0617377	0.000482742
981	I	AT1G74390	NEN3	-0.263328	-0.616649	-0.196407	-0.388343	-0.340472	0.0683946	2.85559e-05	0.150951	0.0087249	0.0205235
982	I	AT1G59312	AT1G59312	-0.309832	-0.583945	-0.184673	-0.420699	-1.18176	0.0804196	0.0168528	0.132562	0.029969	0.00245547
983	I	AT2G27590	AT2G27590	-0.320832	-0.571653	-0.194349	-0.458843	-0.655014	0.000892387	4.73189e-09	0.0409426	2.94654e-06	3.20768e-11
984	I	AT1G58080	HISN1A/ATATP-PRT1	-0.550898	-0.50182	-0.509941	-0.560767	-0.489283	2.34625e-09	4.68944e-08	2.90443e-08	1.42637e-09	8.9841e-08
985	I	AT5G38550	JAL44	-0.531506	-0.537015	-0.516469	-0.53777	-1.35255	8.96038e-09	7.53846e-09	2.10385e-08	9.27952e-09	1.33275e-42
986	I	AT1G43710	SDC/EMB1075	-0.477544	-0.541623	-0.509128	-0.577389	-0.720349	1.43633e-05	6.23755e-07	2.90182e-06	1.56843e-07	3.14252e-11
987	I	AT1G65030	AT1G65030	-0.451604	-0.565005	-0.511411	-0.591125	-0.810639	0.000234838	3.75675e-06	2.6556e-05	1.83302e-06	5.39103e-11
988	I	AT5G18440	AT5G18440	-0.47243	-0.570577	-0.509717	-0.574703	-0.729669	0.000176701	6.28003e-06	4.61831e-05	7.12449e-06	1.26722e-08
989	I	AT1G72500	AT1G72500	-0.50892	-0.544168	-0.546771	-0.624965	-0.924333	2.27618e-07	2.60724e-08	2.23322e-08	2.30216e-10	5.16715e-21
990	I	AT2G38120	AUX1	-0.497244	-0.544205	-0.500049	-0.61241	-0.765131	2.46682e-05	2.99894e-06	1.79695e-05	2.15674e-07	5.61924e-11
991	I	AT2G13900	AT2G13900	-0.472827	-0.582265	-0.476147	-0.490233	-0.503236	0.0550868	0.0350086	0.0500301	0.0502387	0.0658392
992	I	AT4G35490	MRPL11	-0.491809	-0.574638	-0.454086	-0.476646	-0.618371	0.00426684	0.000740543	0.00688473	0.00581934	0.000315529
993	I	AT2G17650	AAE2	-0.451669	-0.525849	-0.503615	-0.546084	0.0922473	0.022188	0.00894305	0.0101741	0.00790385	0.989502
994	I	AT2G29760	PCMP-H33/OTP81	-0.440397	-0.555978	-0.486266	-0.525709	-0.888377	0.00707883	0.000840145	0.00274402	0.00183866	5.20943e-07
995	I	AT1G55490	CPN60B1/CPN60B	-0.465217	-0.509315	-0.467886	-0.497334	-0.637275	2.07564e-12	1.52929e-14	1.60778e-12	8.03808e-14	5.94137e-22
996	I	AT3G49660	WDR5A	-0.485877	-0.496186	-0.518207	-0.523152	-0.520161	0.00336958	0.00256281	0.00157587	0.00191661	0.00178299
997	I	AT1G65960	GAD2	-0.432448	-0.501211	-0.522341	-0.616382	-0.699628	7.54269e-09	1.42559e-11	2.08309e-12	1.0862e-16	2.32249e-21
998	I	AT2G19540	AT2G19540	-0.416823	-0.501952	-0.496575	-0.557928	-0.651638	1.33489e-06	4.11444e-09	6.16286e-09	8.51317e-11	1.79886e-14
999	I	AT5G66920	SKS17	-0.404402	-0.452513	-0.52685	-0.552738	-0.718839	1.57062e-05	1.01241e-06	1.26644e-08	3.26786e-09	6.96488e-15
1000	I	AT1G13440	GAPC2/GAPC-2	-0.420443	-0.455132	-0.461784	-0.506492	-1.02673	0.00827906	0.00359311	0.00322938	0.00165113	1.76396e-10
1001	I	AT3G09230	MYB1	-0.448613	-0.431687	-0.492269	-0.522368	-0.647652	0.000123192	0.000214628	2.19849e-05	1.1655e-05	5.95668e-08
1002	I	AT4G01820	ABCB3/PGP3	-0.456827	-0.470857	-0.441693	-0.541644	0.156626	0.0664448	0.0604087	0.0649136	0.0389754	0.963485
1003	I	AT4G02460	PMS1	-0.452321	-0.514882	-0.440211	-0.53074	-0.547334	0.000215526	2.6824e-05	0.000267982	2.0008e-05	9.12061e-06
1004	I	AT5G58150	AT5G58150	-0.427994	-0.500924	-0.433624	-0.521734	-0.938401	7.32022e-05	3.36099e-06	4.98047e-05	1.80171e-06	2.39166e-17
1005	I	AT5G66540	AT5G66540	-0.393836	-0.520919	-0.605023	-0.498376	-0.712033	4.64063e-05	5.11032e-08	2.54503e-10	2.69016e-07	9.48997e-14
1006	I	AT3G25940	AT3G25940	-0.395453	-0.486244	-0.583836	-0.464317	-0.887957	0.00777626	0.00105466	9.24496e-05	0.00218632	9.88559e-09
1007	I	AT1G60640	AT1G60640	-0.399632	-0.509331	-0.570871	-0.495315	-0.89087	0.0018508	5.90405e-05	7.22919e-06	0.000127467	3.47797e-12
1008	I	AT4G02400	AT4G02400	-0.413731	-0.505436	-0.556932	-0.476883	-0.705076	0.000116605	1.83691e-06	1.52339e-07	9.56649e-06	2.75376e-11
1009	I	AT2G18220	AT2G18220	-0.386903	-0.535267	-0.53561	-0.550747	-0.795456	6.77825e-05	2.54069e-08	2.45172e-08	1.37994e-08	1.40647e-16
1010	I	AT2G36170	RPL40B	-0.418862	-0.517568	-0.527163	-0.522789	-0.780106	0.00517556	0.000463936	0.000375327	0.000545972	1.88394e-07
1011	I	AT3G08943	AT3G08943	-0.40438	-0.532725	-0.550593	-0.516949	-0.806133	8.99511e-06	3.32909e-09	9.95113e-10	1.33158e-08	3.05289e-19
1012	I	AT3G50420	PCMP-E85	-0.427607	-0.507263	-0.509754	-0.466137	-0.771239	0.0293445	0.0126507	0.00975177	0.0222708	0.000544513
1013	I	AT4G24175	AT4G24175	-0.447067	-0.495941	-0.552411	-0.490207	-0.455699	0.0153359	0.00722869	0.00281487	0.00933826	0.013822
1014	I	AT2G05830	AT2G05830	-0.455837	-0.521231	-0.538765	-0.496281	-0.67356	2.36689e-05	1.08166e-06	4.68011e-07	4.80128e-06	3.24327e-10
1015	I	AT5G03740	HDT3/HD2C	-0.442978	-0.505313	-0.532718	-0.507888	-0.662952	2.11538e-07	2.53309e-09	3.2944e-10	2.94536e-09	4.43179e-15
1016	I	AT3G27280	PHB4	-0.414354	-0.455593	-0.623503	-0.479276	-0.577962	0.000198382	3.3409e-05	1.47736e-08	1.81961e-05	1.39173e-07
1017	I	AT1G21810	FPP2	-0.445527	-0.445175	-0.606339	-0.450315	-0.943673	0.0320606	0.0313462	0.00488078	0.0328872	0.000104839
1018	I	AT2G42720	AT2G42720	-0.436786	-0.454239	-0.643048	-0.450777	-0.147256	0.00851498	0.00649237	0.000133361	0.00821128	0.305961
1019	I	AT5G23690	AT5G23690	-0.398412	-0.418453	-0.556774	-0.422679	-0.614607	0.0018717	0.0010566	1.3483e-05	0.00122819	2.70567e-06
1020	I	AT5G60390	A1	-0.415219	-0.439006	-0.540935	-0.423708	-0.679229	0.000429224	0.000147253	3.09866e-06	0.000348864	3.85556e-09
1021	I	AT3G44720	ADT4	-0.523774	-0.466462	-0.518752	-0.481759	-0.466751	5.05373e-07	6.67136e-06	5.46788e-07	4.66049e-06	6.24933e-06
1022	I	AT1G67790	SEOC	-0.468118	-0.447415	-0.501442	-0.424683	-0.791517	0.0561448	0.0635828	0.0393393	0.0789261	0.0075785
1023	I	AT5G45430	AT5G45430	-0.448101	-0.433732	-0.551364	-0.476386	-0.397105	1.3291e-11	5.92697e-11	6.83087e-17	8.29143e-13	1.86115e-09
1024	I	AT1G72130	NPF5.11	-0.467271	-0.614386	-0.591513	-0.441329	-0.56648	9.92931e-06	6.33165e-09	1.90949e-08	3.67951e-05	8.12671e-08
1025	I	AT3G53940	AT3G53940	-0.449193	-0.598411	-0.594989	-0.43749	-0.694023	0.00217029	5.2272e-05	5.06634e-05	0.00323975	3.8657e-06
1026	I	AT4G36130	RPL8C	-0.487722	-0.608531	-0.604957	-0.440805	-0.561135	0.00053761	1.23118e-05	1.42798e-05	0.00183856	5.26273e-05
1027	I	AT1G49600	ATRBP47A	-0.487085	-0.629708	-0.600258	-0.444714	-0.637037	1.31528e-08	1.19324e-13	1.73244e-12	2.6015e-07	4.86601e-14
1028	I	AT5G20290	RPS8A	-0.475633	-0.638265	-0.585896	-0.439563	-0.630362	0.00077359	5.0631e-06	2.82204e-05	0.00197246	6.3764e-06
1029	I	AT1G48920	NUCL1/ATNUC-L1	-0.423593	-0.681694	-0.58964	-0.486333	-0.649234	0.000151991	6.02531e-10	9.14827e-08	1.41637e-05	3.30705e-09
1030	I	AT1G27435	AT1G27435	-0.415147	-0.665208	-0.607766	-0.432773	-0.626138	0.000775063	6.32398e-08	7.17535e-07	0.00051517	3.3818e-07
1031	I	AT4G37380	ELI1	-0.45205	-0.669929	-0.582781	-0.427555	-0.387316	0.0281651	0.00212653	0.00552288	0.0396317	0.0552761
1032	I	AT3G05560	RPL22B	-0.499232	-0.683044	-0.61478	-0.381627	-0.633385	9.1629e-07	1.0579e-11	1.03982e-09	0.000208944	2.50885e-10
1033	I	AT2G29550	TUBB7/TUB7	-0.468333	-0.647906	-0.629304	-0.405035	-0.192631	0.00102752	4.29418e-06	8.16281e-06	0.00474856	0.147073
1034	I	AT5G44740	POLH	-0.470374	-0.635867	-0.646223	-0.427418	-0.404422	0.00186836	4.94364e-05	2.44855e-05	0.00545832	0.00767848
1035	I	AT4G38370	AT4G38370	-0.456237	-0.618679	-0.614659	-0.487318	-0.521625	0.00238934	5.00255e-05	4.70041e-05	0.00146207	0.000586696
1036	I	AT4G10450	RPL9D	-0.467532	-0.646976	-0.606877	-0.499213	-0.595038	1.74106e-05	1.86348e-09	1.76246e-08	4.85877e-06	2.88868e-08
1037	I	AT5G52030	AT5G52030	-0.484161	-0.647658	-0.609957	-0.479795	-0.231871	0.000128002	6.42831e-07	1.40648e-06	0.000214594	0.0580125
1038	I	AT3G11964	RRP5	-0.477083	-0.619031	-0.565967	-0.501585	-0.676638	4.85805e-06	1.99499e-09	4.3145e-08	1.67148e-06	4.76329e-11
1039	I	AT5G09510	RPS15D	-0.458715	-0.628217	-0.579574	-0.515263	-0.723525	3.95225e-05	1.22718e-08	1.52339e-07	4.14968e-06	4.87798e-11
1040	I	AT1G57660	RPL21E	-0.464842	-0.58924	-0.576328	-0.489475	-0.656797	0.00253214	0.000110164	0.000156969	0.00157887	1.7779e-05
1041	I	AT2G03260	PHO1-H2	-0.433703	-0.606276	-0.575865	-0.476867	-0.547212	0.0205528	0.00185251	0.00248691	0.013237	0.00500643
1042	I	AT3G29280	AT3G29280	-0.44131	-0.594345	-0.55291	-0.440516	-0.51055	0.00745181	0.000391716	0.000814467	0.00860853	0.00225402
1043	I	AT4G02820	AT4G02820	-0.434281	-0.627225	-0.52846	-0.433266	-0.394087	7.29108e-05	1.3631e-08	1.20811e-06	9.77388e-05	0.000306013
1044	I	AT4G16720	RPL15A	-0.445128	-0.601084	-0.530281	-0.420872	-0.688167	0.00704174	0.000248525	0.0011693	0.011131	3.14427e-05
1045	I	AT1G58983	RPS2B	-0.429448	-0.604327	-0.538017	-0.494436	-0.680306	0.00026517	1.8759e-07	3.59745e-06	2.78248e-05	4.02425e-09
1046	I	AT5G58420	RPS4D	-0.433903	-0.629513	-0.51954	-0.487744	-0.686921	0.0014021	2.77846e-06	0.000107075	0.00035729	3.14186e-07
1047	I	AT1G11800	AT1G11800	-0.460578	-0.640508	-0.539942	-0.459713	-0.408397	0.000232885	5.08835e-07	1.46548e-05	0.000313665	0.00110863
1048	I	AT3G09630	RPL4A	-0.478538	-0.604898	-0.536469	-0.482545	-0.660674	0.000160051	1.32447e-06	1.8311e-05	0.000151171	1.21579e-07
1049	I	AT3G15080	AT3G15080	-0.472534	-0.605734	-0.613354	-0.565218	-0.696718	0.000479355	8.32073e-06	5.7943e-06	3.91067e-05	3.90299e-07
1050	I	AT5G04130	GYRBM/GYRB2	-0.479384	-0.589997	-0.630746	-0.57416	-0.561721	1.91132e-06	4.61741e-09	3.44158e-10	1.46648e-08	2.32339e-08
1051	I	AT4G29510	PRMT11	-0.461466	-0.613845	-0.647931	-0.577702	-0.763676	0.000573723	3.96732e-06	1.17262e-06	1.86685e-05	1.13931e-08
1052	I	AT1G72440	EDA25	-0.484076	-0.608071	-0.670293	-0.578363	-0.804738	1.15179e-06	7.53524e-10	1.26106e-11	6.59284e-09	3.77903e-16
1053	I	AT4G25340	FKBP53	-0.482552	-0.621309	-0.664009	-0.578142	-0.539748	1.81966e-07	1.23091e-11	4.7169e-13	4.03693e-10	3.45103e-09
1054	I	AT4G16835	DYW10	-0.460319	-0.643596	-0.646305	-0.553262	-0.560471	0.0122307	0.000790129	0.000614422	0.0037992	0.00334381
1055	I	AT5G02870	RPL4D	-0.508298	-0.634377	-0.637654	-0.555133	-0.725974	2.90776e-05	1.30761e-07	1.18997e-07	5.22416e-06	1.48079e-09
1056	I	AT1G26880	RPL34A	-0.43826	-0.634002	-0.675604	-0.468365	-0.649883	4.62512e-05	2.36647e-09	2.10781e-10	1.43546e-05	8.2189e-10
1057	I	AT5G16930	AT5G16930	-0.430134	-0.622106	-0.640556	-0.467478	-0.816707	1.67021e-05	6.25392e-10	1.47931e-10	3.87736e-06	1.12977e-15
1058	I	AT2G31360	ADS2	-0.444711	-0.66787	-0.64798	-0.509092	-1.06604	0.000260128	3.25029e-08	8.40057e-08	3.17539e-05	1.58785e-18
1059	I	AT5G23400	AT5G23400	-0.453094	-0.685502	-0.653301	-0.491196	-0.409345	0.00397725	1.62518e-05	3.59993e-05	0.00205442	0.00802222
1060	I	AT4G12600	AT4G12600	-0.43676	-0.610377	-0.665967	-0.529734	-0.633237	2.34743e-07	2.86727e-13	1.69221e-15	3.44417e-10	2.85881e-14
1061	I	AT5G24960	CYP71A14	-0.43409	-0.6472	-0.672186	-0.518678	-0.778849	0.00150234	6.16309e-06	1.35654e-06	0.000255703	1.35353e-07
1062	I	AT5G18820	CPN60A2/EMB3007	-0.360904	-0.613089	-0.658876	-0.540016	-0.763428	0.00502389	3.84125e-06	5.03942e-07	5.10624e-05	2.06937e-08
1063	I	AT5G60030	AT5G60030	-0.367056	-0.606099	-0.662661	-0.566154	-0.864725	0.00666731	8.06094e-06	1.09995e-06	3.86611e-05	3.17328e-10
1064	I	AT3G16540	DEGP11	-0.400142	-0.619702	-0.640388	-0.591342	-0.116096	0.0746401	0.0281073	0.0208729	0.0293153	0.234132
1065	I	AT3G18600	RH51	-0.422814	-0.619262	-0.60496	-0.555866	-0.696414	3.021e-06	4.9528e-12	1.57536e-11	7.81544e-10	6.90493e-15
1066	I	AT1G04480	RPL23A	-0.493582	-0.572766	-0.565248	-0.513456	-0.692468	0.00360579	0.000637897	0.000751956	0.00260953	4.63975e-05
1067	I	AT4G26800	AT4G26800	-0.480755	-0.552878	-0.539256	-0.534114	-0.672607	0.0134371	0.00530563	0.00590285	0.00779018	0.00125374
1068	I	AT1G58380	RPS2A/XW6	-0.435916	-0.586762	-0.536776	-0.5603	-0.856668	0.00135562	1.36576e-05	6.78501e-05	4.34438e-05	3.00061e-10
1069	I	AT3G58700	RPL11C	-0.45425	-0.623877	-0.55427	-0.538148	-0.696568	1.21428e-05	1.31095e-09	7.09299e-08	2.32503e-07	1.15466e-11
1070	I	AT4G26130	AT4G26130	-0.454843	-0.604124	-0.52847	-0.515231	-1.36337	0.00035497	1.82001e-06	2.82726e-05	5.91554e-05	6.52064e-26
1071	I	AT3G16870	GATA17	-0.396322	-0.612675	-0.56148	-0.5579	-0.927633	0.00482915	1.52092e-05	6.61533e-05	0.000100181	1.55264e-10
1072	I	AT1G06380	AT1G06380	-0.398905	-0.575077	-0.574178	-0.561719	-0.715699	0.000941325	2.24856e-06	1.92272e-06	4.91398e-06	6.60756e-09
1073	I	AT5G57120	AT5G57120	-0.386277	-0.582847	-0.566267	-0.547946	-0.655377	3.54602e-06	1.43329e-12	6.32871e-12	3.92802e-11	1.38946e-15
1074	I	AT4G29390	RPS30A	-0.412004	-0.577986	-0.556723	-0.499416	-0.620884	0.0176021	0.000865844	0.0013166	0.00460975	0.000387622
1075	I	AT5G15750	AT5G15750	-0.396609	-0.596076	-0.552687	-0.498908	-0.631142	0.00017588	1.40119e-08	1.33725e-07	2.72721e-06	1.89647e-09
1076	I	AT1G29465	AT1G29465	-0.43447	-0.587323	-0.564979	-0.51774	-0.576764	0.00714887	0.000403869	0.000506562	0.00194139	0.000588544
1077	I	AT1G63250	RH48	-0.431482	-0.563117	-0.575494	-0.518156	-0.67571	0.000747296	1.11874e-05	6.49961e-06	6.61976e-05	1.83352e-07
1078	I	AT3G07770	HSP90-6/HSP89.1	-0.461485	-0.517882	-0.626918	-0.519621	-0.584014	4.43589e-05	3.38057e-06	2.01075e-08	4.49293e-06	1.50276e-07
1079	I	AT4G31210	AT4G31210	-0.494723	-0.531493	-0.629103	-0.517348	-0.597719	2.15015e-06	3.08364e-07	1.42758e-09	8.73815e-07	8.85508e-09
1080	I	AT1G67430	RPL17B	-0.459025	-0.532285	-0.617344	-0.481262	-0.648083	0.000226068	1.40827e-05	5.13735e-07	0.000117586	1.20489e-07
1081	I	AT4G05410	YAO	-0.438636	-0.553535	-0.622281	-0.471259	-0.909329	0.000721591	1.65857e-05	1.37396e-06	0.000311577	2.69461e-12
1082	I	AT1G57860	RPL21E	-0.48376	-0.591102	-0.632949	-0.494826	-0.82014	0.00229257	0.0001728	6.24428e-05	0.00193242	2.92493e-07
1083	I	AT4G00620	FOLD4	-0.461381	-0.559236	-0.664958	-0.504167	-0.550817	3.44647e-05	4.55664e-07	2.10105e-09	7.23268e-06	6.60886e-07
1084	I	AT1G76300	SMD3A/SMD3	-0.431708	-0.521315	-0.587274	-0.560754	-0.637137	0.00065504	3.23802e-05	2.98569e-06	1.11199e-05	4.27042e-07
1085	I	AT2G18900	AT2G18900	-0.414732	-0.550394	-0.572645	-0.558569	-0.807782	0.00166509	2.54349e-05	1.22159e-05	2.64756e-05	8.96737e-10
1086	I	AT3G23620	AT3G23620	-0.408558	-0.507059	-0.64833	-0.549106	-0.72419	7.44736e-05	6.44997e-07	2.13155e-10	1.02495e-07	1.17684e-12
1087	I	AT4G38100	CURT1D	-0.409819	-0.529696	-0.617856	-0.534707	-0.903828	6.8012e-05	2.82526e-07	1.9317e-09	2.9721e-07	1.33049e-17
1088	I	AT5G23830	AT5G23830	-0.464387	-0.402517	-0.803851	-0.615263	-1.27577	0.00377506	0.00942002	8.77946e-07	0.000170646	2.8735e-14
1089	I	AT1G61667	AT1G61667	-0.508531	-0.423568	-0.734489	-0.632449	0.0910787	0.000303871	0.00222609	1.99356e-07	9.52192e-06	0.802124
1090	I	AT5G09720	MRS2-8	-0.563186	-0.473693	-0.719144	-0.62972	-1.63367	0.000513973	0.00280745	1.31122e-05	0.000166077	3.13418e-16
1091	I	AT1G18590	SOT17	-0.562514	-0.436886	-0.947145	-0.603959	-1.47129	7.66471e-06	0.000379954	1.03663e-13	1.89975e-06	3.88193e-29
1092	I	AT1G24170	GATL8	-0.607743	-0.470362	-0.878184	-0.603695	-0.729578	6.10286e-10	1.47537e-06	4.90668e-19	1.00548e-09	1.13651e-13
1093	I	AT1G01225	AT1G01225	-0.518764	-0.538218	-0.858923	-0.608879	0.216973	8.07406e-05	5.11541e-05	1.91961e-10	6.9674e-06	0.237483
1094	I	AT3G57490	RPS2D	-0.525087	-0.618852	-0.830385	-0.634837	-1.02622	0.000746228	6.66168e-05	1.46292e-07	5.79104e-05	1.54253e-10
1095	I	AT4G18610	LSH9	-0.597921	-0.460094	-0.819261	-0.743186	-0.915061	2.71976e-09	4.34924e-06	8.24766e-16	4.08834e-13	1.62547e-18
1096	I	AT5G62920	ARR6	-0.515645	-0.500576	-0.865053	-0.704969	-0.636823	0.00193984	0.00219083	3.89391e-07	3.58583e-05	0.000149328
1097	I	AT4G39980	DHS1	-0.472021	-0.44015	-0.64068	-0.557554	-1.04134	1.43541e-06	5.47577e-06	4.09142e-11	1.23052e-08	4.58878e-27
1098	I	AT1G61640	AT1G61640	-0.503281	-0.489104	-0.639085	-0.583623	-0.774927	3.0893e-06	5.82077e-06	3.32965e-09	1.00599e-07	2.29663e-12
1099	I	AT3G13470	CPN60B2	-0.49858	-0.464748	-0.604662	-0.556136	-0.577261	0.000653822	0.00117516	2.99728e-05	0.000155791	6.41661e-05
1100	I	AT5G09420	OM64/ATTOC64-V	-0.491679	-0.421787	-0.694266	-0.553131	-0.689773	1.64771e-05	0.000190278	1.23417e-09	1.65633e-06	2.04737e-09
1101	I	AT5G16950	AT5G16950	-0.464741	-0.466223	-0.717828	-0.53251	-0.834059	0.000259575	0.000240656	2.46521e-08	4.10724e-05	3.31615e-10
1102	I	AT3G24480	LRX4	-0.428397	-0.391122	-0.621802	-0.512092	-0.350265	0.00107496	0.00234411	1.62553e-06	0.000102287	0.00627439
1103	I	AT5G39940	AT5G39940	-0.442411	-0.39535	-0.576947	-0.542218	-0.345056	0.00244729	0.0062959	7.86028e-05	0.000308278	0.0169654
1104	I	AT5G24220	AT5G24220	-0.41871	-0.436141	-0.659544	-0.608835	-0.2257	0.0678939	0.0639712	0.0195488	0.0258143	0.161559
1105	I	AT2G14510	AT2G14510	-0.418471	-0.478092	-0.601072	-0.608373	-1.58445	0.0366261	0.0187393	0.00452566	0.00503888	6.47708e-10
1106	I	AT1G32470	GDH3	-0.415396	-0.475573	-0.608636	-0.561439	-0.990139	0.0485757	0.0271765	0.00653345	0.0132629	0.00010841
1107	I	AT2G24050	EIF(ISO)4G2	-0.40935	-0.430736	-0.608272	-0.551387	-0.875799	6.02038e-05	1.97802e-05	1.85821e-09	7.08585e-08	7.9048e-18
1108	I	AT1G26200	AT1G26200	-0.458153	-0.481919	-0.729	-0.610134	-0.961633	0.0231619	0.0187538	0.000823047	0.00525955	8.72521e-05
1109	I	AT2G14460	AT2G14460	-0.429385	-0.539262	-0.739235	-0.599967	-0.846249	0.000329978	6.59382e-06	8.72186e-10	7.89423e-07	4.65843e-12
1110	I	AT5G54910	RH32	-0.473467	-0.536556	-0.774417	-0.57335	-1.06761	0.000457018	6.26898e-05	1.23961e-08	2.71801e-05	1.17455e-14
1111	I	AT4G36020	CSP1/CSDP1	-0.387738	-0.579234	-0.755575	-0.677554	-1.06147	0.011078	0.000173218	1.40648e-06	1.7878e-05	2.92887e-11
1112	I	AT5G22650	HDT2/HD2B	-0.428174	-0.535082	-0.723663	-0.669981	-0.810895	8.40628e-05	6.2472e-07	1.92564e-11	6.41426e-10	4.05454e-14
1113	I	AT1G69200	FLN2	-0.400679	-0.527885	-0.677402	-0.621868	-0.680855	0.00914605	0.000703778	1.72619e-05	0.000103405	2.18989e-05
1114	I	AT1G76120	AT1G76120	-0.366645	-0.562736	-0.6987	-0.596164	-0.706587	0.00354109	1.0513e-05	4.59865e-08	4.1901e-06	5.66683e-08
1115	I	AT2G44510	AT2G44510	-0.336438	-0.542227	-0.729309	-0.605113	-0.854682	0.0147465	0.00010524	2.48558e-07	2.21703e-05	3.02916e-09
1116	I	AT5G23810	AAP7	-0.232086	-0.492497	-0.749243	-0.64276	-2.06205	0.146165	0.0111041	0.000339753	0.00195959	4.02812e-14
1117	I	AT5G39900	AT5G39900	-0.370035	-0.419378	-0.74984	-0.548593	-0.638132	0.00443245	0.0012236	1.50309e-08	3.98656e-05	1.7586e-06
1118	I	AT4G24830	AT4G24830	-0.375194	-0.477663	-0.70894	-0.55177	-0.490179	0.000119148	6.46909e-07	1.53127e-13	1.25987e-08	2.93329e-07
1119	I	AT5G22100	AT5G22100	-0.338937	-0.453713	-0.712245	-0.568263	-0.926521	0.035843	0.00505774	1.92574e-05	0.000709365	5.02223e-08
1120	I	AT1G64390	ATGH9C2	-0.389639	-0.857023	-0.622682	-0.711425	-2.0476	0.0183916	1.73188e-06	0.000326191	6.58204e-05	3.8769e-27
1121	I	AT1G80730	ZFP1	-0.429139	-0.874313	-0.694163	-0.693697	-0.630694	0.0456367	0.00145899	0.00546645	0.00653656	0.0138779
1122	I	AT3G61880	CYP78A9	-0.384803	-0.841279	-0.73105	-0.728139	-1.15788	0.0439774	0.000398315	0.00114857	0.00156529	1.41211e-05
1123	I	AT5G54040	AT5G54040	-0.502054	-0.8496	-0.613567	-0.748291	-0.583682	0.000395621	3.36509e-09	1.42161e-05	2.06911e-07	3.54015e-05
1124	I	AT2G38970	AT2G38970	-0.446244	-0.765791	-0.672186	-0.72193	-1.20089	0.0013295	6.84327e-08	1.74583e-06	4.29042e-07	2.01434e-16
1125	I	AT4G10390	AT4G10390	-0.497677	-0.768198	-0.650787	-0.779181	-1.40278	0.000109742	9.24454e-09	5.61506e-07	6.54406e-09	6.02872e-22
1126	I	AT4G29080	IAA27/PAP2	-0.440134	-0.719148	-0.703941	-0.632767	-0.909834	2.74724e-05	1.0976e-11	2.37499e-11	2.50151e-09	1.94923e-17
1127	I	AT4G34360	AT4G34360	-0.437156	-0.732651	-0.699051	-0.5945	-0.714233	0.00176041	4.59531e-07	9.66219e-07	3.92678e-05	1.02586e-06
1128	I	AT1G62910	AT1G62910	-0.355097	-0.768764	-0.64393	-0.584185	-0.40756	0.0383659	4.377e-05	0.000368946	0.0015553	0.0200973
1129	I	AT3G55340	PHIP1	-0.372005	-0.710184	-0.684521	-0.628256	-1.08562	0.00310144	2.31665e-08	6.67257e-08	9.25051e-07	4.9739e-17
1130	I	AT1G56120	AT1G56120	-0.501667	-0.722554	-0.611358	-0.6681	-0.92768	0.00501032	0.000129904	0.000752158	0.000390203	3.08591e-06
1131	I	AT5G41140	AT5G41140	-0.528054	-0.728123	-0.673408	-0.662954	-1.21553	0.000480493	1.73487e-06	8.8082e-06	1.56017e-05	8.53712e-15
1132	I	AT5G19300	AT5G19300	-0.442399	-0.63652	-0.643807	-0.664629	-0.779848	3.80457e-08	5.52609e-15	1.53891e-15	3.85724e-16	2.72479e-21
1133	I	AT2G29540	ATRPC14	-0.48191	-0.677465	-0.686437	-0.664126	-0.641396	0.000378491	7.82895e-07	4.96138e-07	1.61367e-06	2.9076e-06
1134	I	AT5G05940	ROPGEF5	-0.486988	-0.67791	-0.721364	-0.635503	-1.10535	0.000157144	3.24024e-07	3.8408e-08	1.80638e-06	4.86228e-15
1135	I	AT1G28390	AT1G28390	-0.363	-0.709326	-0.805902	-0.658402	-1.33478	0.00490462	8.60644e-08	1.25978e-09	7.65293e-07	4.22085e-22
1136	I	AT2G32220	RPL27A	-0.362442	-0.706135	-0.871073	-0.626745	-1.19941	0.0243066	3.49707e-05	4.84549e-07	0.000255088	2.42164e-11
1137	I	AT2G37710	LECRK41/RLK	-0.447612	-0.656976	-0.726312	-0.728468	-1.71734	3.36567e-05	1.82248e-09	2.87889e-11	3.79942e-11	2.54059e-47
1138	I	AT1G04680	AT1G04680	-0.495011	-0.710153	-0.767894	-0.722706	-1.2453	0.000154591	5.85763e-08	5.10263e-09	4.58825e-08	8.15173e-21
1139	I	AT1G05730	AT1G05730	-0.480052	-0.667956	-0.823785	-0.738877	-0.740824	0.00333903	8.89221e-05	1.95255e-06	2.3363e-05	2.62753e-05
1140	I	AT2G36870	XTH32	-0.346225	-0.707844	-0.589806	-0.63906	-1.44118	0.0338892	4.95213e-05	0.000541481	0.000268214	2.18595e-14
1141	I	AT2G37890	AT2G37890	-0.37356	-0.62486	-0.590822	-0.640044	-0.816323	0.00393602	2.89157e-06	6.60524e-06	2.13432e-06	3.02852e-09
1142	I	AT1G44030	AT1G44030	-0.314425	-0.636901	-0.500956	-0.75231	-1.35451	0.0344851	0.01162	0.0133732	0.000553926	0.000495326
1143	I	AT5G52170	HDG7	-0.406918	-0.700659	-0.507048	-0.724558	-0.78315	0.0132042	4.4768e-05	0.00214403	3.42128e-05	9.56222e-06
1144	I	AT1G05710	AT1G05710	-0.416093	-0.700555	-0.521042	-0.676827	-1.29087	1.82027e-06	2.02118e-15	2.14833e-09	1.88496e-14	3.01018e-43
1145	I	AT5G11790	NDL2	-0.436913	-0.667831	-0.510506	-0.675243	-1.11233	0.00104522	5.16573e-07	0.000109845	5.29111e-07	1.55102e-16
1146	I	AT1G63810	AT1G63810	-0.446837	-0.594435	-0.55196	-0.618625	-0.713131	0.000149056	3.58477e-07	2.23983e-06	1.66004e-07	1.08747e-09
1147	I	AT5G61330	AT5G61330	-0.460183	-0.562872	-0.574467	-0.667989	-0.953515	5.94902e-08	3.57509e-11	1.23299e-11	5.41069e-15	2.03066e-28
1148	I	AT2G47990	SWA1	-0.47954	-0.623403	-0.507215	-0.650413	-1.04269	0.000368373	3.33648e-06	0.000138214	1.72081e-06	2.20238e-14
1149	I	AT3G49990	AT3G49990	-0.459464	-0.637929	-0.555172	-0.652624	-0.722685	3.49663e-06	1.0149e-10	1.68161e-08	4.89493e-11	2.47745e-13
1150	I	AT4G25730	AT4G25730	-0.440188	-0.634406	-0.56434	-0.655612	-0.990737	0.000100204	1.5084e-08	4.74927e-07	6.80563e-09	1.15574e-18
1151	I	AT1G27050	ATHB-54	-0.373696	-0.552344	-0.529641	-0.614899	-0.85934	0.0142004	0.000348155	0.000549352	9.89596e-05	8.01424e-08
1152	I	AT4G21745	RIC11	-0.338935	-0.547107	-0.487501	-0.621169	-0.512503	0.123232	0.0347001	0.0444029	0.0214235	0.051639
1153	I	AT1G10680	ABCB10/PGP10	-0.389745	-0.560366	-0.574128	-0.649341	-0.0368582	0.093687	0.0340687	0.0256675	0.0189042	0.453261
1154	I	AT3G15530	AT3G15530	-0.377645	-0.53697	-0.54276	-0.694753	-0.868231	0.00347713	3.17972e-05	2.56161e-05	1.26486e-07	4.57632e-11
1155	I	AT2G31110	TBL40	-0.473971	-0.708188	-0.587629	-0.751198	-0.783772	0.00123924	2.86955e-06	6.37064e-05	1.18868e-06	4.37948e-07
1156	I	AT1G06790	AT1G06790	-0.523817	-0.6829	-0.617033	-0.756776	-0.69282	6.78771e-06	6.4565e-09	1.17023e-07	1.84093e-10	4.76089e-09
1157	I	AT2G01630	AT2G01630	-0.508256	-0.653815	-0.612334	-0.772148	-0.776384	5.45663e-07	2.28091e-10	1.71054e-09	1.08719e-13	1.02865e-13
1158	I	AT5G10290	AT5G10290	-0.5829	-0.656776	-0.648279	-0.81074	-1.17972	4.73116e-17	1.09658e-20	1.61421e-20	2.14173e-30	1.166e-58
1159	I	AT5G38340	AT5G38340	-0.589458	-0.662856	-0.569564	-0.788772	-2.15709	2.5242e-05	2.38154e-06	3.785e-05	3.61734e-08	1.72525e-41
1160	I	AT1G04635	EMB1687	-0.462063	-0.555217	-0.490152	-0.750038	-1.00271	0.00370014	0.000603981	0.0018721	8.60792e-06	1.16563e-08
1161	I	AT1G08830	CSD1	-0.441679	-0.588419	-0.525358	-0.829135	-0.906914	0.00140755	1.87165e-05	0.000126916	2.9906e-09	6.99789e-11
1162	I	AT3G46330	MEE39	-0.429654	-0.590152	-0.575478	-0.767537	-2.87513	0.0034165	9.23762e-05	0.000122326	9.26814e-07	1.11883e-46
1163	I	AT1G28400	AT1G28400	-0.523185	-0.585017	-0.638623	-0.677908	-1.62096	2.83073e-09	2.20048e-11	3.14117e-13	1.17445e-14	1.11573e-76
1164	I	AT3G19360	AT3G19360	-0.502102	-0.542596	-0.629964	-0.749968	-1.04841	2.35334e-05	5.35498e-06	1.25227e-07	7.64536e-10	6.42702e-17
1165	I	AT1G76360	AT1G76360	-0.531367	-0.575273	-0.701527	-0.79643	-1.01023	0.000155434	4.53691e-05	7.81441e-07	4.46812e-08	1.35792e-11
1166	I	AT3G49320	AT3G49320	-0.47388	-0.51775	-0.661163	-0.82205	-0.552325	1.83481e-05	3.56682e-06	3.05106e-09	1.00573e-12	9.68661e-07
1167	I	AT1G62110	AT1G62110	-0.219239	-0.452735	-0.657971	-0.324209	-0.485749	0.194274	0.00976217	0.00021644	0.0675568	0.00615762
1168	I	AT1G53920	GLIP5	-0.191523	-0.428226	-0.635402	-0.255382	-0.526575	0.122237	0.000502004	2.45585e-07	0.0434647	2.29126e-05
1169	I	AT2G42770	AT2G42770	-0.194436	-0.456485	-0.598802	-0.291101	-0.34189	0.173458	0.00136253	2.78308e-05	0.0467575	0.0161517
1170	I	AT1G04340	AT1G04340	-0.246257	-0.39821	-0.554558	-0.213	-0.175015	0.0171371	7.62682e-05	3.12322e-08	0.0439968	0.0849021
1171	I	AT3G20730	PCMP-E94	-0.241382	-0.429392	-0.550038	-0.201405	-0.298442	0.283961	0.0972765	0.0371946	0.35691	0.220672
1172	I	AT5G14150	AT5G14150	-0.221804	-0.452752	-0.570037	-0.21081	-0.500641	0.111135	0.00102546	3.57567e-05	0.136275	0.000312491
1173	I	AT5G20180	AT5G20180	-0.225541	-0.443196	-0.543623	-0.236929	-0.496849	0.161274	0.00562637	0.000717393	0.147122	0.00202662
1174	I	AT4G34555	RPS25D	-0.249971	-0.447835	-0.501446	-0.289742	-0.364663	0.0104727	2.52633e-06	1.28744e-07	0.00323955	0.000126276
1175	I	AT1G60660	CB5LP/B5 #5	-0.263598	-0.432698	-0.556948	-0.273775	-0.566773	0.0590956	0.00170442	5.63985e-05	0.0534976	4.67835e-05
1176	I	AT3G60440	AT3G60440	-0.249379	-0.415876	-0.541022	-0.270112	-0.828389	0.0221222	9.82793e-05	3.94323e-07	0.0144344	1.44001e-14
1177	I	AT5G26680	AT5G26680	-0.254131	-0.433818	-0.535327	-0.279057	-0.14177	0.00418491	6.24592e-07	6.13196e-10	0.00188414	0.108504
1178	I	AT4G09840	AT4G09840	-0.0349169	-0.481884	-0.569529	-0.147925	-0.317062	0.702052	0.0608917	0.0271843	0.474571	0.199574
1179	I	AT5G57530	XTH12	-0.0992833	-0.503952	-0.608719	-0.150285	0.239481	0.584572	0.0178645	0.00428525	0.459	0.48396
1180	I	AT1G73620	AT1G73620	-0.255727	-0.537906	-0.542303	-0.178595	-0.493385	0.0908272	0.000296168	0.000266984	0.237665	0.000906671
1181	I	AT5G23730	RUP2	-0.237798	-0.581053	-0.571221	-0.208787	-0.908538	0.142487	0.00053055	0.000623154	0.198852	1.44953e-07
1182	I	AT2G36980	PCMP-E73	-0.138086	-0.512792	-0.471349	-0.226119	-0.336714	0.461608	0.030949	0.0417436	0.302734	0.141478
1183	I	AT5G43250	NF-YC13	-0.185466	-0.547078	-0.542369	-0.296584	-0.927985	0.257483	0.00302286	0.00278327	0.0982148	2.90508e-06
1184	I	AT5G05000	TOC34	-0.359952	-0.479593	-0.591433	-0.350305	-0.572657	5.1247e-05	5.43621e-08	1.86244e-11	0.000100076	8.80949e-11
1185	I	AT3G11250	RPP0C	-0.323303	-0.503874	-0.612273	-0.362938	-0.526234	0.00458119	6.55724e-06	4.41288e-08	0.00156195	2.33819e-06
1186	I	AT4G11060	MTSSB	-0.313401	-0.489066	-0.580459	-0.362168	-0.345007	0.0048503	1.03216e-05	1.44671e-07	0.00135198	0.0017803
1187	I	AT1G04430	AT1G04430	-0.341427	-0.462188	-0.573875	-0.311618	-0.679517	1.0454e-05	1.30922e-09	4.43317e-14	6.97788e-05	2.5083e-19
1188	I	AT2G04270	RNE/RNEE/G	-0.344473	-0.455006	-0.543891	-0.309074	-0.470839	0.0619858	0.0154716	0.00357991	0.0961428	0.0127891
1189	I	AT3G27080	TOM20-3	-0.326265	-0.426534	-0.568592	-0.33466	-0.673732	0.00825976	0.000438128	2.94392e-06	0.00735691	3.12765e-08
1190	I	AT4G30330	AT4G30330	-0.356206	-0.440052	-0.562683	-0.350723	-0.327197	0.00582439	0.000610928	1.17711e-05	0.00760687	0.0105316
1191	I	AT5G02960	RPS23B	-0.336881	-0.490352	-0.508503	-0.348718	-0.524681	0.000376967	1.12256e-07	3.97108e-08	0.000248914	1.11785e-08
1192	I	AT1G34030	RPS18C	-0.321552	-0.479276	-0.515928	-0.366757	-0.573707	0.00219128	2.90157e-06	4.94187e-07	0.000497714	1.81014e-08
1193	I	AT5G53045	AT5G53045	-0.313063	-0.474205	-0.527934	-0.357203	-0.363979	0.0206408	0.000428623	8.45035e-05	0.00940056	0.00667711
1194	I	AT4G04670	AT4G04670	-0.320398	-0.450933	-0.522083	-0.334246	-0.542991	0.00179674	9.56565e-06	2.61699e-07	0.00134095	1.0845e-07
1195	I	AT5G27680	RECQSIM	-0.326143	-0.463791	-0.549577	-0.368083	-0.395247	0.0046793	5.9666e-05	1.64032e-06	0.0017198	0.000631738
1196	I	AT4G10620	AT4G10620	-0.283822	-0.430716	-0.513933	-0.332259	-0.5534	0.0188861	0.000292802	1.55272e-05	0.00659624	3.55605e-06
1197	I	AT4G31700	RPS6A/RPS6	-0.287404	-0.412957	-0.525309	-0.330907	-0.649846	0.00543202	3.93484e-05	1.67406e-07	0.00140852	6.31093e-11
1198	I	AT2G36070	TIM44-2	-0.320255	-0.418039	-0.554586	-0.373856	-0.594455	0.00404281	0.000129883	3.90392e-07	0.000850078	5.11639e-08
1199	I	AT5G48030	GFA2	-0.30648	-0.419331	-0.541917	-0.370299	-0.432652	0.000393378	8.41142e-07	1.72237e-10	1.98967e-05	3.48562e-07
1200	I	AT1G77470	RFC5/RFC3	-0.278618	-0.433602	-0.528596	-0.397193	-0.476244	0.00692263	2.36911e-05	2.17435e-07	0.000142755	3.73442e-06
1201	I	AT2G05810	AT2G05810	-0.268055	-0.464586	-0.567784	-0.384438	-0.585264	0.0342714	0.00025227	7.14375e-06	0.00293971	5.3278e-06
1202	I	AT1G07780	PAI1	-0.47367	-0.454674	-0.553358	-0.312434	-0.332865	3.81806e-11	3.698e-10	1.69789e-14	2.19311e-05	4.6115e-06
1203	I	AT5G45400	RPA1C/RPA70C	-0.458844	-0.414012	-0.560893	-0.296341	-0.286802	0.000236433	0.000856645	6.1734e-06	0.0198569	0.020145
1204	I	AT3G61740	ATX3/SDG14	-0.433748	-0.41501	-0.549642	-0.361631	-0.227891	0.000127798	0.000248559	1.05934e-06	0.00175688	0.0421187
1205	I	AT1G69310	WRKY57	-0.385506	-0.406782	-0.555348	-0.321076	0.120002	1.83045e-07	3.3241e-08	3.58053e-14	1.98455e-05	0.166117
1206	I	AT4G32270	AT4G32270	-0.396629	-0.38922	-0.508179	-0.313175	-0.270332	0.00332857	0.00376683	0.000148088	0.0231078	0.0427227
1207	I	AT1G12300	AT1G12300	-0.365594	-0.451187	-0.502098	-0.306549	-0.243996	0.0146858	0.00299018	0.00074826	0.0456656	0.0980234
1208	I	AT1G31230	AKHSDH1/AK-HSDH I	-0.379829	-0.454244	-0.510883	-0.318148	-0.444379	2.38772e-07	5.25418e-10	2.48292e-12	2.1143e-05	1.12877e-09
1209	I	AT2G01750	MAP70-3	-0.381014	-0.463581	-0.518226	-0.312146	-0.400323	0.00102224	5.6542e-05	6.43124e-06	0.00825796	0.000503054
1210	I	AT4G34200	PGDH1/EDA9	-0.386221	-0.447418	-0.50632	-0.34931	-0.769338	0.00379683	0.000618109	0.000113806	0.00936846	4.23969e-09
1211	I	AT5G01650	AT5G01650	-0.404298	-0.463896	-0.538454	-0.332536	-0.368907	0.00182783	0.000302384	2.78366e-05	0.0115279	0.00393081
1212	I	AT1G73230	AT1G73230	-0.394017	-0.494661	-0.515824	-0.323733	-0.475295	9.61954e-09	3.2725e-13	3.23629e-14	3.44451e-06	2.11777e-12
1213	I	AT3G59650	AT3G59650	-0.375415	-0.484495	-0.523711	-0.352765	-0.50581	0.000214417	1.70101e-06	1.9452e-07	0.000628051	6.17698e-07
1214	I	AT3G61110	RPS27B/ARS27A	-0.388472	-0.496597	-0.535121	-0.295005	-0.508286	0.00124175	2.55509e-05	5.94317e-06	0.0156896	1.53075e-05
1215	I	AT4G36680	AT4G36680	-0.370137	-0.486838	-0.519499	-0.2982	-0.625627	0.0015593	2.59911e-05	6.99235e-06	0.0122025	7.1652e-08
1216	I	AT5G15200	RPS9B	-0.356707	-0.495047	-0.525936	-0.309159	-0.508815	0.00480701	6.22608e-05	2.21803e-05	0.0156129	3.67329e-05
1217	I	AT1G12000	PFP-BETA1	-0.382993	-0.485173	-0.559839	-0.26262	-0.324323	5.62558e-06	4.87057e-09	1.44255e-11	0.00239382	9.49087e-05
1218	I	AT3G04790	RPI3	-0.384541	-0.43672	-0.536756	-0.280066	-0.674302	3.0457e-06	1.08919e-07	5.483e-11	0.000908383	3.60253e-16
1219	I	AT1G65900	AT1G65900	-0.188087	-0.410373	-0.517475	-0.352172	-0.480019	0.156122	0.00190825	8.94876e-05	0.00945118	0.000320873
1220	I	AT2G46530	ARF11	-0.207358	-0.425045	-0.531	-0.339155	-0.457931	0.288912	0.0539602	0.0166863	0.124082	0.0439687
1221	I	AT4G08780	PER38	-0.194484	-0.380114	-0.553291	-0.40973	-0.86195	0.163921	0.00667502	9.07915e-05	0.00451707	2.41838e-09
1222	I	AT5G59600	PCMP-E1	-0.191396	-0.441072	-0.555811	-0.391815	-0.254596	0.33943	0.0783661	0.0306339	0.117521	0.250041
1223	I	AT5G54380	THE1	-0.176049	-0.296005	-0.500093	-0.397593	-0.374072	0.0906556	0.00308782	4.94187e-07	9.44531e-05	0.000173404
1224	I	AT4G22756	SMO1-2	-0.275245	-0.365593	-0.534373	-0.356983	-0.414977	0.00361522	0.000103675	1.09105e-08	0.000202692	1.17035e-05
1225	I	AT1G07940	A1	-0.296096	-0.308324	-0.56819	-0.357937	-0.600887	0.0119402	0.0072099	7.05834e-07	0.00242377	1.30754e-07
1226	I	AT2G02590	AT2G02590	-0.280603	-0.309677	-0.520704	-0.37485	-0.185844	0.07812	0.0509578	0.00112979	0.0232096	0.225787
1227	I	AT3G06770	AT3G06770	-0.353629	-0.401234	-0.626661	-0.256495	-0.513563	0.0188556	0.00727544	3.48695e-05	0.0917483	0.000759959
1228	I	AT4G22570	APT3	-0.378151	-0.352221	-0.597026	-0.260709	0.405658	0.00755333	0.0115697	1.86548e-05	0.0723372	0.00917212
1229	I	AT3G07610	IBM1	-0.380981	-0.439593	-0.549187	-0.208848	-0.257323	8.21352e-06	2.42732e-07	8.99317e-11	0.0188127	0.00258051
1230	I	AT4G13615	AT4G13615	-0.410293	-0.390774	-0.543867	-0.240437	-0.143961	0.0031309	0.00402113	6.47893e-05	0.0895939	0.273589
1231	I	AT4G15800	RALFL33	-0.390231	-0.379203	-0.580543	-0.192082	0.0131852	0.000307213	0.00041114	5.70642e-08	0.0885966	0.983381
1232	I	AT1G17620	AT1G17620	-0.33548	-0.360208	-0.568128	-0.359796	-0.15419	0.011084	0.00527684	1.12988e-05	0.00690012	0.221075
1233	I	AT4G26840	SUMO1/SUM1	-0.339656	-0.36861	-0.593963	-0.356239	-0.377642	0.00144792	0.000429269	1.32928e-08	0.000922304	0.00029784
1234	I	AT1G22950	AT1G22950	-0.327833	-0.362123	-0.598379	-0.297496	-0.529096	0.00668789	0.00238843	5.67458e-07	0.0155881	1.0582e-05
1235	I	AT4G32520	SHM3	-0.312779	-0.394953	-0.556705	-0.317044	-0.393213	2.0595e-05	5.19971e-08	1.25795e-14	1.92168e-05	5.47713e-08
1236	I	AT3G07230	AT3G07230	-0.273414	-0.377327	-0.545734	-0.275901	-0.355647	0.0018442	1.11086e-05	1.68668e-10	0.00189261	3.28352e-05
1237	I	AT5G42150	AT5G42150	-0.259494	-0.358059	-0.541691	-0.310325	-0.685118	0.0136592	0.000502023	1.3479e-07	0.00342864	2.90752e-11
1238	I	AT5G17920	MS1/ATCIMS	-0.332777	-0.365779	-0.522292	-0.282063	-0.400687	0.0146678	0.00591275	8.76856e-05	0.0410423	0.00252379
1239	I	AT5G64950	AT5G64950	-0.329355	-0.36506	-0.517168	-0.31583	-0.401191	0.0613366	0.0382638	0.00356273	0.0794502	0.0258923
1240	I	AT2G04630	NRPB6B	-0.302862	-0.391855	-0.502331	-0.270575	-0.328633	0.0517074	0.00992303	0.00098707	0.0853575	0.0299868
1241	I	AT5G41685	TOM7-1	-0.305021	-0.415818	-0.50366	-0.305686	-0.374557	0.00478784	8.35224e-05	1.84635e-06	0.00517081	0.00038624
1242	I	AT1G70470	AT1G70470	-0.28837	-0.500404	-0.491233	-0.493884	-1.48209	0.0149316	3.21783e-05	3.68244e-05	5.26243e-05	1.81833e-28
1243	I	AT3G29375	AT3G29375	-0.291783	-0.500097	-0.53533	-0.542645	-0.602725	0.0142529	3.79608e-05	7.49381e-06	1.05524e-05	1.11063e-06
1244	I	AT3G09890	AT3G09890	-0.31086	-0.470804	-0.52319	-0.526149	-0.621098	0.0192891	0.000360811	7.50588e-05	9.53525e-05	3.18202e-06
1245	I	AT4G28450	AT4G28450	-0.311421	-0.502259	-0.510095	-0.526215	-0.829885	0.000578977	1.85665e-08	1.06454e-08	5.24695e-09	2.1638e-20
1246	I	AT2G24440	AT2G24440	-0.264862	-0.417981	-0.595619	-0.469148	-0.259785	0.0643825	0.00376759	3.98743e-05	0.00155225	0.0661106
1247	I	AT2G15690	PCMP-H66	-0.270582	-0.397977	-0.546191	-0.422022	-0.681317	0.0247936	0.000758571	4.03916e-06	0.000492058	9.81468e-09
1248	I	AT2G31060	AT2G31060	-0.278542	-0.413248	-0.558929	-0.450746	-0.783603	0.00721173	4.52903e-05	3.48123e-08	1.24079e-05	8.26671e-15
1249	I	AT2G20710	AT2G20710	-0.31112	-0.43129	-0.58594	-0.487331	-0.684187	0.0173158	0.000956958	8.09713e-06	0.000270781	3.30008e-07
1250	I	AT5G60990	RH10	-0.323587	-0.44722	-0.592907	-0.499676	-0.672609	0.00370921	4.81954e-05	7.57111e-08	8.07882e-06	1.21202e-09
1251	I	AT1G45332	MEFG1	-0.322352	-0.442319	-0.566649	-0.483254	-0.563268	2.11875e-05	3.99969e-09	3.83256e-14	1.72848e-10	6.19056e-14
1252	I	AT5G15700	AT5G15700	-0.30908	-0.444243	-0.547386	-0.497901	-0.581229	0.0156959	0.000442235	1.5666e-05	0.000116697	4.8919e-06
1253	I	AT2G37600	RPL36A	-0.310848	-0.476833	-0.594178	-0.558554	-0.670148	0.00593225	1.7858e-05	9.58741e-08	7.33227e-07	1.68547e-09
1254	I	AT1G20510	4CLL5/OPCL1	-0.336717	-0.435685	-0.628927	-0.518363	-0.916362	0.00442892	0.000192684	9.0213e-08	1.39434e-05	1.39575e-14
1255	I	AT2G46480	GAUT2	-0.345119	-0.492498	-0.629849	-0.518393	-0.0407742	0.10702	0.0595003	0.0277185	0.0478587	0.290116
1256	I	AT1G51060	HTA10	-0.379073	-0.450694	-0.664521	-0.381584	-0.60378	1.59518e-05	1.94843e-07	1.45846e-14	1.58163e-05	2.29925e-12
1257	I	AT3G13860	HSP60-3A	-0.34747	-0.43439	-0.654357	-0.390085	-0.428038	0.00101597	2.89148e-05	2.96335e-10	0.000243095	3.56158e-05
1258	I	AT5G56000	HSP90-4/HSP81.4	-0.394935	-0.448897	-0.704915	-0.407497	-0.686727	0.0017002	0.00028517	1.51536e-08	0.00131218	3.25331e-08
1259	I	AT1G73177	APC13/BNS	-0.367434	-0.41879	-0.675741	-0.41907	-0.476808	0.014575	0.00572131	1.22625e-05	0.00690297	0.00199018
1260	I	AT4G28510	PHB1	-0.367358	-0.391814	-0.680053	-0.404092	-0.487346	0.000343627	0.000108134	1.97218e-11	9.24745e-05	1.4215e-06
1261	I	AT4G37910	HSP70-9/mtHSC70-1	-0.431224	-0.394115	-0.739378	-0.480543	-0.754012	0.000740351	0.00162021	5.14037e-09	0.000181526	2.28065e-09
1262	I	AT1G55120	CWINV3/FRUCT5	-0.393353	-0.399288	-0.766655	-0.393519	-0.576403	0.0136448	0.0111869	2.67324e-06	0.0150584	0.000394484
1263	I	AT2G15580	AT2G15580	-0.410714	-0.381343	-0.733027	-0.400077	-0.264775	0.0121073	0.018051	1.06606e-05	0.0159768	0.0905561
1264	I	AT5G13610	AT5G13610	-0.245813	-0.377968	-0.647118	-0.435516	-0.394824	0.0353297	0.00109377	2.64995e-08	0.000237489	0.000686391
1265	I	AT4G31070	PCMP-E7	-0.280172	-0.443989	-0.693157	-0.428314	-0.317583	0.145508	0.031986	0.0012802	0.0422926	0.109528
1266	I	AT4G38710	AT4G38710	-0.268711	-0.403559	-0.69579	-0.42655	-0.749524	0.0165654	0.000234668	2.56976e-10	0.000143693	8.85764e-12
1267	I	AT5G04895	AT5G04895	-0.262847	-0.418352	-0.681131	-0.396506	-0.637032	0.0294365	0.000456374	1.42204e-08	0.00118054	1.30322e-07
1268	I	AT3G10090	RPS28A	-0.322794	-0.435855	-0.650421	-0.359116	-0.439042	0.0057121	0.0001438	1.49193e-08	0.00229564	0.000125735
1269	I	AT4G02450	P23-1	-0.323389	-0.475996	-0.666949	-0.346463	-0.515079	0.00370729	1.22461e-05	8.96253e-10	0.00198494	2.00126e-06
1270	I	AT4G27380	AT4G27380	-0.314973	-0.413662	-0.63126	-0.392524	-0.794114	0.000663681	6.53328e-06	5.91398e-12	2.60655e-05	1.35352e-17
1271	I	AT5G39960	AT5G39960	-0.313682	-0.400668	-0.639551	-0.433735	-0.595071	0.00144123	4.76199e-05	8.50299e-11	1.4913e-05	2.82266e-09
1272	I	AT2G40660	AT2G40660	-0.276605	-0.418577	-0.610717	-0.34182	-0.340659	0.00212489	2.07771e-06	3.80421e-12	0.000154817	0.000110702
1273	I	AT1G30960	ERG	-0.280519	-0.455733	-0.624298	-0.39384	-0.612536	0.0164986	9.50874e-05	9.17939e-08	0.000936589	2.26173e-07
1274	I	AT3G22670	AT3G22670	-0.296367	-0.420961	-0.589335	-0.400088	-0.795011	0.0446205	0.0049045	9.19858e-05	0.00890948	5.63424e-07
1275	I	AT4G22380	AT4G22380	-0.227482	-0.407236	-0.56716	-0.651546	-0.70589	0.0930836	0.00262287	3.37275e-05	2.86531e-06	3.21411e-07
1276	I	AT1G18670	IBS1	-0.235376	-0.415254	-0.581664	-0.577581	-1.19314	0.0438468	0.000328705	5.7686e-07	9.70688e-07	1.04255e-23
1277	I	AT5G54060	A3G2XYLT/UF3GT	-0.264057	-0.357042	-0.556989	-0.570309	0.421043	0.180914	0.131885	0.0547398	0.0481646	0.749038
1278	I	AT4G32340	AT4G32340	-0.318147	-0.401613	-0.529986	-0.638825	-0.771382	0.134339	0.0844007	0.0362537	0.0203682	0.0121895
1279	I	AT5G37530	AT5G37530	-0.349051	-0.391009	-0.627809	-0.678657	-0.740247	0.0055603	0.00183152	8.02637e-07	1.85365e-07	1.49564e-08
1280	I	AT1G66480	AT1G66480	-0.229131	-0.267611	-0.606933	-0.720314	-1.66192	0.0538258	0.0229674	6.47281e-07	7.73798e-09	3.89461e-34
1281	I	AT3G49860	ARL8D/ATARLA1B	-0.254884	-0.278782	-0.542995	-0.648573	-0.550823	0.0298565	0.0160983	3.42507e-06	6.04197e-08	3.38013e-06
1282	I	AT1G33610	AT1G33610	-0.384303	-0.275089	-0.616005	-0.665048	-1.18722	0.0197247	0.0771721	0.000303134	0.00017864	9.61784e-10
1283	I	AT1G35560	TCP23	-0.407094	-0.318528	-0.503342	-0.697697	-1.06927	0.0171052	0.0527545	0.00336057	0.000181139	1.35381e-07
1284	I	AT3G18610	NUCL2/PARLL1	-0.369751	-0.231619	-0.550214	-0.759188	-0.704974	0.046132	0.164516	0.00374412	0.000134116	0.000363502
1285	I	AT2G19490	AT2G19490	-0.13048	-0.390893	-0.592615	-0.473893	-0.790341	0.359598	0.0106941	0.000136089	0.00272202	5.98926e-07
1286	I	AT2G30370	CHAL	-0.0649139	-0.317337	-0.554776	-0.566348	-0.477191	0.575825	0.142937	0.0179833	0.0193152	0.0443692
1287	I	AT3G16650	PRL2	-0.134375	-0.383161	-0.542997	-0.582624	-0.731813	0.358935	0.0243863	0.00159592	0.00124303	8.01674e-05
1288	I	AT5G38890	AT5G38890	-0.178406	-0.359745	-0.699739	-0.566473	-0.715681	0.161994	0.00519077	9.3355e-08	1.96998e-05	6.48036e-08
1289	I	AT5G64980	AT5G64980	-0.134346	-0.304696	-0.758659	-0.492836	-0.623278	0.367806	0.0700195	2.7635e-05	0.00639522	0.000682435
1290	I	AT1G11475	NRPB10	-0.278692	-0.315992	-0.613315	-0.562071	-0.715919	0.0120721	0.00376344	2.32675e-08	4.39657e-07	9.08979e-11
1291	I	AT1G73290	SCPL5	-0.251599	-0.248282	-0.660222	-0.562451	-0.0659936	0.120439	0.115108	7.05536e-05	0.00090798	0.578886
1292	I	AT1G07930	A1	-0.294564	-0.215513	-0.663412	-0.477968	-0.765786	0.0506854	0.130734	9.79377e-06	0.00173058	3.39615e-07
1293	I	AT3G18560	AT3G18560	-0.243724	-0.288227	-0.629217	-0.49965	-0.560681	0.12861	0.0670097	0.000121337	0.00266056	0.000626714
1294	I	AT5G41010	NRPB12	-0.258668	-0.302186	-0.627755	-0.429187	-0.76324	0.00500002	0.000885604	5.14739e-12	3.4423e-06	1.38331e-16
1295	I	AT1G71692	AGL12	-0.460098	-0.271417	-0.565549	-0.558527	-0.602833	0.000189938	0.0243273	4.14666e-06	8.8783e-06	1.49016e-06
1296	I	AT5G01060	AT5G01060	-0.400898	-0.317225	-0.502532	-0.563421	-0.507996	0.0141758	0.0458266	0.00205283	0.000902676	0.0023916
1297	I	AT5G01730	SCAR4/WAVE3	-0.463022	-0.317168	-0.472827	-0.586887	-0.37739	3.34603e-05	0.00400348	1.90418e-05	1.78215e-07	0.000636373
1298	I	AT5G07150	AT5G07150	-0.464237	-0.318688	-0.530574	-0.594191	-1.06036	0.00720144	0.0514252	0.00208043	0.000933561	3.3449e-08
1299	I	AT1G19220	ARF19	-0.471758	-0.355581	-0.453325	-0.525453	-0.678636	8.33281e-08	5.29622e-05	2.34141e-07	3.52441e-09	2.2256e-14
1300	I	AT2G28080	UGT86A2	-0.481074	-0.397601	-0.476569	-0.580014	-0.918767	1.8953e-05	0.000354175	1.93354e-05	3.38941e-07	1.14193e-15
1301	I	AT4G34730	AT4G34730	-0.435888	-0.414471	-0.446422	-0.580169	-0.890437	4.58485e-05	0.000108847	2.5024e-05	8.11476e-08	1.01693e-15
1302	I	AT3G25020	ATRLP42	-0.410157	-0.402541	-0.523121	-0.593815	-1.11318	0.0573758	0.0593898	0.019883	0.0133533	0.000103462
1303	I	AT3G44890	RPL9	-0.366961	-0.413235	-0.534666	-0.512548	-0.56969	0.000126095	1.77635e-05	2.08821e-08	1.59754e-07	6.00523e-09
1304	I	AT1G61420	AT1G61420	-0.383504	-0.389916	-0.477031	-0.541028	-0.662305	0.0207214	0.0177935	0.00401365	0.00162283	0.00013114
1305	I	AT5G60590	AT5G60590	-0.39845	-0.39721	-0.488793	-0.538183	-0.727566	0.00040275	0.000432094	1.27685e-05	3.35605e-06	6.29583e-10
1306	I	AT1G25550	HHO3	-0.445122	-0.236613	-0.545304	-0.374678	-0.0745096	3.15867e-08	0.00350587	9.60422e-12	4.6069e-06	0.362334
1307	I	AT1G49530	GGPP6/GGPS6	-0.46369	-0.170651	-0.494647	-0.522214	0.143982	0.0432338	0.352431	0.0283954	0.0274397	0.899189
1308	I	AT1G74110	CYP78A10	-0.452078	-0.197487	-0.532749	-0.459927	-0.8422	0.0289097	0.0969251	0.00806741	0.016022	0.0148692
1309	I	AT4G13600	AT4G13600	-0.481652	-0.221944	-0.62488	-0.481656	-0.256016	0.0676197	0.242627	0.0248671	0.0699469	0.222225
1310	I	AT5G48175	AT5G48175	-0.537612	-0.190621	-0.559687	-0.493972	-0.410719	0.00459518	0.240126	0.00282305	0.00990963	0.0272164
1311	I	AT1G09800	AT1G09800	-0.384553	-0.290458	-0.613697	-0.491401	-0.695899	0.0019656	0.0177419	9.03048e-07	0.000117364	7.68174e-08
1312	I	AT1G74400	PCMP-E68	-0.368323	-0.263222	-0.632835	-0.460329	-0.614586	0.0804702	0.172225	0.00502361	0.0400291	0.00988663
1313	I	AT3G12340	FKBP43	-0.328607	-0.301757	-0.528119	-0.460918	-0.632209	0.0247279	0.034481	0.000276946	0.00190885	1.64466e-05
1314	I	AT4G26810	AT4G26810	-0.358263	-0.334098	-0.549273	-0.470905	-0.468713	0.0262321	0.0350924	0.000693225	0.00430774	0.00416771
1315	I	AT2G20610	SUR1	-0.326942	-0.363228	-0.632627	-0.504541	-1.21227	0.00886291	0.00302091	3.43789e-07	6.12236e-05	3.35827e-22
1316	I	AT5G01370	ACI1	-0.31426	-0.372008	-0.573068	-0.478828	-0.831782	0.034948	0.0126045	0.000155967	0.00199902	2.05441e-07
1317	I	AT3G01450	AT3G01450	-0.255921	-0.206738	-0.457007	-0.500372	-0.352705	0.069255	0.132298	0.00109179	0.000592847	0.0131281
1318	I	AT5G63990	SAL3	-0.249939	-0.23024	-0.528959	-0.493942	-0.539299	0.00306712	0.00566637	1.36074e-10	3.16416e-09	6.54546e-11
1319	I	AT1G07920	A1	-0.29336	-0.252647	-0.5909	-0.408082	-0.603226	0.0387739	0.0651067	2.21751e-05	0.00420881	1.3845e-05
1320	I	AT5G38344	AT5G38344	-0.257245	-0.249985	-0.558414	-0.415853	-1.82811	0.174471	0.175692	0.0156714	0.0634679	6.02512e-08
1321	I	AT3G13432	AT3G13432	-0.308094	-0.177305	-0.543371	-0.369094	-0.343411	0.201075	0.363643	0.0390805	0.146802	0.169049
1322	I	AT5G12980	AT5G12980	-0.312944	-0.247604	-0.500274	-0.419416	-0.492465	0.00312506	0.0186646	1.82955e-06	0.000101509	4.22369e-06
1323	I	AT5G45460	AT5G45460	-0.613708	-0.497338	-0.550412	-0.250715	-0.183284	0.028261	0.0600736	0.0388337	0.234169	0.302485
1324	I	AT1G01430	TBL25	-0.580133	-0.492439	-0.524414	-0.286484	0.133715	3.83982e-08	3.19405e-06	5.94127e-07	0.00824509	0.338041
1325	I	AT3G53500	RS2Z32/RSZ32	-0.561083	-0.509789	-0.524432	-0.322424	-0.262866	2.35401e-06	1.45874e-05	8.50705e-06	0.007756	0.0241841
1326	I	AT3G15930	PCMP-E51	-0.587412	-0.50073	-0.443445	-0.380798	-0.814377	0.00678821	0.0182987	0.0284504	0.0648143	0.000618769
1327	I	AT5G47940	AT5G47940	-0.572089	-0.572483	-0.438832	-0.358316	-0.0390506	3.91814e-09	4.50295e-09	5.8391e-06	0.000308762	0.639197
1328	I	AT3G13900	ALA7	-0.600431	-0.565029	-0.481568	-0.316848	0.327806	0.0435684	0.0556215	0.0666487	0.143626	0.690434
1329	I	AT3G57160	AT3G57160	-0.643579	-0.594582	-0.462555	-0.291188	-0.547977	0.00373166	0.00696407	0.0252584	0.140383	0.0135648
1330	I	AT1G70330	ENT1	-0.618611	-0.574248	-0.527506	-0.356341	-0.000649649	2.81449e-32	2.14255e-27	9.43271e-24	2.21436e-11	0.935139
1331	I	AT2G44790	UCC2	-0.663825	-0.551268	-0.497472	-0.336894	-0.795381	5.01016e-16	1.63027e-11	1.39785e-09	6.1728e-05	1.16136e-22
1332	I	AT5G27110	PCMP-E14	-0.57415	-0.539444	-0.576744	-0.382294	-0.301249	0.00115745	0.00220027	0.000927195	0.0286366	0.0703614
1333	I	AT3G23805	RALFL24	-0.558125	-0.56924	-0.600517	-0.344775	-0.615466	0.00052999	0.000348389	0.000165638	0.0304346	0.000125554
1334	I	AT3G53380	LECRK81	-0.555878	-0.556169	-0.6262	-0.355058	-0.345977	3.53338e-07	4.28513e-07	9.43493e-09	0.00137041	0.00144578
1335	I	AT1G04070	TOM9-1/TOM22-I	-0.526416	-0.596219	-0.602616	-0.420854	-0.547235	0.000172164	2.37383e-05	1.60997e-05	0.00291398	0.000105758
1336	I	AT1G12270	HOP1	-0.531875	-0.606332	-0.567496	-0.437455	-0.444742	1.07545e-08	5.92338e-11	9.00297e-10	3.35659e-06	1.42658e-06
1337	I	AT2G30870	GSTF10	-0.552514	-0.618589	-0.624817	-0.383894	-0.454698	1.0465e-11	1.80349e-14	1.11914e-14	3.42983e-06	1.67466e-08
1338	I	AT1G68640	PAN	-0.552688	-0.606598	-0.656196	-0.434799	-0.247471	0.00080211	0.000271724	7.05003e-05	0.00852756	0.103349
1339	I	AT1G80720	AT1G80720	-0.584934	-0.603833	-0.621147	-0.421382	-0.654115	9.07506e-05	5.36284e-05	2.92006e-05	0.00479897	1.5273e-05
1340	I	AT3G07340	bHLH62	-0.545832	-0.604414	-0.541326	-0.383184	-0.558324	1.21404e-06	7.58647e-08	1.26927e-06	0.00077359	6.53214e-07
1341	I	AT1G27400	RPL17A	-0.505294	-0.613177	-0.506801	-0.412395	-0.576028	1.80053e-05	1.33893e-07	1.35095e-05	0.000521045	6.61231e-07
1342	I	AT1G27460	NPGR1	-0.529673	-0.585891	-0.502922	-0.395241	-0.0133594	8.39447e-07	8.69738e-08	2.35214e-06	0.000311577	0.798894
1343	I	AT5G18380	RPS16C	-0.494936	-0.616869	-0.558146	-0.351746	-0.499897	0.000187297	2.33279e-06	1.97612e-05	0.0084222	0.000120797
1344	I	AT2G34585	AT2G34585	-0.464748	-0.602955	-0.596316	-0.356204	-0.401078	0.000146533	7.23109e-07	9.08187e-07	0.00402969	0.000887456
1345	I	AT3G44010	RPS29C	-0.466868	-0.563676	-0.596836	-0.349951	-0.505861	0.00033317	1.09675e-05	3.35545e-06	0.00765867	7.51103e-05
1346	I	AT2G16780	MSI2	-0.427295	-0.601721	-0.650156	-0.281692	-0.225322	5.84489e-05	1.16233e-08	6.71435e-10	0.00939701	0.0311456
1347	I	AT2G42710	AT2G42710	-0.419447	-0.617414	-0.633603	-0.307328	-0.583065	2.75176e-05	4.8698e-10	1.62799e-10	0.00252103	3.88136e-09
1348	I	AT2G04780	FLA7	-0.456926	-0.594609	-0.620454	-0.271168	-0.177965	2.95094e-06	7.59724e-10	1.37626e-10	0.00687611	0.0656943
1349	I	AT5G19250	AT5G19250	-0.44598	-0.626708	-0.606185	-0.272565	-0.460946	1.52075e-08	1.51243e-15	1.08335e-14	0.000768768	4.10209e-09
1350	I	AT5G65810	CGR3	-0.453973	-0.623519	-0.745793	-0.25665	-0.333148	1.24258e-06	2.15052e-11	1.09454e-15	0.00755477	0.000327728
1351	I	AT3G46830	RABA2C/ATRAB11A	-0.477707	-0.579311	-0.694077	-0.273963	-0.387222	9.45527e-09	3.0876e-12	5.83841e-17	0.00138536	3.02814e-06
1352	I	AT1G30690	PATL4	-0.43634	-0.621867	-0.686588	-0.240299	-0.237386	1.5107e-05	3.82319e-10	4.93253e-12	0.0203703	0.0169294
1353	I	AT4G05520	EHD2	-0.463985	-0.599648	-0.655945	-0.234401	-0.203122	4.88639e-06	3.50908e-09	9.10102e-11	0.0248692	0.0432054
1354	I	AT1G43040	AT1G43040	-0.506684	-0.606425	-0.655855	-0.136026	0.389195	0.0836049	0.0452277	0.0380368	0.35529	0.948522
1355	I	AT3G60740	TFCD/TTN1	-0.455376	-0.557336	-0.634971	-0.144592	-0.292432	1.02426e-09	1.61842e-13	2.27875e-17	0.0687262	0.000101434
1356	I	AT5G12920	AT5G12920	-0.46181	-0.552499	-0.627556	-0.123104	-0.408803	0.00479695	0.000783497	0.000127993	0.405776	0.0120697
1357	I	AT4G39630	AT4G39630	-0.448085	-0.57642	-0.62435	-0.20297	-0.23352	0.00178205	7.22434e-05	1.398e-05	0.155848	0.0923827
1358	I	AT1G22830	PCMP-E24	-0.465782	-0.578122	-0.603072	-0.224025	-0.668255	7.9973e-05	1.57439e-06	3.23492e-07	0.0610439	4.56119e-08
1359	I	AT3G08670	AT3G08670	-0.473694	-0.57729	-0.593307	-0.235285	-0.228257	4.89772e-10	6.53786e-14	7.26679e-15	0.0028929	0.00295737
1360	I	AT5G57700	AT5G57700	-0.411658	-0.594146	-0.586819	-0.247829	-0.291865	4.20319e-06	5.45375e-11	5.3462e-11	0.00725392	0.00115095
1361	I	AT4G16120	COBL7/ATSEB1	-0.436486	-0.582575	-0.562859	-0.232937	-0.495395	0.000174172	5.04767e-07	1.07156e-06	0.0498489	1.84617e-05
1362	I	AT5G66595	AT5G66595	-0.44633	-0.574137	-0.571036	-0.209374	-1.45002	0.0396088	0.0120739	0.0108047	0.236263	5.38714e-07
1363	I	AT3G27360	HTR2	-0.551691	-0.613481	-0.64697	-0.236269	-0.130119	0.000110372	1.44823e-05	4.77956e-06	0.0980906	0.30836
1364	I	AT3G55120	CHI1/TT5	-0.533671	-0.626793	-0.603849	-0.204939	-0.551896	0.00152895	0.000165917	0.0002834	0.200355	0.000887889
1365	I	AT1G20840	MSSP1/TMT1	-0.562589	-0.576138	-0.635864	-0.190061	-1.14518	1.36272e-15	2.72686e-16	1.60282e-19	0.0101185	2.032e-59
1366	I	AT4G14750	IQD19	-0.589997	-0.582182	-0.679882	-0.228266	-0.133965	1.41287e-08	2.9338e-08	6.98299e-11	0.0321147	0.184108
1367	I	AT4G34265	AT4G34265	-0.56308	-0.599008	-0.560722	-0.239211	-0.203678	2.44301e-08	3.31515e-09	2.54725e-08	0.0216664	0.0419081
1368	I	AT4G38260	AT4G38260	-0.585513	-0.614416	-0.537803	-0.213053	-0.496545	2.98174e-05	1.05286e-05	0.000104001	0.125928	0.000344099
1369	I	AT3G25060	PCMP-E96	-0.607066	-0.565717	-0.613433	-0.145081	0.274515	0.0412792	0.0540601	0.0349852	0.390446	0.990641
1370	I	AT5G61200	AT5G61200	-0.590929	-0.568599	-0.524627	-0.154606	-0.438901	0.00971099	0.0130574	0.0174177	0.377319	0.0477892
1371	I	ATMG00070	NAD9	-0.629607	-0.517586	-0.51797	-0.154977	0.318249	0.0480487	0.0831756	0.0714165	0.305308	0.76225
1372	I	AT1G78300	GRF2	-0.594449	-0.525976	-0.708027	-0.332288	-0.256297	1.65343e-14	1.12684e-11	5.13481e-20	2.91261e-05	0.000977535
1373	I	AT3G07470	AT3G07470	-0.563184	-0.536517	-0.681236	-0.300087	-0.179691	8.77224e-10	5.76114e-09	1.32067e-13	0.00146671	0.0492736
1374	I	AT1G60787	AT1G60787	-0.651891	-0.525087	-0.689124	-0.272229	-0.670195	0.00630002	0.0224312	0.00367373	0.163933	0.00706673
1375	I	AT5G35525	PCR3	-0.645417	-0.58051	-0.69028	-0.263987	-0.35095	0.0167518	0.0270678	0.0104458	0.183867	0.119221
1376	I	AT4G13580	DIR18	-0.635921	-0.557857	-0.613924	-0.293246	-0.411804	8.62958e-07	1.3463e-05	1.69632e-06	0.0243558	0.00119968
1377	I	AT5G41850	AT5G41850	-0.604854	-0.503506	-0.627396	-0.266065	-0.441662	0.000613219	0.00387464	0.000324434	0.112596	0.0112834
1378	I	AT2G04390	RPS17A	-0.581529	-0.621077	-0.699045	-0.36378	-0.388639	6.7114e-08	6.23087e-09	6.55747e-11	0.000879459	0.00025259
1379	I	AT5G07660	SMC6A	-0.6229	-0.622903	-0.660199	-0.35224	-0.403849	0.000127123	0.00013233	4.38046e-05	0.027081	0.0106464
1380	I	AT2G21970	2002-09-01	-0.62284	-0.627496	-0.642877	-0.266675	-0.305392	8.48259e-13	7.16646e-13	1.67517e-13	0.00297775	0.000446187
1381	I	AT1G14900	HMGA	-0.582089	-0.610649	-0.64972	-0.298163	-0.397678	9.32047e-07	2.18169e-07	3.53898e-08	0.0132838	0.000665698
1382	I	AT3G09300	ORP3B	-0.585005	-0.61856	-0.62845	-0.266469	-0.209679	8.54682e-16	1.94742e-17	5.74992e-18	0.000409986	0.00431338
1383	I	AT2G27930	AT2G27930	-0.618822	-0.681891	-0.615347	-0.249302	-0.268556	0.0016856	0.000672404	0.00156643	0.163236	0.126594
1384	I	AT4G02060	MCM7/PRL	-0.567519	-0.703429	-0.631051	-0.290865	-0.502615	5.74088e-08	1.82775e-11	1.43864e-09	0.00637685	1.34445e-06
1385	I	AT1G64310	PCMP-E65	-0.403186	-0.335788	-0.608267	-0.395771	-0.210527	0.103716	0.148921	0.0221108	0.113693	0.292225
1386	I	AT1G47580	DYW1	-0.455377	-0.344082	-0.598891	-0.297878	-0.395605	0.0266051	0.0793578	0.00382532	0.134815	0.0514751
1387	I	AT2G02980	PCMP-H26/OTP85	-0.466547	-0.328338	-0.657603	-0.364124	-0.267879	0.0403181	0.119324	0.00519318	0.101805	0.189124
1388	I	AT4G21585	ENDO4	-0.522234	-0.336404	-0.602136	-0.363004	-0.171418	0.00137561	0.0333054	0.000200316	0.0275929	0.246696
1389	I	AT2G04430	NUDT5	-0.426922	-0.321271	-0.683658	-0.270533	-0.706548	0.000103491	0.00317138	4.9668e-10	0.0160417	2.65049e-10
1390	I	AT3G53730	AT3G53730	-0.428553	-0.349249	-0.70413	-0.272582	-0.229453	0.000937291	0.00595841	3.35017e-08	0.0383938	0.0679225
1391	I	AT5G08040	TOM5	-0.456824	-0.425845	-0.65125	-0.318779	-0.389499	4.37051e-08	3.12361e-07	4.41612e-15	0.000186117	2.71532e-06
1392	I	AT5G53500	AT5G53500	-0.533589	-0.416817	-0.667327	-0.304005	-0.163173	1.92182e-05	0.000728299	7.52836e-08	0.0166537	0.172119
1393	I	AT1G07660	AT1G07660	-0.432487	-0.424419	-0.672693	-0.234079	-0.343621	0.000236018	0.000262246	7.9913e-09	0.0517876	0.00306187
1394	I	AT1G07820	AT1G07820	-0.512269	-0.481391	-0.680364	-0.246891	-0.297814	7.48331e-05	0.000156755	1.02029e-07	0.0601087	0.0182742
1395	I	AT4G35640	SAT4/ATSERAT3;2	-0.53122	-0.403453	-0.54888	-0.184835	-1.07842	0.0481466	0.0945902	0.0382273	0.27047	0.00275142
1396	I	AT3G22231	PCC1	-0.522552	-0.43734	-0.529501	-0.175525	-0.91086	0.00449739	0.0236925	0.00384793	0.105256	0.00593452
1397	I	AT3G26420	RZ1A/ATRZ-1A	-0.497128	-0.429816	-0.528515	-0.16129	-0.275826	0.00108009	0.00394792	0.000414051	0.287166	0.0612478
1398	I	AT2G47440	AT2G47440	-0.518275	-0.45009	-0.517046	-0.26602	0.132787	0.000160018	0.000947171	0.000141687	0.0574815	0.528293
1399	I	AT1G72270	AT1G72270	-0.537461	-0.460814	-0.536372	-0.215224	-0.573675	0.050415	0.0779339	0.0444954	0.261988	0.0531401
1400	I	AT3G25690	CHUP1	-0.501977	-0.485446	-0.546186	-0.234766	-0.322061	2.31639e-05	4.83237e-05	3.76632e-06	0.0528141	0.00652467
1401	I	AT3G03600	RPS2	-0.437908	-0.475383	-0.593077	-0.296791	-0.652753	4.49522e-06	5.50281e-07	3.9893e-10	0.00234096	6.97399e-12
1402	I	AT4G39120	IMPL2	-0.440607	-0.475583	-0.617631	-0.261553	-0.436566	1.95158e-05	4.30485e-06	2.06452e-09	0.0134455	2.52764e-05
1403	I	AT1G13950	ELF5A-1/EIF-5A	-0.438963	-0.513823	-0.623931	-0.29955	-0.598024	0.00107142	0.000109266	2.825e-06	0.0269699	7.3822e-06
1404	I	AT5G40405	PCMP-H14	-0.447852	-0.497295	-0.60582	-0.341002	-0.379825	0.0111078	0.00511562	0.000643323	0.0533419	0.0299783
1405	I	AT5G04430	BTR1	-0.41903	-0.475403	-0.562579	-0.236446	-0.386226	1.6777e-14	3.16318e-18	4.77749e-25	2.88673e-05	1.49129e-12
1406	I	AT5G15220	AT5G15220	-0.443828	-0.487506	-0.558116	-0.235297	-0.344178	2.0134e-07	1.32534e-08	5.66322e-11	0.00779749	5.82182e-05
1407	I	AT5G17630	XPT	-0.411917	-0.521268	-0.62819	-0.2038	-0.428101	0.000154869	1.27084e-06	5.23654e-09	0.0693075	6.68046e-05
1408	I	AT5G41880	POLA3	-0.403329	-0.491427	-0.595896	-0.230046	-0.414459	0.00267438	0.000228661	7.96328e-06	0.0913518	0.00185732
1409	I	AT5G65360	HTR2	-0.423962	-0.487139	-0.618259	-0.228696	-0.268634	2.40669e-05	8.70976e-07	4.13036e-10	0.0273281	0.00678306
1410	I	AT4G27250	AT4G27250	-0.587341	-0.320969	-0.546936	-0.517581	-0.484715	0.0198617	0.127635	0.0227893	0.0376524	0.0520386
1411	I	AT1G08810	MYB60	-0.645642	-0.345995	-0.557325	-0.465203	-1.23668	0.016278	0.0792816	0.0279797	0.0501561	0.00248286
1412	I	AT4G36500	AT4G36500	-0.628138	-0.370638	-0.538495	-0.507181	-1.71997	1.84403e-05	0.00821395	0.000183854	0.000543138	3.2401e-28
1413	I	AT1G33420	AT1G33420	-0.501586	-0.399972	-0.537415	-0.462911	-0.502755	0.000341488	0.00366105	0.00010869	0.0011375	0.000356454
1414	I	AT1G50460	HKL1	-0.500228	-0.38734	-0.529828	-0.455263	-0.334779	2.8074e-09	4.57786e-06	2.94593e-10	1.00362e-07	7.30353e-05
1415	I	AT2G30100	AT2G30100	-0.561283	-0.345176	-0.501977	-0.471501	-0.998728	1.13654e-06	0.00238843	1.10112e-05	5.57897e-05	2.12202e-16
1416	I	AT5G25620	YUC6	-0.532139	-0.356302	-0.563026	-0.461608	-1.13295	0.000965165	0.0210763	0.000416481	0.00432244	1.81631e-11
1417	I	AT1G17240	ATRLP2	-0.654418	-0.456432	-0.578508	-0.355745	-0.684443	0.00543523	0.0373755	0.0100605	0.0919021	0.00583635
1418	I	AT1G21510	AT1G21510	-0.604572	-0.403798	-0.51221	-0.451245	-0.554228	0.0207586	0.0813807	0.0353049	0.065208	0.0377304
1419	I	AT2G45930	AT2G45930	-0.59565	-0.448487	-0.516965	-0.392171	-0.163917	0.034009	0.0802326	0.0491534	0.112787	0.304436
1420	I	AT3G28750	AT3G28750	-0.612608	-0.260865	-0.412059	-0.301526	-0.364066	0.0393723	0.227138	0.107905	0.203308	0.161906
1421	I	AT5G59730	ATEXO70H7	-0.579975	-0.348862	-0.551189	-0.290379	-0.436097	4.70117e-08	0.000957158	1.83938e-07	0.00747101	4.22693e-05
1422	I	AT2G31730	bHLH154	-0.611478	-0.346785	-0.474534	-0.348789	-0.434588	0.00512196	0.0846903	0.0228913	0.0929767	0.0418608
1423	I	AT5G42460	AT5G42460	-0.661711	-0.410202	-0.454146	-0.330619	-1.17078	0.000745746	0.0260153	0.0139875	0.0720148	7.5719e-08
1424	I	AT1G64480	CBL8	-0.682111	-0.294211	-0.632161	-0.123691	0.367375	0.0172095	0.222388	0.0232978	0.4864	0.618831
1425	I	AT3G09190	AT3G09190	-0.628175	-0.311274	-0.674996	-0.16924	-0.44778	0.00149822	0.0871095	0.000584166	0.319306	0.0212772
1426	I	AT3G58200	AT3G58200	-0.625014	-0.30994	-0.690947	-0.277086	-0.209497	0.00163876	0.0884796	0.000456784	0.135776	0.220723
1427	I	AT4G16990	RLM3	-0.68681	-0.259609	-0.700068	-0.226453	1.14288	0.00541996	0.148724	0.00468456	0.159084	0.881939
1428	I	AT1G01340	CNGC10	-0.821739	-0.363766	-0.669028	-0.40525	-0.149289	1.04355e-09	0.00545634	5.45931e-07	0.00266964	0.220124
1429	I	AT5G50950	FUM2	-0.847873	-0.220394	-0.649351	-0.295837	-0.632861	0.00653435	0.138836	0.0174148	0.107272	0.0378638
1430	I	AT1G05310	PME8	-0.746788	-0.535471	-0.454221	-0.258853	0.0137157	6.84512e-08	9.78376e-05	0.000742994	0.0607384	0.909857
1431	I	AT2G43590	AT2G43590	-0.712674	-0.539399	-0.45617	-0.144293	0.478711	4.82511e-08	3.27677e-05	0.000458005	0.289983	0.000918825
1432	I	AT4G40070	ATL32	-0.750542	-0.438691	-0.555019	-0.139938	0.425443	2.91941e-07	0.00236077	0.000115023	0.330781	0.0088243
1433	I	AT3G11000	AT3G11000	-0.680719	-0.39396	-0.518734	-0.168709	-0.439886	0.0188385	0.0696995	0.0334575	0.156214	0.0841263
1434	I	AT4G37095	AT4G37095	-0.630894	-0.434014	-0.479895	-0.186475	-0.610244	0.0216322	0.0813268	0.0543264	0.3123	0.0332794
1435	I	AT3G20160	AT3G20160	-0.757937	-0.566298	-0.596116	0.0682427	0.0443153	1.94605e-06	0.000328641	0.0001468	0.907065	0.988877
1436	I	AT2G31250	HEMA3	-0.577093	-0.424802	-0.620908	-0.0886108	-0.155099	0.0235184	0.0779974	0.0137778	0.53067	0.386125
1437	I	AT3G50820	PSBO2	-0.560772	-0.381437	-0.543311	-0.0112745	0.708364	0.0452199	0.151371	0.0466705	0.804393	0.0573058
1438	I	AT3G06730	CITRX/TRX P	-0.476875	-0.515882	-0.640943	-0.382713	-0.416331	0.00253114	0.00115374	5.52139e-05	0.016277	0.00824396
1439	I	AT2G47110	RPS27AB/UBQ6	-0.482645	-0.585095	-0.628476	-0.399415	-0.547663	0.00103301	5.56411e-05	1.60253e-05	0.00679817	0.000156102
1440	I	AT5G51220	AT5G51220	-0.481498	-0.57369	-0.619064	-0.439073	-0.618882	2.08763e-06	1.55796e-08	9.42261e-10	1.87743e-05	1.07801e-09
1441	I	AT1G47490	RBP47C	-0.430401	-0.563461	-0.576692	-0.452755	-0.509984	1.33759e-06	1.66181e-10	6.24146e-11	4.20695e-07	6.56799e-09
1442	I	AT3G59540	RPL38A	-0.447475	-0.573612	-0.571813	-0.459077	-0.708244	0.00543975	0.000324177	0.00034371	0.00460774	1.11103e-05
1443	I	AT1G34065	SAMC2	-0.433685	-0.521409	-0.594347	-0.392605	-0.53537	0.00119395	0.000102619	8.98306e-06	0.00386696	7.47289e-05
1444	I	AT1G18080	RACK1A/ATARCA	-0.450527	-0.549525	-0.580701	-0.42365	-0.580605	0.00518168	0.00055242	0.000276165	0.00882061	0.000277904
1445	I	AT5G39740	RPL5B/OLI7	-0.419076	-0.561448	-0.597263	-0.405832	-0.614981	0.000324189	9.59931e-07	1.98643e-07	0.000540841	7.23197e-08
1446	I	AT1G09830	PUR2	-0.445953	-0.573722	-0.611989	-0.427137	-0.683411	6.79341e-05	2.64633e-07	3.82993e-08	0.000159722	1.01924e-09
1447	I	AT3G51800	ATG2	-0.424541	-0.550731	-0.608045	-0.440164	-0.553739	5.99965e-05	1.21376e-07	5.46707e-09	3.37972e-05	9.14548e-08
1448	I	AT1G53645	AT1G53645	-0.411483	-0.573556	-0.642142	-0.417235	-0.722884	0.000493972	9.0493e-07	4.0178e-08	0.000454969	6.33072e-10
1449	I	AT2G31610	RPS3A	-0.440068	-0.592708	-0.671076	-0.409131	-0.59845	0.000150067	2.19142e-07	4.76958e-09	0.00046377	1.51584e-07
1450	I	AT5G50810	TIM8	-0.4141	-0.628429	-0.675183	-0.415082	-0.656838	0.00457066	1.59058e-05	3.67562e-06	0.00478777	6.71342e-06
1451	I	AT2G39390	RPL35B	-0.466889	-0.558703	-0.744471	-0.418759	-0.622354	4.24611e-06	2.53854e-08	1.21031e-13	4.22499e-05	4.7057e-10
1452	I	AT2G43810	LSM6B	-0.451273	-0.547062	-0.720969	-0.41781	-0.335229	3.83691e-08	3.74545e-11	2.2214e-18	5.41871e-07	4.52764e-05
1453	I	AT4G09320	NDK1/NDPK1	-0.383765	-0.57153	-0.709227	-0.405667	-0.592717	4.71736e-05	6.73573e-10	1.8642e-14	1.81274e-05	1.26095e-10
1454	I	AT2G39460	RPL23AA/ATRPL23A	-0.424876	-0.539918	-0.709613	-0.399625	-0.552672	0.000458602	6.02277e-06	3.01861e-09	0.00106409	3.35141e-06
1455	I	AT3G12390	AT3G12390	-0.423005	-0.531062	-0.700498	-0.422615	-0.630463	0.00140471	4.75498e-05	9.52479e-08	0.00152733	1.40501e-06
1456	I	AT2G45070	SEC61 BETA	-0.437333	-0.513994	-0.653364	-0.405331	-0.503582	0.00751923	0.00144765	6.22794e-05	0.0136436	0.0018349
1457	I	AT5G45775	RPL11C	-0.411983	-0.535173	-0.664407	-0.393153	-0.557439	0.00162943	3.21433e-05	2.70124e-07	0.00282291	1.43017e-05
1458	I	AT4G16265	NRPB9B	-0.393393	-0.505651	-0.638178	-0.446445	-0.582206	0.00273916	0.000128871	1.41251e-06	0.000881107	1.39861e-05
1459	I	AT5G47930	RPS27D	-0.432663	-0.525169	-0.63746	-0.437684	-0.664147	0.00209309	0.000149817	4.74789e-06	0.00197092	1.79206e-06
1460	I	AT2G25355	AT2G25355	-0.416337	-0.523117	-0.634508	-0.420253	-0.671707	0.000831111	2.72691e-05	3.55751e-07	0.000881733	1.042e-07
1461	I	AT5G56710	RPL31C	-0.41764	-0.516927	-0.640448	-0.412418	-0.62054	0.00131052	5.27603e-05	6.04141e-07	0.0016153	1.20293e-06
1462	I	AT1G71750	HGPT	-0.317444	-0.541931	-0.667303	-0.497493	-0.653901	0.030227	0.000333658	1.02749e-05	0.00115655	2.38688e-05
1463	I	AT3G46560	TIM9	-0.341721	-0.524371	-0.670874	-0.445267	-0.653141	0.0248719	0.000544291	1.17072e-05	0.00399763	1.96734e-05
1464	I	AT1G08220	AT1G08220	-0.370323	-0.4876	-0.706756	-0.473233	-0.632347	0.0066525	0.000348287	2.93983e-07	0.000669947	4.95708e-06
1465	I	AT4G01990	AT4G01990	-0.424944	-0.5118	-0.677135	-0.470367	-0.549662	0.00267805	0.000316189	2.19674e-06	0.00113021	0.000130249
1466	I	AT3G49960	PER35	-0.292	-0.626428	-0.809179	-0.314652	0.177192	0.0672126	8.26839e-05	4.14136e-07	0.0511655	0.51878
1467	I	AT1G07795	AT1G07795	-0.322887	-0.5738	-0.828888	-0.286075	-0.19977	0.140156	0.024033	0.00189758	0.183775	0.278177
1468	I	AT5G22410	PER60/RHS18	-0.291042	-0.603024	-0.83134	-0.282861	0.426111	0.0638046	0.000115329	1.24081e-07	0.0751224	0.024344
1469	I	AT2G38152	AT2G38152	-0.305086	-0.661418	-0.742581	-0.3338	-0.0132254	0.165694	0.0153069	0.00604822	0.148826	0.585078
1470	I	AT1G05020	AP180	-0.359139	-0.649017	-0.762968	-0.35219	0.424178	0.141092	0.0257271	0.00955521	0.151417	0.708684
1471	I	AT3G10110	TIM22-1/MEE67	-0.34682	-0.598285	-0.76741	-0.383044	-0.62619	0.00299278	4.86222e-07	1.06131e-10	0.00130513	1.78028e-07
1472	I	AT1G18420	ALMT3	-0.323059	-0.513038	-0.725003	-0.397281	0.0117812	0.0116209	6.21283e-05	1.68758e-08	0.00229314	0.916492
1473	I	AT5G61310	AT5G61310	-0.321959	-0.490366	-0.739458	-0.414737	-0.49164	0.0199052	0.000373157	1.0124e-07	0.00314035	0.000365227
1474	I	AT2G20450	RPL14A	-0.35303	-0.54295	-0.761593	-0.405176	-0.701563	0.000406518	3.13122e-08	8.49176e-15	5.20272e-05	7.05253e-13
1475	I	AT3G23370	AT3G23370	-0.329516	-0.525406	-0.78111	-0.418911	-0.460112	0.0214567	0.000327295	1.35517e-07	0.00467882	0.00170659
1476	I	AT2G32400	GLR3.7/GLR5	-0.377525	-0.496438	-0.756291	-0.396584	-0.358553	0.000441846	4.416e-06	3.23057e-12	0.000293249	0.000844429
1477	I	AT4G29430	RPS15AE	-0.395329	-0.500634	-0.777554	-0.364275	-0.443085	5.62726e-05	3.21443e-07	2.538e-15	0.0002558	5.83037e-06
1478	I	AT2G22230	AT2G22230	-0.37945	-0.5483	-0.774242	-0.347991	-0.308038	0.00109723	1.81837e-06	1.84221e-11	0.00307169	0.00682138
1479	I	AT5G64670	AT5G64670	-0.382319	-0.537005	-0.711204	-0.364892	-0.486598	5.88847e-05	1.10642e-08	3.73984e-14	0.000146561	2.05619e-07
1480	I	AT2G27710	RPP2B	-0.38938	-0.546659	-0.733076	-0.377418	-0.559267	0.000398483	4.12348e-07	1.21095e-11	0.000652311	1.99803e-07
1481	I	AT4G31985	RPL39A	-0.400265	-0.541662	-0.742765	-0.366761	-0.681991	0.020786	0.00172523	2.42167e-05	0.0344047	0.000105608
1482	I	AT1G30140	AT1G30140	-0.423355	-0.542791	-0.686512	-0.334628	-0.740755	0.0773559	0.0400481	0.0137582	0.125273	0.0175805
1483	I	AT2G32380	AT2G32380	-0.412367	-0.548589	-0.704075	-0.29527	-0.649632	0.00014414	3.81342e-07	7.46989e-11	0.00742144	2.12421e-09
1484	I	AT4G10480	AT4G10480	-0.382456	-0.498252	-0.701834	-0.288103	-0.706257	0.000267391	1.3176e-06	9.6536e-12	0.0068415	5.45984e-12
1485	I	AT5G03300	ADK2	-0.43488	-0.497218	-0.667475	-0.262979	-0.663458	0.000147906	1.03108e-05	3.35113e-09	0.0241134	3.49025e-09
1486	I	AT2G47370	AT2G47370	-0.471252	-0.478103	-0.769064	-0.32341	-0.166601	0.00654087	0.00582686	1.55295e-05	0.0607442	0.268366
1487	I	AT3G60245	RPL37AC	-0.469637	-0.542835	-0.72159	-0.359453	-0.690067	0.0262113	0.0101097	0.000910721	0.0777348	0.00169501
1488	I	AT5G65120	AT5G65120	-0.474119	-0.576565	-0.730555	-0.36343	-0.47171	0.000103849	3.35602e-06	3.45789e-09	0.00338984	0.000127486
1489	I	AT3G61560	RTNLB6	-0.444237	-0.647533	-0.748945	-0.348666	-0.592151	6.76873e-06	6.03863e-11	2.9844e-14	0.000507606	1.9232e-09
1490	I	AT5G46280	MCM3	-0.477335	-0.652339	-0.729319	-0.308049	-0.477547	0.000133385	1.53396e-07	4.58663e-09	0.0145403	0.000108283
1491	I	AT1G78650	POLD3	-0.493428	-0.658942	-0.668903	-0.311108	-0.347471	2.15975e-05	2.25378e-08	9.2786e-09	0.00829016	0.00258167
1492	I	AT4G32605	AT4G32605	-0.493045	-0.641014	-0.652643	-0.329876	-0.621849	4.69824e-05	1.37238e-07	6.90003e-08	0.00706042	3.28961e-07
1493	I	AT5G23250	AT5G23250	-0.440661	-0.65502	-0.663388	-0.357505	-0.444895	9.63059e-06	3.6248e-11	1.96336e-11	0.000398712	6.19563e-06
1494	I	AT1G31817	NFD3	-0.491557	-0.641683	-0.708233	-0.361503	-0.47972	5.27047e-06	2.34925e-09	4.37457e-11	0.000947276	7.05812e-06
1495	I	AT3G62830	UXS2	-0.476103	-0.620781	-0.684112	-0.395799	-0.599431	1.60907e-05	1.21519e-08	3.64448e-10	0.000378824	3.3343e-08
1496	I	AT1G10060	ATBCAT-1	-0.505401	-0.599472	-0.798715	-0.320548	1.4878	0.0822486	0.0488457	0.010093	0.222676	0.000159864
1497	I	AT1G24090	AT1G24090	-0.497764	-0.620127	-0.812611	-0.346145	-0.507361	0.000210803	6.7688e-06	3.51705e-09	0.0104035	0.000208518
1498	I	AT2G19720	RPS15AB	-0.491875	-0.642647	-0.785799	-0.420264	-0.321857	9.36788e-05	4.61697e-07	7.03522e-10	0.000983853	0.0091458
1499	I	AT1G20950	PFP-ALPHA1	-0.513381	-0.618174	-0.775199	-0.380738	-0.654093	5.18644e-06	2.87697e-08	3.91527e-12	0.000810155	3.92703e-09
1500	I	AT5G03850	RPS28A	-0.49306	-0.59927	-0.732036	-0.3899	-0.56033	0.00197663	0.000145902	4.19786e-06	0.0141289	0.000375696
1501	I	AT1G07880	MPK13	-0.493656	-0.588766	-0.860324	-0.465046	-1.45969	0.00107052	0.00010966	3.57744e-08	0.00223285	3.78109e-18
1502	I	AT3G03060	AT3G03060	-0.47033	-0.5949	-0.845544	-0.480213	-0.760505	0.00043431	7.8825e-06	3.28056e-10	0.00036632	1.52425e-08
1503	I	AT3G55280	RPL23AB	-0.432559	-0.632989	-0.766919	-0.457511	-0.730189	7.66769e-05	4.65788e-09	1.40463e-12	3.08856e-05	1.23487e-11
1504	I	AT4G30220	RUXF	-0.451232	-0.624196	-0.778972	-0.451283	-0.598459	7.07163e-07	5.41726e-12	7.81676e-18	8.51362e-07	3.45563e-11
1505	I	AT4G36580	AT4G36580	-0.418128	-0.571391	-0.801917	-0.434001	-0.697011	0.000771262	6.02306e-06	2.79207e-10	0.000621235	6.09504e-08
1506	I	AT3G24320	MSH1	-0.462563	-0.589408	-0.808399	-0.489258	-0.649258	0.000382118	7.4292e-06	1.10045e-09	0.00022278	1.01368e-06
1507	I	AT5G43960	AT5G43960	-0.470213	-0.548504	-0.781443	-0.462129	-0.767965	2.86958e-05	7.88925e-07	2.48585e-12	4.29507e-05	4.96088e-12
1508	I	AT3G49240	EMB1796	-0.39256	-0.613282	-0.742525	-0.462767	-0.619044	0.00249291	2.17041e-06	1.10525e-08	0.000420073	1.7455e-06
1509	I	AT1G20300	AT1G20300	-0.399472	-0.642307	-0.720202	-0.445242	-0.707103	0.0004351	2.84518e-08	3.65968e-10	0.00012007	1.49611e-09
1510	I	AT3G22310	RH9/PMH1	-0.414822	-0.666985	-0.734695	-0.450009	-0.63627	0.000150192	6.99059e-10	1.20511e-11	4.24018e-05	3.62857e-09
1511	I	AT2G02150	AT2G02150	-0.337215	-0.643697	-0.755682	-0.426808	-0.535583	0.0250417	3.04629e-05	1.07719e-06	0.00572972	0.000484679
1512	I	AT3G61520	AT3G61520	-0.379339	-0.649796	-0.711403	-0.410281	-0.503951	0.00183229	1.33178e-07	6.59846e-09	0.000915424	3.74658e-05
1513	I	AT2G27470	NF-YB11	-0.383955	-0.742858	-0.718111	-0.494374	-0.715556	0.00751567	3.81834e-07	8.30727e-07	0.000735835	1.01506e-06
1514	I	AT3G13880	PCMP-E89	-0.46554	-0.655006	-0.728342	-0.487334	-0.416457	0.0112585	0.000728551	0.000145301	0.00995449	0.0233365
1515	I	AT3G49670	BAM2	-0.459657	-0.636518	-0.734715	-0.480249	-0.766482	7.40566e-08	1.30734e-13	1.00401e-17	2.64649e-08	7.95348e-19
1516	I	AT3G24080	AT3G24080	-0.456613	-0.67743	-0.722851	-0.466113	-0.631412	3.28707e-05	4.71423e-10	3.26738e-11	2.4453e-05	5.69609e-09
1517	I	AT4G39300	AT4G39300	-0.472113	-0.701432	-0.711963	-0.453342	-0.518119	9.30951e-06	6.25316e-11	2.7042e-11	2.61229e-05	1.13121e-06
1518	I	AT1G05370	AT1G05370	-0.211019	-0.624164	-0.808239	-0.253501	-0.608654	0.259807	0.0101575	0.0011871	0.211151	0.0140501
1519	I	AT1G06923	AT1G06923	-0.118072	-0.608008	-0.818172	-0.194402	0.0753698	0.471695	0.00373946	0.000110699	0.309017	0.995645
1520	I	AT5G03885	AT5G03885	-0.106329	-0.663814	-0.915876	-0.0309104	-0.249029	0.444868	0.0297206	0.00416098	0.573	0.267741
1521	I	AT5G63270	AT5G63270	0.0196387	-0.605424	-0.86402	-0.151593	0.0669739	0.902074	0.00153453	7.36928e-06	0.393498	0.959115
1522	I	AT1G09400	AT1G09400	-0.12138	-0.456498	-1.00718	-0.169774	-0.0126434	0.294533	0.0933333	0.00550624	0.263849	0.387472
1523	I	AT1G70985	AT1G70985	-0.00017111	-0.494489	-1.00949	-0.223651	0.0834429	0.572874	0.0914211	0.00358704	0.298119	0.679521
1524	I	AT5G10130	DFC	-0.0448139	-0.34266	-0.792178	-0.094016	-0.169451	0.722671	0.0792397	6.77032e-05	0.588598	0.355755
1525	I	AT5G40040	RPP2E	0.0163046	-0.437903	-0.79359	-0.286734	-0.191397	0.47207	0.116409	0.0193379	0.198496	0.283411
1526	I	AT3G59750	LECRK58	-0.185555	-0.668364	-0.566132	-0.25565	-1.43914	0.245247	0.000713947	0.00267159	0.146585	6.05585e-10
1527	I	AT4G25790	AT4G25790	-0.239042	-0.632523	-0.6064	-0.339973	-0.151979	0.218024	0.0029677	0.00408981	0.100127	0.365313
1528	I	AT5G04960	PME46	-0.230809	-0.613905	-0.701636	-0.2836	0.0480515	0.142031	9.02084e-05	7.95877e-06	0.076418	0.9798
1529	I	ATMG01200	ORF294	-0.113557	-0.7071	-0.672329	-0.334412	-0.198564	0.236715	0.0241603	0.0211516	0.106636	0.195159
1530	I	AT5G05180	AT5G05180	-0.148173	-0.581943	-0.695862	-0.399289	-0.667972	0.31392	0.000324421	1.82023e-05	0.0145779	4.48819e-05
1531	I	AT5G53750	AT5G53750	-0.0950158	-0.586522	-0.664167	-0.368975	-0.580149	0.445513	4.91918e-05	3.24503e-06	0.0105753	6.95523e-05
1532	I	AT5G23480	AT5G23480	-0.0971106	-0.579076	-0.860016	-0.419276	-0.245995	0.439561	0.0281732	0.00206205	0.0900956	0.231109
1533	I	AT5G19650	OFP8	-0.090393	-0.539878	-0.730751	-0.417901	-0.830043	0.477319	0.00856035	0.000464225	0.038767	0.000217975
1534	I	AT5G63660	PDF2.5/LCR74	-0.131061	-0.474098	-0.784597	-0.42064	-0.679556	0.343466	0.00166553	3.11475e-07	0.00638103	9.58952e-06
1535	I	AT5G66607	AT5G66607	-0.195204	-0.632655	-0.977534	-0.438457	-1.1464	0.179261	0.0146282	0.000795416	0.0515998	0.000754469
1536	I	AT3G57130	NPR6/BOP1	-0.215096	-0.690534	-0.793596	-0.361212	-0.842727	0.0870018	0.0145423	0.00494116	0.0504671	0.0195593
1537	I	AT5G55780	AT5G55780	-0.228575	-0.683085	-0.756789	-0.482476	-0.986312	0.187726	0.00387504	0.00130363	0.0294901	0.000200819
1538	I	AT3G62050	AT3G62050	-0.221	-0.577904	-0.688844	-0.534726	-0.714421	0.174246	0.00237486	0.000271122	0.00519742	0.000362921
1539	I	AT5G28030	DES1	-0.18257	-0.619357	-0.703437	-0.48758	-1.10616	0.126098	0.019431	0.00952716	0.0326595	0.00504377
1540	I	AT5G16340	AAE6	-0.250058	-0.669297	-0.678029	-0.63221	-1.40184	0.131491	0.00989886	0.00794862	0.0126747	7.24788e-05
1541	I	AT1G45110	AT1G45110	-0.288752	-0.64685	-0.700371	-0.537505	-0.590836	0.0896723	0.000591706	0.000176805	0.00411504	0.00177793
1542	I	AT5G21482	CKX7	-0.300642	-0.628985	-0.66913	-0.571067	-1.07781	0.0435684	8.9131e-05	2.42167e-05	0.000398551	6.36296e-10
1543	I	AT1G21320	NSRB	-0.0957806	-0.7103	-0.961688	-0.69757	-1.02735	0.316465	0.00319367	0.000205992	0.00379254	0.00025944
1544	I	ATMG01170	ATP6-2	-0.138476	-0.920535	-0.825373	-0.57144	-0.0759444	0.13893	0.00305564	0.00263905	0.0138288	0.167678
1545	I	AT1G01700	ATROPGEF2	-0.485561	-0.344998	-0.776462	-0.165529	-1.16671	0.0438695	0.106147	0.00378143	0.291407	0.000480026
1546	I	AT1G07890	APX1	-0.41666	-0.431667	-0.810329	-0.218146	-0.724775	0.0113097	0.00733654	8.84626e-07	0.170392	1.07244e-05
1547	I	AT2G45040	4MMP	-0.454476	-0.420401	-0.83442	-0.262866	-0.760906	0.012736	0.0200633	1.53292e-05	0.129958	0.000143284
1548	I	AT4G04900	RIC10	-0.512124	-0.411505	-0.993482	-0.290272	0.621026	0.0641143	0.10871	0.00198068	0.196613	0.564301
1549	I	AT4G10510	SBT3.7	-0.542529	-0.381536	-0.831297	-0.329688	-0.425814	0.0132198	0.0603109	0.000216994	0.106914	0.0421664
1550	I	AT3G52040	AT3G52040	-0.326424	-0.399366	-0.858124	-0.432277	-0.730937	0.0270004	0.00615882	1.10424e-08	0.00404709	1.07645e-06
1551	I	AT4G28660	PSB28	-0.311908	-0.335211	-0.814502	-0.454242	-0.786257	0.0117439	0.00625647	1.14343e-10	0.00033793	8.44526e-10
1552	I	AT1G65484	AT1G65484	-0.312502	-0.340814	-0.870377	-0.37018	-1.4022	0.0573758	0.0390266	0.00373104	0.046023	0.00204247
1553	I	AT2G16500	ADC1	-0.376203	-0.340992	-0.827578	-0.399991	-0.362246	2.76123e-05	0.000118281	5.31162e-21	9.032e-06	3.95883e-05
1554	I	AT3G49330	AT3G49330	-0.614396	-0.251851	-0.711772	-0.449375	0.416189	0.000730971	0.134433	8.12741e-05	0.0134728	0.0847768
1555	I	AT2G46780	AT2G46780	-0.452363	-0.227245	-0.807688	-0.430107	-0.362506	0.000321139	0.0617498	1.23639e-10	0.000717921	0.00337253
1556	I	AT3G59830	AT3G59830	-0.500062	-0.347568	-0.802068	-0.412752	-0.00871943	0.0203629	0.0848379	0.00040631	0.0542319	0.673618
1557	I	AT5G02780	GSTL1	-0.450335	-0.322151	-0.822213	-0.461724	-1.39275	0.00204754	0.0215195	2.97295e-08	0.00175375	1.50051e-19
1558	I	AT3G60660	AT3G60660	-0.308084	-0.507454	-0.8746	-0.440926	-0.505916	0.0415418	0.00117503	5.80434e-08	0.00532001	0.00136294
1559	I	AT4G13850	RBG2/ATGRP2	-0.385249	-0.503028	-0.851034	-0.426639	-0.424516	0.000143708	4.42797e-07	1.22619e-17	2.68427e-05	1.87234e-05
1560	I	AT3G29030	EXPA5	-0.328489	-0.572668	-0.952142	-0.389574	-1.07411	0.0397457	0.0158732	0.000857729	0.0296459	0.00782651
1561	I	AT5G22150	AT5G22150	-0.31373	-0.483345	-0.96074	-0.359839	-0.915761	0.0697759	0.0351818	0.00253387	0.0589269	0.0115973
1562	I	AT4G31320	AT4G31320	-0.352269	-0.556452	-1.0151	-0.51484	-1.26639	0.00353546	4.33672e-06	1.86198e-16	2.75519e-05	4.54884e-24
1563	I	AT2G34220	MEE20	-0.368685	-0.545896	-0.868774	-0.611437	-0.435901	0.0799235	0.0244145	0.00101244	0.0152726	0.0577746
1564	I	AT2G40590	RPS26A	-0.418053	-0.613218	-0.904448	-0.571441	-0.868062	0.0186631	0.000756726	1.49189e-06	0.00194435	4.30991e-06
1565	I	AT1G62190	FAD4L1	-0.334973	-0.332876	-1.08899	-0.272883	-0.680549	0.113004	0.111107	0.000105946	0.173141	0.0116433
1566	I	AT2G42395	AT2G42395	-0.366492	-0.376357	-0.997119	-0.323128	-0.347502	0.0831163	0.0750007	7.05536e-05	0.123106	0.100531
1567	I	AT2G31220	bHLH10	-0.353325	-0.431895	-1.09989	-0.0858479	-1.57274	0.0861506	0.0513607	0.000107488	0.37028	7.49702e-06
1568	I	AT5G01330	PDC3	-0.370305	-0.49154	-1.06418	-0.218149	-1.15019	0.0403058	0.00756146	7.25938e-08	0.187095	1.39913e-08
1569	I	AT3G52630	RPA3A	-0.350935	-0.526712	-0.994356	-0.25221	-0.678261	0.0349435	0.0018392	1.45861e-08	0.12142	9.21956e-05
1570	I	AT4G36070	CPK18	-0.389432	-0.559203	-0.969524	-0.232523	1.56916	0.186451	0.0939481	0.0087618	0.335074	0.00843251
1571	I	AT3G56090	FER3	-0.503288	-0.520481	-1.31216	-0.232769	-0.0572051	0.00189866	0.00108852	1.80899e-15	0.13096	0.542068
1572	I	AT4G36000	AT4G36000	-0.422727	-0.567411	-1.18204	-0.271716	-2.74361	0.0278895	0.00966895	2.37358e-05	0.0793682	3.9561e-09
1573	I	AT5G51490	PME59	-0.466121	-0.459891	-1.1958	-0.460741	-0.75057	0.00677122	0.00690968	2.55931e-10	0.00822558	4.33531e-05
1574	I	AT1G20020	LFNR2	-0.494637	-0.638194	-1.07885	-0.441293	-0.52912	0.00909743	0.00119884	2.08397e-07	0.0197278	0.00625938
1575	I	AT1G61930	AT1G61930	-0.510174	-0.621911	-1.18231	-0.562172	-1.30859	0.00608447	0.00115774	1.79622e-08	0.00326216	2.87168e-09
1576	I	AT3G07490	CML3/AGD11	-0.425265	-0.688393	-1.18935	-0.514593	-0.620785	0.039987	0.00366417	7.02409e-06	0.0200724	0.00864131
1577	I	AT3G05740	RECQL1/RECQI1	-0.311698	-0.312052	-0.528294	-0.112486	-0.396349	0.0668067	0.0625419	0.00181355	0.483466	0.0205908
1578	I	AT1G15120	AT1G15120	-0.322877	-0.355841	-0.529789	-0.110571	-0.414468	0.00237568	0.000602776	2.84634e-07	0.324982	5.75266e-05
1579	I	AT3G62400	AT3G62400	-0.32292	-0.340996	-0.569919	-0.124953	-0.398409	0.071445	0.0500679	0.00122726	0.454275	0.0231148
1580	I	AT2G34050	AT2G34050	-0.265192	-0.41984	-0.62695	-0.233696	-0.479457	0.0479482	0.0014502	2.14712e-06	0.0863143	0.000293216
1581	I	AT3G61660	AT3G61660	-0.322357	-0.401855	-0.607083	-0.186991	-0.525538	0.185552	0.125626	0.0362993	0.325723	0.0835143
1582	I	AT5G50460	SEC61G2	-0.269784	-0.410056	-0.621344	-0.175924	-0.297886	0.0203824	0.000274616	3.19837e-08	0.140662	0.00831189
1583	I	AT2G32765	SUMO5/SUM5	-0.336664	-0.361001	-0.616214	-0.140678	-0.52766	0.171164	0.147765	0.0260558	0.429354	0.0665427
1584	I	AT3G61770	AT3G61770	-0.260426	-0.373001	-0.617309	-0.13222	-0.24118	0.0208346	0.000805032	2.60276e-08	0.260527	0.0306423
1585	I	AT5G57290	RPP3B	-0.27385	-0.351062	-0.602139	-0.126529	-0.342328	0.000641705	7.03226e-06	6.69107e-15	0.137599	1.06411e-05
1586	I	AT1G29630	EXO1	-0.367131	-0.49447	-0.523095	-0.155005	-0.0896933	0.00114167	1.11773e-05	2.73222e-06	0.187715	0.41012
1587	I	AT1G12211	AT1G12211	-0.384389	-0.400373	-0.56166	-0.108623	-0.583257	0.100344	0.0988244	0.0434318	0.263606	0.0801486
1588	I	AT1G04700	AT1G04700	-0.400149	-0.459373	-0.57817	-0.123628	0.195533	0.00342948	0.000759948	1.97913e-05	0.375739	0.258064
1589	I	AT2G37620	ACT1	-0.397316	-0.469943	-0.528865	-0.0996381	-0.220734	0.000314483	1.68796e-05	1.1971e-06	0.388555	0.0437947
1590	I	AT2G20520	FLA6	-0.330432	-0.463272	-0.60051	-0.185273	1.24115	0.115098	0.0239167	0.00332957	0.377676	3.67122e-09
1591	I	AT3G51160	MUR1	-0.305313	-0.483234	-0.588714	-0.210393	-0.385753	0.00453255	3.83513e-06	1.76246e-08	0.0563587	0.000221408
1592	I	AT4G31600	UTR7	-0.291825	-0.431643	-0.537241	-0.170545	-0.46635	0.0284639	0.00098581	4.11742e-05	0.208824	0.000390545
1593	I	AT5G46160	HLP	-0.310121	-0.46459	-0.546198	-0.205884	-0.231991	0.00225632	3.48915e-06	4.50124e-08	0.0500635	0.0213081
1594	I	AT2G35890	CPK25	-0.288631	-0.5231	-0.598938	-0.136204	0.104694	0.153884	0.012349	0.00401525	0.459381	0.889009
1595	I	AT4G13930	SHM4	-0.274073	-0.488794	-0.634345	-0.18615	-0.683124	0.0525111	0.000402282	4.7029e-06	0.18858	7.68645e-07
1596	I	AT3G12170	AT3G12170	-0.342917	-0.445545	-0.632221	-0.125442	-0.321923	0.0530349	0.0125092	0.000429439	0.437694	0.0671879
1597	I	AT4G02290	ATGH9B13	-0.281325	-0.462999	-0.639263	-0.0912037	-0.798528	0.0268315	0.000187018	2.56812e-07	0.461424	1.13577e-10
1598	I	AT2G33570	GALS1	-0.409759	-0.457528	-0.69344	-0.119973	0.225358	0.000291174	4.78036e-05	6.75707e-10	0.311378	0.0847619
1599	I	AT1G70230	AXY4/TBL27	-0.45569	-0.418835	-0.629089	-0.133772	-0.012464	1.53212e-05	6.9673e-05	2.06842e-09	0.22695	0.830538
1600	I	AT4G19690	IRT1	-0.455947	-0.405575	-0.623236	-0.0907182	-2.24299	0.0432017	0.0549468	0.0150053	0.206383	4.91341e-07
1601	I	AT1G56670	LIP4	-0.400923	-0.412515	-0.648305	-0.139529	-0.429014	0.0582427	0.0479451	0.00274708	0.428301	0.043435
1602	I	AT5G59690	AT5G59690	-0.440848	-0.384589	-0.66602	-0.129777	-0.202911	1.07851e-05	0.000104437	1.44893e-11	0.22135	0.0417172
1603	I	AT1G20693	HMGB2	-0.411394	-0.48322	-0.673076	0.100612	0.220668	4.99505e-05	1.20995e-06	1.07991e-11	0.482082	0.0512915
1604	I	AT1G22260	ZYP1A	-0.409094	-0.462319	-0.681256	-0.00893901	0.0167175	0.119448	0.0842531	0.0147596	0.724852	0.749521
1605	I	AT5G56860	GATA21/GNC	-0.413247	-0.342493	-0.597026	-0.0676924	-1.58884	0.0742528	0.09949	0.0286137	0.279707	0.00124344
1606	I	AT1G61450	AT1G61450	-0.373167	-0.382239	-0.631561	0.0259412	0.254676	0.0959413	0.0840823	0.00509359	0.922826	0.471871
1607	I	AT5G25755	AT5G25755	-0.352581	-0.353012	-0.684243	0.0158575	0.28629	0.0984829	0.0948381	0.00157241	0.906455	0.346568
1608	I	AT5G22570	WRKY38	-0.309912	-0.35288	-0.866052	-0.115761	-1.08221	0.145649	0.102274	0.000630761	0.433079	9.01283e-05
1609	I	AT5G24990	AT5G24990	-0.287345	-0.479024	-0.888862	0.00325261	-0.539766	0.0559318	0.00184362	1.62602e-08	0.86517	0.000585772
1610	I	AT1G26230	CPN60B4	-0.328061	-0.39195	-0.800405	0.0127682	-0.631818	0.136273	0.0827065	0.00101978	0.781543	0.0105499
1611	I	AT2G01810	AT2G01810	-0.308314	-0.437847	-0.772588	-0.0136485	-1.58318	0.106122	0.0634487	0.0106134	0.313291	0.00195354
1612	I	AT1G44010	AT1G44010	-0.243008	-0.45503	-0.73265	-0.0677838	-1.13394	0.0869984	0.0425022	0.00169249	0.174632	0.00292882
1613	I	AT3G04800	TIM23-3	-0.175159	-0.400933	-0.693714	-0.0480523	-0.151017	0.417525	0.148985	0.0209598	0.652543	0.4585
1614	I	AT4G30420	AT4G30420	-0.256239	-0.383126	-0.737305	-0.143568	-0.384316	0.120861	0.020023	1.19075e-05	0.369674	0.0204974
1615	I	AT3G11120	RPL41G	-0.329372	-0.420559	-0.703069	-0.170704	-0.489674	0.02195	0.00278102	6.61119e-07	0.234453	0.000508342
1616	I	AT3G49720	CGR2	-0.303291	-0.440003	-0.715086	-0.150106	-0.234964	0.00415388	1.98306e-05	3.36808e-12	0.171915	0.0232096
1617	I	AT3G02230	RGP1	-0.260376	-0.441944	-0.696032	-0.193372	-0.605727	0.0693541	0.00161359	7.60189e-07	0.178942	1.58742e-05
1618	I	AT5G27440	AT5G27440	-0.266939	-0.48849	-0.711532	-0.13726	-0.436136	0.218082	0.045896	0.00512764	0.437039	0.0758882
1619	I	AT2G24170	TMN10	-0.164663	-0.393666	-0.524535	-0.0872814	-0.227019	0.223228	0.00223564	4.39979e-05	0.520355	0.0797277
1620	I	AT3G17600	IAA31	-0.167619	-0.410463	-0.541229	-0.114113	-0.0168657	0.415261	0.0725322	0.0180202	0.557244	0.786731
1621	I	AT3G16180	NPF1.1	-0.197823	-0.36604	-0.52893	-0.0301931	-0.149684	0.0676786	0.000407032	2.6743e-07	0.774306	0.157009
1622	I	AT1G57610	AT1G57610	-0.195205	-0.376741	-0.545897	-0.084844	-0.452022	0.0421045	5.13468e-05	3.41384e-09	0.403113	1.22916e-06
1623	I	AT5G04160	UUAT1	-0.204673	-0.373388	-0.591558	-0.0759133	-0.333101	0.0368376	8.67417e-05	3.87178e-10	0.462056	0.000471152
1624	I	AT5G27395	AT5G27395	-0.155875	-0.392689	-0.52279	-0.238284	-0.379191	0.225483	0.00153572	2.45075e-05	0.0664134	0.00222647
1625	I	AT3G09925	AT3G09925	-0.148341	-0.289386	-0.502221	-0.157706	-0.0011995	0.172638	0.00482244	7.14625e-07	0.152974	0.935518
1626	I	AT4G26960	AT4G26960	-0.124457	-0.355254	-0.528605	-0.154199	-0.32991	0.463121	0.0538674	0.00423103	0.394687	0.0756311
1627	I	AT3G55950	CCR3	-0.201873	-0.373964	-0.596441	-0.153327	-0.065871	0.0996822	0.00191387	6.24977e-07	0.224796	0.560886
1628	I	AT5G05370	AT5G05370	-0.177466	-0.312112	-0.602104	-0.16218	-0.531252	0.100908	0.00258262	4.76958e-09	0.140563	2.39709e-07
1629	I	AT5G56200	AT5G56200	-0.222269	-0.326351	-0.532265	-0.136865	-1.91314	0.243995	0.123057	0.0229316	0.392237	7.96316e-09
1630	I	AT3G49100	SRP9	-0.214964	-0.300498	-0.531485	-0.149945	-0.383793	0.115481	0.0230712	5.49863e-05	0.282626	0.0036777
1631	I	AT2G39500	AT2G39500	-0.231261	-0.289745	-0.543395	-0.148261	-0.319191	0.0526289	0.0136331	3.14805e-06	0.230289	0.00687104
1632	I	AT5G39800	AT5G39800	-0.221801	-0.295084	-0.558633	-0.156701	-0.380903	0.0991381	0.0255275	2.29725e-05	0.255156	0.00426618
1633	I	AT2G22795	AT2G22795	-0.223109	-0.318707	-0.560279	-0.0947304	-0.118346	0.00655884	5.71057e-05	7.6983e-13	0.286587	0.148752
1634	I	AT3G19184	AT3G19184	-0.2764	-0.344477	-0.559465	-0.12825	-0.0375459	0.280134	0.190073	0.0472623	0.525818	0.676414
1635	I	AT4G22070	WRKY31	-0.242046	-0.345775	-0.556519	-0.127554	-0.645856	0.0678866	0.00755161	1.72288e-05	0.341841	7.29112e-07
1636	I	AT2G24970	AT2G24970	-0.0179753	-0.295715	-0.558647	-0.0612635	-0.627201	0.785667	0.199515	0.0213107	0.692987	0.0133903
1637	I	AT3G21470	PCMP-E29	-0.0373362	-0.235997	-0.575051	-0.0317805	-0.255498	0.762347	0.336332	0.0308857	0.788869	0.316903
1638	I	AT1G75160	AT1G75160	-0.188674	-0.31946	-0.641646	0.00626157	0.940438	0.497538	0.267044	0.0288355	0.911652	0.00299656
1639	I	AT2G17630	PSAT2	-0.167624	-0.372391	-0.625957	-0.00770946	-0.715106	0.277932	0.0142454	3.9593e-05	0.859891	2.75763e-06
1640	I	AT4G22010	SKS4	-0.123968	-0.290061	-0.589859	-0.0172681	-0.14237	0.369946	0.0263635	4.33367e-06	0.859535	0.279556
1641	I	AT2G38720	MAP65-5	-0.168365	-0.303797	-0.631452	-0.0513393	-0.700899	0.374149	0.140479	0.0037035	0.687562	0.00250888
1642	I	AT5G48580	FKBP15-2	-0.192427	-0.312806	-0.64047	-0.0806995	-0.327895	0.00588627	3.48673e-06	5.69764e-22	0.288404	1.00324e-06
1643	I	AT5G15025	AT5G15025	-0.141917	-0.167199	-0.516465	0.00251202	-0.0864783	0.378198	0.287437	0.00089402	0.943441	0.57259
1644	I	AT1G47970	AT1G47970	-0.185062	-0.175343	-0.521311	-0.0831747	-0.312545	0.20833	0.213752	0.000175092	0.571308	0.025572
1645	I	AT2G38360	PRA1.B4	-0.252383	-0.178807	-0.509788	-0.0561633	-0.123775	0.0050888	0.0467555	4.91928e-09	0.573969	0.174011
1646	I	AT5G62680	NPF2.11	-0.169083	-0.245094	-0.593008	0.111477	-1.34824	0.314119	0.138697	0.000463613	0.7718	3.1761e-15
1647	I	AT1G67180	AT1G67180	-0.236652	-0.268302	-0.572687	-0.0348358	-0.311634	0.182247	0.125626	0.00126836	0.774306	0.0802231
1648	I	AT3G25700	AT3G25700	-0.183777	-0.242568	-0.560344	0.0152421	-0.838721	0.262908	0.134877	0.000676332	0.939073	7.36952e-07
1649	I	AT4G28280	LLG3	-0.216622	-0.184464	-0.577036	0.0173321	-0.343605	0.164831	0.185029	0.0425874	0.353007	0.164053
1650	I	AT3G11050	FER2	-0.276928	-0.254299	-0.501876	0.0455017	0.550986	0.0670929	0.0865785	0.000540073	0.872394	0.00015829
1651	I	AT4G09012	AT4G09012	-0.303092	-0.243982	-0.604732	0.0323065	-0.334267	0.196434	0.272173	0.0130685	0.907902	0.160918
1652	I	AT1G11690	AT1G11690	-0.415663	-0.223989	-0.746875	0.1307	0.589702	0.135762	0.262657	0.0100259	0.632444	0.908037
1653	I	AT1G16510	SAUR41	-0.113502	-0.14554	-0.799743	0.109793	-0.696125	0.539944	0.441012	0.000355115	0.878987	0.00232686
1654	I	AT4G18501	AT4G18501	-0.374301	-0.615706	-0.964335	0.0735838	-0.321313	0.11638	0.02114	0.000661687	0.809841	0.164123
1655	I	AT5G17780	AT5G17780	-0.347217	-0.581756	-0.977821	0.0793345	0.315686	0.0188008	0.000115732	2.07678e-10	0.820842	0.070164
1656	I	AT5G51930	AT5G51930	-0.508844	-0.454469	-1.00869	-0.0899808	-0.883948	0.0155209	0.0277852	1.4726e-05	0.453713	0.000248056
1657	I	AT1G04090	AT1G04090	-0.457549	-0.426996	-0.938529	-0.035434	0.414131	0.0875834	0.1035	0.0016223	0.638368	0.529229
1658	I	AT3G61930	AT3G61930	-0.493866	-0.401963	-0.928058	0.0327701	0.408132	0.043986	0.0889656	0.000332903	0.851673	0.325881
1659	I	AT5G13870	XTH5	-0.576999	-0.482036	-1.1009	0.125524	-0.519692	0.000828887	0.00420657	2.80012e-10	0.814981	0.00222805
1660	I	AT1G24020	MLP423	-0.530831	-0.531061	-0.935954	0.116488	-0.865162	0.0348212	0.0388312	0.0038665	0.383726	0.0201188
1661	I	AT2G44740	CYCU4-1/CYCP4;1	-0.580408	-0.512014	-0.925978	0.206496	-0.413279	0.000397551	0.00166517	3.00542e-08	0.437923	0.0108274
1662	I	AT5G38820	AT5G38820	-0.312476	-0.64455	-1.25836	0.320741	0.0516616	0.180493	0.0165392	1.9779e-05	0.638406	0.804942
1663	I	AT5G53700	AT5G53700	-0.378308	-0.706458	-1.30568	0.338469	0.367048	0.14141	0.0340267	0.00078534	0.974313	0.947981
1664	I	AT2G23630	SKS16	-0.33532	-0.628007	-1.12017	0.105231	-0.618611	0.0733371	0.00113079	1.59735e-08	0.950978	0.00144605
1665	I	AT3G51410	AT3G51410	-0.316479	-0.752836	-1.22164	0.0017186	1.17575	0.170636	0.00518079	1.44237e-05	0.752362	0.000117935
1666	I	AT2G14920	SOT10/ATST4A	-0.488196	-0.568808	-1.28381	0.0761233	-0.993859	0.0346107	0.0180389	6.81449e-06	0.688521	0.000550059
1667	I	AT3G60540	AT3G60540	-0.261436	-0.550227	-1.31446	-0.0650728	-0.0613823	0.176004	0.017059	3.48927e-07	0.53185	0.513693
1668	I	AT4G14690	ELIP2	-0.0312732	-0.438778	-0.639658	0.0709124	-0.49166	0.78174	0.0187693	0.000614432	0.910977	0.00884874
1669	I	AT4G23770	AT4G23770	0.164765	-0.383992	-0.738577	0.084936	-0.604957	0.994268	0.22306	0.0352679	0.887562	0.101356
1670	I	AT1G08730	XI-C/XIC	-0.18537	-0.40334	-0.676316	0.19429	0.237938	0.454027	0.126639	0.0116166	0.704984	0.59238
1671	I	AT4G28050	TET7	-0.210297	-0.357558	-0.556972	0.0590961	0.0200082	0.0461187	0.00047658	3.72094e-08	0.711816	0.937658
1672	I	AT5G54970	AT5G54970	-0.25111	-0.429943	-0.655474	0.0401637	-0.103079	0.0553504	0.000670304	1.94107e-07	0.908002	0.409363
1673	I	AT5G47600	HSP14.7	-0.0743386	-0.555935	-0.826409	0.112281	0.217303	0.630955	0.0770901	0.0113675	0.962078	0.888969
1674	I	AT2G22290	RABH1D	-0.152773	-0.553578	-0.711036	0.0709587	0.215279	0.481105	0.0351346	0.00700178	0.981186	0.701765
1675	I	AT2G25810	TIP4-1	-0.255886	-0.594865	-0.679516	0.154089	-0.0478697	0.0626489	6.45347e-06	2.47042e-07	0.419016	0.67693
1676	I	AT1G67760	AT1G67760	-0.227371	-0.81793	-0.515961	0.381707	-0.524068	0.245293	7.24751e-05	0.00941936	0.14305	0.0101995
1677	I	AT5G18910	AT5G18910	-0.280757	-0.7893	-0.545471	0.208824	1.06433	0.360791	0.0206833	0.0874521	0.777254	0.0042022
1678	I	AT3G56290	AT3G56290	-0.303503	-0.571203	-0.509376	0.191721	-0.268359	0.0647759	0.000419439	0.00153066	0.40956	0.0954424
1679	I	AT5G22310	AT5G22310	-0.304883	-0.519011	-0.478507	0.195403	0.335041	0.0334114	0.000231041	0.00058806	0.259873	0.024802
1680	I	AT1G04610	YUC3	-0.191415	-0.614931	-0.439447	0.299727	-0.1955	0.235595	7.99496e-05	0.00446553	0.09981	0.212931
1681	I	AT1G49940	AT1G49940	-0.361717	-0.596253	-0.527708	0.400089	0.365936	0.127999	0.0124752	0.022814	0.162044	0.200813
1682	I	AT4G30180	bHLH146	-0.230728	-0.416179	-0.915071	0.503005	-0.285647	0.347854	0.113868	0.000949163	0.160012	0.266042
1683	I	AT2G34655	AT2G34655	-0.382805	-0.435635	-0.779212	0.446439	-0.751227	0.172264	0.128878	0.0133873	0.513415	0.0263848
1684	I	AT5G44680	AT5G44680	-0.286231	-0.296396	-0.847503	0.367646	-0.90568	0.270422	0.253086	0.0109129	0.732473	0.015594
1685	I	AT5G07990	CYP75B1/TT7	-0.109377	-0.606196	-0.697664	0.377565	-0.362307	0.573352	0.00426674	0.000991303	0.187447	0.0879511
1686	I	AT1G73780	AT1G73780	-0.193911	-0.726338	-0.703301	0.255515	0.155353	0.39331	0.00524808	0.00574643	0.583548	0.81755
1687	I	AT5G07450	CYCU4-2/CYCP4;3	-0.260542	-0.599727	-0.802608	0.320795	1.44708	0.322927	0.0201487	0.00162596	0.315192	3.14683e-09
1688	I	AT2G15020	AT2G15020	-0.4802	-0.621831	-0.723454	0.211653	-0.00599208	0.0766695	0.0475911	0.0254251	0.62785	0.360057
1689	I	AT1G31550	AT1G31550	-0.373086	-0.472172	-0.737889	0.279113	-0.700928	0.169803	0.114974	0.0281532	0.944312	0.0595484
1690	I	AT5G19060	AT5G19060	-0.3399	-0.487238	-0.79293	0.197344	-0.136385	0.175447	0.0626717	0.00367981	0.824833	0.479273
1691	I	AT1G26240	AT1G26240	-0.314993	1.15854	-1.478	0.0186002	-0.527669	0.290798	0.143196	0.000921139	0.675841	0.181967
1692	I	AT1G52120	JAL12	-0.380206	0.723377	-1.12279	0.200533	-3.12824	0.115006	0.487794	0.000651806	0.789262	3.9215e-08
1693	I	AT4G10860	AT4G10860	-0.548063	0.871232	-0.863437	-0.250112	-1.81278	0.0611698	0.244924	0.00759923	0.24746	2.54666e-05
1694	I	AT3G20180	AT3G20180	-0.503126	0.287267	-0.431783	-0.137256	0.12161	0.0346295	0.720838	NA	NA	0.425759
1695	I	AT5G04530	KCS19	-0.458703	0.564465	-0.449063	-0.0882056	2.56863	0.865879	0.0388386	0.838374	0.320732	0.000219595
1696	I	AT1G52270	AT1G52270	-0.240292	0.112697	-0.926634	-0.0280849	0.031006	0.371738	0.837934	0.0145475	0.664563	0.719351
1697	I	AT2G26400	ARD	-0.313004	0.222588	-0.771786	-0.0242012	-0.767229	0.221002	0.758775	0.00561594	0.74343	0.00898724
1698	I	AT3G08810	AT3G08810	-0.0720885	0.416809	-0.922305	0.0580374	-0.5024	0.596151	0.839041	0.0277883	0.773232	0.243908
1699	I	AT1G02530	ABCB12/PGP12	-0.081236	0.492207	-0.714936	0.0534047	-0.008803	0.787518	0.188034	0.0347725	0.965128	0.924974
1700	I	AT1G53625	AT1G53625	-0.163241	0.521823	-0.544005	0.0347769	0.727264	0.523952	0.0113793	0.0119231	0.892165	0.00032402
1701	I	AT1G04370	ERF14	-0.323379	-0.00783375	-1.28246	0.0492448	-1.74714	0.128676	0.438251	6.66875e-05	0.562094	6.814e-06
1702	I	AT5G49130	DTX55	-0.358707	-0.222432	-1.12553	0.278911	-0.651095	0.116006	0.269653	1.49459e-05	0.604034	0.0105451
1703	I	AT5G59865	AT5G59865	-0.441723	-0.215357	-1.0119	0.0665636	0.24404	0.120878	0.331131	0.00203783	0.815515	0.920058
1704	I	AT1G74670	GASA6	0.0568495	-0.224471	-0.885679	0.322056	-0.593115	0.772752	0.410495	0.0276602	0.888462	0.160118
1705	I	AT1G57590	PAE2	-0.0900193	-0.252433	-1.04171	0.3957	-0.118646	0.555	0.0889426	7.73319e-13	0.0167422	0.422318
1706	I	AT1G76640	CML39	-0.062562	-0.225108	-1.05602	0.207893	-0.64889	0.510043	0.31521	0.00561614	0.895903	0.0851889
1707	I	AT2G30220	AT2G30220	-0.0806562	-0.0366644	-0.842974	0.560342	0.166279	0.805766	0.88676	0.0102651	0.106724	0.710451
1708	I	AT1G22590	AGL87	-0.340746	0.0871136	-0.981184	0.337811	0.815928	0.394769	0.863745	0.0327221	0.833112	0.443598
1709	I	AT3G46190	AT3G46190	-0.233379	0.126126	-0.908125	0.518274	-0.252829	0.496092	0.92201	0.0154861	0.30484	0.479972
1710	I	AT2G43880	AT2G43880	0.0349615	-0.114326	-0.520341	0.340873	-0.0751331	0.883752	0.502887	0.000787112	0.0420676	0.668574
1711	I	AT4G25250	PMEI4	0.116402	-0.147658	-0.519989	0.401287	-0.285722	0.736967	0.58735	0.041624	0.157812	0.291104
1712	I	AT5G02190	PCS1/EMB24	0.117759	-0.214495	-0.682619	0.181947	-0.282098	0.821495	0.393288	0.00910167	0.672596	0.284979
1713	I	AT1G54970	PRP1	0.0673451	-0.192595	-0.583136	0.090184	0.992563	0.802722	0.376881	0.00348235	0.740246	3.33894e-07
1714	I	AT3G51470	AT3G51470	0.0635556	-0.108116	-0.528839	0.124809	-0.0760438	0.855341	0.594751	0.00826733	0.666491	0.706218
1715	I	AT5G44400	AT5G44400	-0.0699336	-0.0720288	-0.558846	0.199887	-0.962533	0.698894	0.673912	0.00965621	0.569276	1.0356e-05
1716	I	AT2G31230	ERF15	0.0413136	-0.0132538	-0.530917	0.149657	-0.00703357	0.869659	0.918401	0.00079819	0.443127	0.947421
1717	I	AT5G10260	RABH1E	0.0175158	0.0176578	-0.537871	0.153468	-0.2009	0.974726	0.970404	0.00122097	0.474982	0.250817
1718	I	AT3G10660	CPK2	0.0425784	-0.0223792	-0.508237	0.0474904	0.0869375	0.725918	0.821253	1.19703e-08	0.706686	0.405887
1719	I	AT3G54510	AT3G54510	0.114777	-0.021926	-0.593988	0.0941613	-0.447344	0.853425	0.848812	0.0343956	0.90108	0.119484
1720	I	AT1G30660	AT1G30660	0.0170405	-0.0448854	-0.710689	0.256619	-0.192822	0.937757	0.811267	0.0305768	0.612974	0.543171
1721	I	AT4G27170	AT2S4/SESA4	0.127961	0.0837448	-0.729526	0.26087	-0.576543	0.817803	0.749265	0.0189809	0.981349	0.245439
1722	I	AT2G39010	PIP2-6/PIP2E	0.0845524	0.238943	-0.663272	0.223634	0.545431	0.651726	0.148671	4.73568e-05	0.201571	0.000390822
1723	I	AT5G36260	AT5G36260	0.251404	0.148996	-0.52463	0.204069	0.133003	0.32453	0.555009	0.03445	0.441196	0.609366
1724	I	AT3G53600	ZAT18	0.221798	0.196743	-0.815728	-0.0329407	-0.219074	0.656735	0.697151	0.0094395	0.845729	0.47324
1725	I	AT5G15950	SAMDC2	0.201632	0.182786	-1.0555	0.317992	0.40961	0.28538	0.318518	1.13935e-10	0.0757736	0.0146874
1726	I	AT2G42530	COR15B	0.749379	0.0296248	-0.923581	0.357075	2.24775	0.00283873	0.0321929	0.846001	0.0112033	1.94526e-05
1727	I	AT2G40610	EXPA8	0.353372	-0.237124	-0.666361	0.291646	-2.97291	0.512234	0.271588	0.0107909	0.651687	2.13391e-11
1728	I	AT5G07571	AT5G07571	0.268727	-0.252206	-0.869859	0.193278	-0.488211	0.925278	0.359689	0.0375891	0.872108	0.245787
1729	I	AT2G26790	AT2G26790	-0.182115	-0.190314	-0.50161	-0.203724	-0.468376	0.26122	0.230377	0.00201619	0.224374	0.00484028
1730	I	AT3G22410	AT3G22410	-0.155674	-0.162443	-0.516989	-0.171266	-0.0645299	0.483118	0.455056	0.0408087	0.463472	0.684395
1731	I	AT3G26360	AT3G26360	-0.152508	-0.152289	-0.524087	-0.169901	-0.43498	0.181108	0.167532	1.17465e-06	0.142317	6.04013e-05
1732	I	AT5G50930	MHF1	-0.128126	-0.208861	-0.533363	-0.140285	-0.278928	0.488974	0.282576	0.00913495	0.47231	0.170386
1733	I	AT1G49780	PUB26	-0.0794934	-0.24896	-0.541837	-0.178902	-0.101196	0.640154	0.221816	0.00998531	0.389951	0.569564
1734	I	AT3G28200	PER31	-0.113887	-0.255082	-0.524414	-0.187017	-0.304214	0.336364	0.0230891	2.10441e-06	0.115171	0.00638803
1735	I	AT5G27660	AT5G27660	-0.130383	-0.233625	-0.501225	-0.198497	-0.271542	0.49618	0.24134	0.0156251	0.339569	0.181717
1736	I	AT2G36210	AT2G36210	-0.0752089	-0.231979	-0.513998	-0.255583	-0.171993	0.643952	0.247622	0.0142785	0.228373	0.378105
1737	I	AT3G15900	AT3G15900	-0.0445982	-0.188829	-0.565388	-0.177042	0.724492	0.799089	0.480751	0.0492704	0.529823	0.0227692
1738	I	AT3G05320	OFUT23	-0.11488	-0.107594	-0.654702	-0.2769	0.541008	0.464774	0.471837	1.69643e-05	0.085019	0.000585894
1739	I	AT3G09480	AT3G09480	-0.136391	-0.157704	-0.570775	-0.259429	-0.445817	0.425601	0.349701	0.00191976	0.164347	0.0164917
1740	I	AT5G15581	AT5G15581	-0.147743	0.048361	-0.724271	-0.151587	0.363306	0.414728	0.603698	0.0452491	0.413929	0.868332
1741	I	AT3G44190	AT3G44190	-0.149957	-0.0222344	-0.574784	-0.165936	-0.839041	0.17151	0.785273	1.82425e-08	0.133919	9.62905e-17
1742	I	AT4G21865	AT4G21865	-0.132844	-0.0785993	-0.654207	-0.16809	-0.760546	0.463561	0.58735	0.0029501	0.396822	0.00123152
1743	I	AT3G45240	GRIK1	-0.067969	-0.0428326	-0.523775	-0.0877954	-0.0575942	0.40562	0.587378	3.33682e-13	0.289598	0.467295
1744	I	AT5G01630	BRCA2B	-0.100107	0.0376249	-0.508607	-0.0798945	-0.140684	0.510875	0.890791	0.000330382	0.610297	0.338125
1745	I	AT5G62350	AT5G62350	0.025613	0.196189	-0.565846	-0.169594	-1.02471	0.95986	0.214967	1.20887e-05	0.226576	1.29917e-15
1746	I	AT1G69523	AT1G69523	-0.0606551	0.0331167	-0.552211	-0.221092	-0.965335	0.643228	0.828814	0.0412768	0.358979	0.00232753
1747	I	AT2G35710	PGSIP8	-0.0672894	0.0964159	-0.607315	-0.254004	-0.118138	0.650876	0.677601	7.86918e-05	0.116877	0.440074
1748	I	AT1G62975	bHLH125	0.106104	0.0228549	-1.16348	-0.557719	-1.63039	0.737561	0.90633	3.27841e-17	4.82128e-05	2.22289e-30
1749	I	AT4G21902	AT4G21902	0.294716	-0.016571	-0.988351	-0.425394	-1.22129	0.980917	0.520165	0.002948	0.115513	0.00227373
1750	I	AT5G52860	ABCG8	0.0569444	-0.133493	-0.792617	-0.206984	-0.455006	0.420837	0.252976	0.00340965	0.20072	0.138199
1751	I	AT3G28960	AVT1I	-0.057286	-0.193344	-0.852284	-0.14101	-0.70589	0.530323	0.332153	0.009021	0.421962	0.0375322
1752	I	AT3G42725	AT3G42725	-0.114662	-0.0993999	-0.89434	-0.233161	-0.302057	0.50912	0.52538	0.000404538	0.294289	0.184681
1753	I	AT5G24070	PER61	0.0337166	0.0893156	-0.833887	-0.326679	-0.489198	0.988391	0.761722	1.22886e-07	0.0426626	0.00192563
1754	I	AT5G57567	AT5G57567	-0.0765652	-0.0260796	-1.04144	-0.236214	0.218667	0.34697	0.390396	0.00183063	0.206223	0.612208
1755	I	AT1G22770	GI	0.0722056	-0.222315	-0.502261	-0.423542	-0.253345	0.739487	0.0779099	5.50574e-05	0.00092473	0.0436949
1756	I	AT4G18070	AT4G18070	0.0562954	-0.0694735	-0.530306	-0.38301	-0.905955	0.715804	0.465892	1.67902e-08	7.18125e-05	3.68e-22
1757	I	AT1G65390	PP2A5	0.0334417	-0.149359	-0.575633	-0.306678	-2.13242	0.37367	0.214638	0.0369002	0.137177	5.94184e-05
1758	I	AT4G20770	PCMP-E35	0.0173807	-0.166948	-0.57244	-0.326991	-0.23625	0.862757	0.424838	0.0226204	0.189546	0.310289
1759	I	AT2G46455	AT2G46455	0.130403	-0.230679	-0.76897	-0.439079	-0.171365	0.697699	0.283616	0.0305673	0.141797	0.352987
1760	I	AT2G35612	CEP4	-0.000729667	-0.176953	-0.637209	-0.57008	-1.43002	0.208687	0.117359	0.0157135	0.0234454	0.000883101
1761	I	AT1G64584	AT1G64584	-0.0756657	-0.0979996	-0.65373	-0.456798	-0.877124	0.268084	0.245676	0.0268355	0.0706592	0.0316242
1762	I	AT2G25150	SCT	-0.0513411	-0.144077	-0.707312	-0.418231	-0.957686	0.641592	0.353973	0.000163117	0.0258322	1.22517e-06
1763	I	AT2G21900	WRKY59	-0.0162575	-0.158344	-0.693239	-0.335348	-2.61635	0.323121	0.189478	0.0125632	0.0979273	3.44148e-05
1764	I	AT2G43310	AT2G43310	-0.019376	-0.171715	-0.624961	-0.411603	-0.939865	0.631065	0.351345	0.0212529	0.11161	0.00338753
1765	I	AT5G43175	bHLH139	0.154859	-0.516944	-0.768456	-0.4916	1.16723	0.81042	0.14386	0.0442432	0.147672	0.170229
1766	I	AT3G28155	AT3G28155	0.0174588	-0.617057	-0.643791	-0.269602	0.16922	0.464342	0.04955	0.0426885	0.199247	0.578296
1767	I	AT1G75300	AT1G75300	0.139568	-0.510123	-0.623134	-0.333591	-0.294987	0.910375	0.0863734	0.0391023	0.215443	0.258723
1768	I	AT3G61820	AT3G61820	0.00567314	-0.43245	-0.619185	-0.307502	-1.15734	0.806624	0.0227065	0.00139831	0.107918	7.07504e-09
1769	I	AT3G59710	AT3G59710	0.16157	-0.260145	-0.685837	-0.202909	-1.1757	0.836815	0.217686	0.00369854	0.333795	6.49768e-06
1770	I	AT5G17590	AT5G17590	0.0424658	-0.178155	-0.612815	-0.130499	0.328925	0.984613	0.47134	0.0225577	0.602624	0.364107
1771	I	AT5G26700	AT5G26700	0.189864	-0.119108	-0.670234	-0.102052	0.119967	0.788984	0.450009	0.0277656	0.475695	0.669944
1772	I	AT1G15630	AT1G15630	0.300352	-0.452114	-0.664866	-0.162313	-1.55876	0.756485	0.0858563	0.0173768	0.403084	1.53838e-05
1773	I	AT5G57540	XTH13	0.293872	-0.313889	-0.565051	-0.292799	0.87999	0.30833	0.185424	0.0148299	0.238728	0.000236671
1774	I	AT2G32487	AT2G32487	-0.342343	-0.0976788	-0.802081	-0.391398	-1.79009	0.0747862	0.191777	0.0057808	0.0617597	0.000297418
1775	I	ATCG01130	YCF1.2	-0.255393	-0.189466	-0.782338	-0.412266	0.199693	0.24056	0.28948	0.0223769	0.134815	0.718809
1776	I	AT1G69350	PCMP-E66	-0.139852	-0.161459	-0.739683	-0.382302	-0.33542	0.402606	0.339017	0.000255398	0.056451	0.0854222
1777	I	AT1G23150	AT1G23150	-0.22456	-0.113534	-0.666546	-0.334124	-0.422066	0.055103	0.311251	5.47634e-09	0.00450037	0.000228254
1778	I	AT3G28510	AT3G28510	-0.265256	-0.122875	-0.684535	-0.389249	-1.88381	0.183803	0.322344	0.0102534	0.0941758	1.24218e-08
1779	I	AT4G34880	AT4G34880	-0.303645	-0.364313	-0.679777	-0.260543	-1.09908	0.0501837	0.0194327	2.08272e-05	0.0977003	2.38032e-10
1780	I	AT4G02750	PCMP-H24	-0.263089	-0.363817	-0.644691	-0.254215	-0.497941	0.109376	0.028371	0.000142945	0.129596	0.00377715
1781	I	ATCG00860	YCF2-B/YCF2.1	-0.279437	-0.334799	-0.657285	-0.242614	0.297939	0.171884	0.143935	0.0239325	0.18916	0.610606
1782	I	AT1G64640	ENODL8	-0.229074	-0.374358	-0.654681	-0.332208	-0.655807	0.127837	0.012256	1.61795e-05	0.0309287	1.7181e-05
1783	I	AT1G68650	AT1G68650	-0.276503	-0.329152	-0.705892	-0.327127	-0.869971	0.00777664	0.00139456	1.10275e-11	0.00196992	3.75815e-16
1784	I	AT3G28040	AT3G28040	-0.266112	-0.370722	-0.690725	-0.300967	-0.633002	0.0776042	0.0137078	6.96594e-06	0.0508902	4.67428e-05
1785	I	AT4G23870	AT4G23870	-0.21795	-0.170659	-0.787597	-0.134275	0.841062	0.292512	0.384451	0.000126843	0.512146	7.69411e-05
1786	I	AT1G23300	DTX32	-0.265029	-0.269783	-0.678265	-0.083601	-0.67358	0.24113	0.230659	0.0328398	0.442159	0.0573863
1787	I	AT3G23840	CER26L	-0.280481	-0.168791	-0.631553	-0.108418	-0.13755	0.277477	0.430151	0.0294391	0.564822	0.495817
1788	I	AT2G22080	AT2G22080	-0.268604	-0.271339	-0.795445	-0.227093	-0.589351	0.0779268	0.0656289	1.42304e-07	0.137802	9.26045e-05
1789	I	AT3G50040	AT3G50040	-0.295404	-0.247155	-0.752597	-0.248902	-0.35803	0.134542	0.188545	0.00036504	0.205901	0.0755174
1790	I	AT4G38380	DTX45	-0.147913	-0.298339	-0.741924	-0.298568	-0.402366	0.212671	0.0114217	4.94692e-10	0.0140256	0.000739481
1791	I	AT5G02220	SMR4	-0.143068	-0.262437	-0.815223	-0.256643	-0.215807	0.414363	0.256583	0.00998042	0.280863	0.32219
1792	I	AT1G26890	AT1G26890	-0.461506	-0.23935	-0.642341	-0.156999	-0.415091	0.0994874	0.265421	0.0329197	0.378604	0.140622
1793	I	AT1G67220	HAC2/HAC02	-0.385762	-0.184666	-0.587513	-0.0584173	0.173039	0.119116	0.236965	0.0342957	0.352008	0.497045
1794	I	AT3G58120	BZIP61	-0.433415	-0.229632	-0.538076	-0.11615	0.051942	0.00014365	0.0439091	1.6654e-06	0.341243	0.795571
1795	I	AT1G49490	AT1G49490	-0.425138	-0.244943	-0.509323	-0.205396	-0.291638	0.065435	0.238769	0.0267038	0.328228	0.184501
1796	I	AT5G07580	ERF106	-0.445937	-0.202082	-0.548141	-0.258015	0.0240191	0.00137502	0.138239	7.19753e-05	0.0712428	0.989696
1797	I	AT1G02230	NAC004	-0.359051	-0.162933	-0.511974	-0.147673	-1.36532	0.00289743	0.163568	1.94139e-05	0.228001	4.09978e-23
1798	I	AT1G64320	AT1G64320	-0.352341	-0.268484	-0.50539	-0.17713	0.0109776	0.109943	0.20148	0.021137	0.393582	0.855717
1799	I	AT1G71060	AT1G71060	-0.282363	-0.246674	-0.528398	-0.211088	-0.178354	0.13327	0.175823	0.0051461	0.26416	0.314109
1800	I	AT2G31240	AT2G31240	-0.215175	-0.233569	-0.540256	-0.213891	-0.410102	0.0507933	0.0297348	3.66919e-07	0.0564647	0.000122874
1801	I	AT5G05920	DHS	-0.22112	-0.2491	-0.507366	-0.263585	-0.405422	0.062569	0.03185	1.10112e-05	0.0283857	0.000497618
1802	I	AT1G78915	AT1G78915	-0.298387	-0.308343	-0.541223	-0.221746	-0.000836663	0.114624	0.0997946	0.00449552	0.243315	0.841473
1803	I	AT2G30200	AT2G30200	-0.300087	-0.355436	-0.556902	-0.197512	-0.388788	0.00266907	0.000271302	9.71166e-09	0.0555074	6.28979e-05
1804	I	AT4G17310	AT4G17310	-0.244538	-0.314007	-0.523801	-0.207445	-0.547964	0.131731	0.0493359	0.0011699	0.205776	0.00085212
1805	I	AT3G47370	RPS20B	-0.242144	-0.323504	-0.546354	-0.250084	-0.616536	0.0195247	0.00126807	4.37408e-08	0.016877	5.01068e-10
1806	I	AT2G21580	RPS25B	-0.248722	-0.331342	-0.503416	-0.259351	-0.634111	0.076588	0.014948	0.000225664	0.0674152	3.06295e-06
1807	I	AT5G12860	DIT1	-0.243045	-0.332635	-0.513088	-0.252526	-0.841589	0.104825	0.0226471	0.000479557	0.0950857	1.09083e-08
1808	I	AT1G57770	AT1G57770	-0.341081	-0.247203	-0.619958	-0.294013	-0.165202	0.161672	0.260643	0.0193524	0.219979	0.393904
1809	I	AT1G65610	KOR2/ATGH9A2	-0.266859	-0.232344	-0.640911	-0.248362	-0.309121	0.0265033	0.0476798	3.81475e-08	0.0419718	0.00822643
1810	I	AT5G47870	RAD52-2	-0.249538	-0.23378	-0.604545	-0.251737	-0.255484	0.0205617	0.0266905	6.49638e-09	0.0212092	0.0150773
1811	I	AT3G07120	AT3G07120	-0.21573	-0.201684	-0.626605	-0.337616	-0.528341	0.308958	0.316735	0.0209201	0.173577	0.0579628
1812	I	AT5G03630	MDAR2	-0.237297	-0.220432	-0.560804	-0.304219	-0.961149	0.0212902	0.027979	1.57333e-08	0.0031256	1.00283e-22
1813	I	AT2G01760	ARR14	-0.278196	-0.146258	-0.550639	-0.246879	0.226287	0.220976	0.46061	0.0183909	0.286535	0.578698
1814	I	AT3G30160	AT3G30160	-0.195632	-0.119891	-0.543159	-0.336616	-0.251817	0.361916	0.50106	0.0210934	0.151642	0.251296
1815	I	AT3G45050	AT3G45050	-0.195902	0.0323248	-0.523172	-0.270576	-0.543511	0.341488	0.906738	0.019854	0.225499	0.0210472
1816	I	AT5G01560	LECRK64/LECRKA4.3	-0.232398	0.0491419	-0.559205	-0.379136	-0.580708	0.223762	0.9678	0.00521903	0.0629218	0.00539815
1817	I	AT3G22750	AT3G22750	-0.339679	-0.0321778	-0.593847	-0.514717	-0.253377	0.00843273	0.715984	2.90054e-06	6.92196e-05	0.0445632
1818	I	AT3G55620	EIF6-2/EMB1624	-0.28644	-0.0492442	-0.613513	-0.348258	-0.434514	0.00153785	0.568809	2.50246e-12	0.000116627	7.02885e-07
1819	I	AT5G20140	AT5G20140	-0.304056	-0.0509374	-0.548416	-0.390299	-0.373599	0.0801293	0.652243	0.0017192	0.0298871	0.0340739
1820	I	AT3G47650	AT3G47650	-0.601749	0.145391	-0.507163	-0.339305	-0.558557	0.0020206	0.727859	0.00738106	0.0778715	0.00478002
1821	I	AT4G21870	HSP15.4	-0.549172	-0.113076	-0.50283	-0.343256	-1.34545	0.042536	0.261013	0.0474851	0.115632	0.00216074
1822	I	AT2G03880	PCMP-H44/REME1	-0.456703	0.0130963	-0.533641	-0.359543	-0.441193	0.0513913	0.775063	0.0220529	0.120574	0.0645978
1823	I	AT5G54490	PBP1	-0.392858	0.0524291	-0.536177	-0.310419	0.157323	0.057962	0.986225	0.00858829	0.137086	0.67533
1824	I	AT1G54950	AT1G54950	-0.753844	-0.123622	-1.07711	-0.305159	-1.63495	0.0048503	0.069352	0.000581959	0.0352788	0.000152548
1825	I	AT5G61270	PIF7/bHLH72	-0.701239	0.262866	-0.787116	-0.291701	-0.500498	0.0235821	0.604515	0.0117518	0.140385	0.0883941
1826	I	AT3G13600	IQM2	-0.321452	0.0955762	-0.963528	-0.3105	0.246997	0.127728	0.922832	7.69642e-06	0.143166	0.507183
1827	I	AT2G31380	BBX25/STH	-0.248719	-0.117236	-1.04209	-0.197944	-0.81244	0.200493	0.307926	0.00228303	0.250797	0.0217582
1828	I	AT5G66800	AT5G66800	-0.347157	-0.0727461	-0.961744	-0.222393	0.706826	0.192494	0.607854	0.000977146	0.365071	0.0878346
1829	I	AT1G32180	CSLD6	-0.323084	0.042853	-0.757086	-0.321365	-0.220221	0.125115	0.351633	0.0200476	0.126456	0.203436
1830	I	AT5G16790	THO7A/THO7	-0.377577	0.0233671	-0.745273	-0.27216	-0.224887	0.120893	0.788563	0.00435435	0.242345	0.300549
1831	I	AT1G24996	AT1G24996	-0.427225	-0.13044	-0.781595	-0.283709	-0.0648477	0.106029	0.286408	0.0179018	0.183536	0.353887
1832	I	AT5G67080	MAPKKK19	-0.567054	-0.0938413	-0.884654	-0.208574	-0.769372	0.0396213	0.274083	0.00580378	0.198464	0.0255681
1833	I	AT3G46735	AT3G46735	-0.0681754	-0.778643	-0.552777	-0.528825	-0.588652	0.268029	0.00951097	0.0288685	0.0373853	0.036841
1834	I	AT2G34330	AT2G34330	-0.0594574	-0.797909	-0.328998	-0.666812	0.259844	0.42714	0.0199443	0.162576	0.0346331	0.795203
1835	I	AT5G45670	AT5G45670	-0.157179	-0.801755	-0.391831	-0.577137	-0.810497	0.196128	4.74098e-10	0.0015882	6.90785e-06	3.88192e-10
1836	I	AT2G46160	ATL67	-0.0820753	-0.711475	-0.169651	-0.573486	-1.07957	0.484411	0.00496743	0.303831	0.0193052	0.000144242
1837	I	AT5G60900	RLK1	-0.000179983	-0.608064	-0.292696	-0.469891	-2.05236	0.50858	0.0232394	0.138076	0.0585198	2.25631e-06
1838	I	AT1G64625	bHLH157	-0.305599	-0.790942	-0.158216	-0.443282	-0.284957	0.174076	0.00273325	0.363158	0.0712311	0.19572
1839	I	AT1G80340	GA3OX2/GA4H	-0.251022	-0.690357	-0.0752413	-0.546154	-0.239725	0.200763	0.000860263	0.570856	0.00896649	0.20492
1840	I	AT1G07050	AT1G07050	-0.103931	-0.812655	-0.327051	-0.425587	-1.58678	0.161942	0.0103024	0.0648155	0.045793	0.00179111
1841	I	AT3G07410	RABA5B	-0.289938	-0.740839	-0.304758	-0.507646	-1.23497	0.00198602	8.69385e-15	0.000980659	9.32873e-08	6.21461e-35
1842	I	AT5G46140	AT5G46140	-0.199995	-0.78959	-0.280042	-0.532732	-1.20237	0.129462	0.011136	0.0826532	0.0299261	0.00544114
1843	I	AT1G59730	TRX7/ATH7	0.0302775	-0.936772	0.0106896	-0.924913	-1.91979	0.705398	2.55674e-05	0.637483	3.19812e-05	1.02724e-13
1844	I	AT1G77870	MUB5	-0.0576252	-1.00323	0.301543	-0.529916	1.00404	0.534433	0.00733654	0.905072	0.125544	0.56626
1845	I	AT2G23840	AT2G23840	0.0596391	-1.07074	0.00476697	-0.401154	0.794084	0.775558	0.0147908	0.682999	0.236997	0.336329
1846	I	AT1G55030	AT1G55030	-0.0674799	-0.943387	-0.145678	-0.57375	-0.228587	0.32986	0.0120751	0.247248	0.0489883	0.223627
1847	I	AT5G01070	AT5G01070	-0.213602	-1.05175	-0.116556	-0.428605	-0.124961	0.275128	0.00350685	0.360547	0.114203	0.370687
1848	I	AT5G02950	AT5G02950	0.126481	-1.00615	-0.309793	-0.0655173	0.510053	0.963958	0.00436237	0.291353	0.716689	0.321294
1849	I	AT2G34880	JMJ15/MEE27	0.274431	-0.977301	-0.533627	-0.119233	0.535579	0.887207	0.0317541	0.123208	0.458643	0.928587
1850	I	AT4G04330	RBCX1	0.263874	-0.772474	-0.421617	-0.164576	-0.544276	0.661601	0.0237939	0.107625	0.264404	0.125306
1851	I	AT1G54560	XI-E/XIE	-0.0360781	-0.673232	-0.327166	-0.26072	-0.061792	0.636086	0.0463932	0.229364	0.327633	0.587963
1852	I	AT2G24700	REM10	-0.0169338	-0.705846	-0.294986	-0.202795	-1.07876	0.696361	0.00645262	0.171513	0.331027	0.000189477
1853	I	AT2G27880	AGO5	0.0235336	-0.703809	-0.279788	-0.141476	0.0487812	0.447152	0.0172941	0.179443	0.301299	0.448259
1854	I	AT1G71420	PCMP-H70	-0.211721	-0.740922	-0.269451	-0.199443	-0.0637115	0.347945	0.00894599	0.243367	0.380632	0.619208
1855	I	AT2G46990	IAA20	-0.108691	-0.77906	-0.202697	-0.0952158	0.223788	0.591174	0.0321338	0.423925	0.625234	0.892682
1856	I	AT5G47460	PCMP-E103	-0.108969	-0.740531	-0.208558	-0.194758	-0.231428	0.546133	0.0104095	0.342846	0.401141	0.331127
1857	I	AT4G11950	AT4G11950	-0.239124	-0.923484	-0.330551	-0.243287	0.118845	0.281121	0.00223788	0.158089	0.289304	0.935382
1858	I	AT1G07490	RTFL3	-0.159792	-0.933165	-0.334998	-0.119159	-0.362124	0.329655	0.0116398	0.165763	0.382739	0.185331
1859	I	AT1G52650	AT1G52650	-0.253403	-0.932874	-0.320585	-0.0934882	-0.505652	0.251348	0.00755161	0.176145	0.447179	0.0991747
1860	I	AT5G16030	AT5G16030	-0.0787269	-0.85896	-0.443219	0.0714134	-0.718035	0.403381	0.0188059	0.108437	0.595496	0.0588572
1861	I	AT2G40720	PCMP-E26	-0.0307211	-0.742293	-0.310731	-0.0504015	-0.458268	0.769411	8.07326e-05	0.0761566	0.717317	0.0133782
1862	I	ATMG01330	ORF107H	-0.103136	-0.859835	-0.28347	-0.0563803	-0.173117	0.371633	0.028506	0.209044	0.430019	0.328982
1863	I	AT5G59990	AT5G59990	-0.103414	-0.886763	-0.430803	-0.217598	-0.57703	0.456102	0.00351611	0.0826069	0.299296	0.0435667
1864	I	AT3G60940	AT3G60940	-0.183354	-0.844081	-0.465716	-0.365821	0.0725745	0.298248	0.0134355	0.0854186	0.149778	0.598158
1865	I	ATCG01310	RPL2-A/RPL2.2	-0.200458	-0.881209	-0.444699	-0.274561	0.277689	0.27932	0.0183484	0.105236	0.222799	0.782223
1866	I	AT1G01130	AT1G01130	-0.121943	-0.772357	-0.615044	-0.199028	-1.01301	0.298335	0.0150381	0.0279713	0.235457	0.00754513
1867	I	AT2G22905	AT2G22905	-0.223934	-0.773096	-0.522768	-0.222042	-0.94329	0.194169	0.0147908	0.0461175	0.202826	0.0108217
1868	I	ATCG00500	ACCD	-0.276819	-0.837858	-0.527256	-0.224992	0.513442	0.18608	0.0227402	0.0634332	0.222261	0.87106
1869	I	AT3G01730	AT3G01730	-0.0230021	-0.857117	-0.579833	-0.359986	-0.148932	0.614424	0.0030585	0.0265483	0.139894	0.382714
1870	I	ATCG00670	CLPP1	-0.0422089	-0.946153	-0.51832	-0.326413	0.466874	0.427187	0.0136462	0.0764935	0.181814	0.946984
1871	I	AT1G16070	TULP8/ATTLP8	-0.2896	-0.857274	-0.666795	-0.447522	-0.473661	0.0773476	1.71945e-06	0.000128836	0.00977053	0.00568936
1872	I	AT1G19750	AT1G19750	-0.208632	-0.87892	-0.600049	-0.366404	-0.74889	0.236753	0.000809917	0.0118994	0.0948338	0.00455067
1873	I	AT4G19590	AT4G19590	-0.164134	-1.03012	-0.603783	-0.142408	-0.0115092	0.368959	0.000380793	0.0193654	0.420363	0.639212
1874	I	AT5G21120	EIL2	-0.033697	-0.920749	-0.586056	-0.064971	1.04389	0.78033	0.000388481	0.0138828	0.714152	1.95387e-05
1875	I	AT5G55650	AT5G55650	-0.224875	-1.1337	-0.473525	0.0491226	-0.0952197	0.290708	9.66759e-05	0.052993	0.843997	0.514217
1876	I	AT5G66816	CEP6	-0.184464	-1.08902	-0.676956	0.145352	-0.682067	0.152798	0.000546913	0.0135841	0.422168	0.0448867
1877	I	AT1G05440	AT1G05440	-0.154743	-0.776392	-0.692576	-0.0284336	0.109491	0.386352	0.000179807	0.000591025	0.759028	0.85357
1878	I	AT3G21560	UGT84A2	-0.132552	-0.84911	-0.67074	-0.0612769	-1.38507	0.37568	4.58821e-06	0.000249731	0.584637	2.55329e-13
1879	I	AT1G26590	AT1G26590	-0.293215	-0.761035	-0.60215	0.0269113	-0.139407	0.217533	0.0068655	0.0260021	0.775221	0.433183
1880	I	AT1G73580	CAR3	-0.252414	-0.750899	-0.722565	0.0229074	0.259036	0.143033	1.87945e-05	3.23133e-05	0.941294	0.277043
1881	I	AT1G30530	UGT78D1	-0.2743	-0.830863	-0.512562	-0.135445	-0.924127	0.180949	0.000461391	0.0220572	0.409853	0.000149359
1882	I	AT3G13770	PCMP-H85	-0.286419	-0.879262	-0.51065	-0.154295	-0.362461	0.195451	0.00303086	0.0444666	0.378604	0.138368
1883	I	AT1G09450	HASPIN	-0.275432	-0.8804	-0.512537	-0.064131	-0.117105	0.0516876	2.24563e-09	0.000269738	0.608512	0.370687
1884	I	AT3G51230	AT3G51230	-0.211861	-0.827376	-0.553786	-0.061868	-0.0827759	0.229233	9.21091e-06	0.00228691	0.649885	0.554265
1885	I	AT5G17040	UGT78D4	-0.25578	-0.883543	-0.487915	0.0497454	-0.856978	0.19446	4.53785e-05	0.0185992	0.909411	9.14943e-05
1886	I	AT4G20935	AT4G20935	-0.34423	-0.93683	-0.53106	0.0118801	-0.0589469	0.169825	0.0109713	0.0700709	0.531	0.420863
1887	I	AT5G59670	AT5G59670	-0.39541	-0.867028	-0.50862	-0.0475294	-0.441069	0.109392	0.00400335	0.0464204	0.545399	0.0941221
1888	I	AT1G67630	POLA2	-0.284841	-0.667023	-0.63438	-0.224139	-0.344709	0.00183306	7.59416e-13	3.49205e-12	0.0172647	0.000168904
1889	I	AT2G16580	AT2G16580	-0.238773	-0.730386	-0.635108	-0.215882	-0.324594	0.132764	1.62488e-05	0.000120181	0.179653	0.0439269
1890	I	AT5G03760	CSLA9/ATCSLA09	-0.279803	-0.735714	-0.668897	-0.200376	-0.486531	0.0910996	1.28181e-05	6.92371e-05	0.216709	0.00348674
1891	I	AT5G57570	AT5G57570	-0.221865	-0.68421	-0.621017	-0.121679	-0.193646	0.279995	0.0358681	0.0429544	0.400388	0.314018
1892	I	AT3G58650	AT3G58650	-0.286047	-0.6884	-0.572328	-0.180667	-0.130903	0.0718212	1.57269e-05	0.000294431	0.252404	0.360107
1893	I	AT5G39865	AT5G39865	-0.282899	-0.624391	-0.54423	-0.166861	0.134582	0.243233	0.0310508	0.0457663	0.420477	0.959941
1894	I	AT3G48160	E2FE/DEL1	-0.405098	-0.736962	-0.697313	-0.188669	-0.327488	0.00559613	7.84913e-07	2.23054e-06	0.188901	0.0225475
1895	I	AT3G01410	AT3G01410	-0.382099	-0.701107	-0.701319	-0.188291	-0.146418	0.000960246	2.30158e-09	1.45753e-09	0.111356	0.189423
1896	I	AT4G00680	ADF8	-0.385741	-0.709542	-0.687769	-0.182709	-0.0137186	0.00292704	4.18609e-08	9.30785e-08	0.163512	0.793414
1897	I	AT3G48480	AT3G48480	-0.330451	-0.715278	-0.644541	-0.197819	-0.43922	0.0971062	0.00127272	0.00255403	0.280906	0.0371456
1898	I	AT3G19590	BUB3.1	-0.379139	-0.689989	-0.685204	-0.228086	-0.254793	0.00111592	3.42861e-09	3.46351e-09	0.0545248	0.0257202
1899	I	AT3G45230	AT3G45230	-0.345417	-0.662872	-0.664828	-0.202266	-0.690105	0.0263482	3.0971e-05	2.58456e-05	0.184136	1.71031e-05
1900	I	AT3G12870	AT3G12870	-0.339092	-0.824034	-0.6806	-0.118118	-0.197284	0.0113831	1.14657e-09	3.60107e-07	0.365598	0.125417
1901	I	AT2G41970	AT2G41970	-0.320135	-0.750474	-0.573155	-0.153171	0.112563	0.0211021	7.58691e-08	3.09261e-05	0.275181	0.625041
1902	I	AT1G26760	ATXR1	-0.353807	-0.77277	-0.637312	-0.130251	-0.20425	0.0275002	2.8729e-06	8.32444e-05	0.383981	0.17683
1903	I	AT2G22610	AT2G22610	-0.321211	-0.812419	-0.600614	-0.139517	-0.194488	0.034021	8.61603e-08	6.58211e-05	0.341243	0.174038
1904	I	AT1G79860	ROPGEF12	-0.383942	-0.736274	-0.597288	-0.172227	0.459148	0.0522219	0.000340948	0.0027567	0.351115	0.0773019
1905	I	AT2G45890	ROPGEF4	-0.418409	-0.711075	-0.630358	-0.174344	-0.0751435	0.000160101	2.99958e-10	1.25077e-08	0.126174	0.459918
1906	I	AT2G30350	AT2G30350	-0.431923	-0.716123	-0.601771	-0.103638	-0.185306	0.00649754	1.46398e-05	0.000154135	0.4626	0.211487
1907	I	AT3G26115	AT3G26115	-0.401424	-0.641388	-0.622609	-0.0918803	-0.229551	0.027396	0.000696127	0.000741593	0.529129	0.180852
1908	I	AT2G17300	AT2G17300	-0.244964	-0.563528	-0.696986	-0.0673692	0.303012	0.149929	0.000935337	4.17545e-05	0.64678	0.157009
1909	I	AT5G52950	AT5G52950	-0.237934	-0.542504	-0.656889	-0.0284246	-0.214183	0.125671	0.000443121	2.06923e-05	0.777922	0.154991
1910	I	AT1G08430	ALMT1	-0.21241	-0.606599	-0.671229	-0.184313	0.331972	0.106864	1.86322e-06	1.26457e-07	0.168247	0.0217492
1911	I	AT4G35320	AT4G35320	-0.283415	-0.564393	-0.67931	-0.142755	0.146489	0.0677876	0.000259087	1.07443e-05	0.35374	0.550078
1912	I	AT4G35520	MLH3	-0.244365	-0.568548	-0.632291	-0.125415	-0.296933	0.164446	0.0019073	0.000519596	0.442871	0.0931892
1913	I	AT1G30515	AT1G30515	-0.378875	-0.516318	-0.704886	-0.218765	-1.08084	0.0950534	0.0348203	0.00670225	0.241699	0.000304337
1914	I	AT2G14890	AGP9	-0.400741	-0.51681	-0.683493	-0.156892	-0.320685	0.000569909	5.76263e-06	1.97377e-09	0.1894	0.00483805
1915	I	AT3G54870	KINUC/MRH2	-0.334672	-0.557152	-0.654241	-0.0802746	0.183747	0.0132731	3.80568e-05	1.09722e-06	0.54313	0.290956
1916	I	AT5G65160	TPR14	-0.35897	-0.605514	-0.751776	-0.145607	-0.202357	0.00172599	1.46197e-07	5.83493e-11	0.213856	0.0720983
1917	I	AT1G70340	AT1G70340	-0.36427	-0.627137	-0.644532	-0.13489	-0.240867	0.00629815	3.88991e-06	1.44379e-06	0.31035	0.0661785
1918	I	AT5G45590	AT5G45590	-0.353356	-0.599169	-0.692312	-0.146413	-0.306964	0.00497597	1.73097e-06	3.0627e-08	0.249334	0.0131941
1919	I	AT4G36420	AT4G36420	-0.342835	-0.553867	-0.569676	-0.188292	-0.371722	0.00016019	5.60763e-10	1.71951e-10	0.0460394	3.14601e-05
1920	I	AT5G58530	AT5G58530	-0.328323	-0.551971	-0.574954	-0.218086	0.169653	0.0100688	1.6908e-05	5.61519e-06	0.096677	0.304943
1921	I	AT3G20150	KIN12F	-0.353464	-0.592306	-0.533838	-0.16438	-0.239798	0.0047016	1.43398e-06	1.37918e-05	0.199201	0.0496182
1922	I	AT1G76310	CYCB2;4	-0.321386	-0.598562	-0.601989	-0.196209	-0.212446	0.00561878	2.02397e-07	1.35252e-07	0.0996341	0.061762
1923	I	AT1G04160	XI-B/XIB	-0.366206	-0.617217	-0.576608	-0.185806	0.0442305	0.0040719	1.05465e-06	4.55959e-06	0.15499	0.910303
1924	I	AT1G66620	AT1G66620	-0.37866	-0.588607	-0.599149	-0.187146	-0.337973	0.0115968	8.75978e-05	6.11831e-05	0.208894	0.0218877
1925	I	AT1G52280	RABG3D	-0.283009	-0.537572	-0.75769	-0.284813	-0.497602	0.0480732	0.000159586	1.26123e-07	0.0492692	0.000469794
1926	I	AT3G04140	AT3G04140	-0.262838	-0.500004	-0.697385	-0.266717	-0.884582	0.122642	0.00531359	0.000132301	0.124766	4.11151e-06
1927	I	AT4G22320	AT4G22320	-0.255177	-0.520232	-0.681025	-0.227157	-0.325424	0.0521802	6.07994e-05	1.60417e-07	0.0890295	0.0116898
1928	I	AT3G27060	TSO2	-0.342207	-0.522211	-0.666406	-0.27643	-0.701515	0.00858863	4.69243e-05	2.24563e-07	0.0357314	4.86567e-08
1929	I	AT4G23620	AT4G23620	-0.327259	-0.472206	-0.637711	-0.281458	-0.468607	0.0155152	0.000388476	1.8181e-06	0.0397588	0.000432515
1930	I	AT5G43080	CYCA3-1	-0.278352	-0.573172	-0.651139	-0.224988	-0.397903	0.103749	0.00117604	0.00021673	0.186846	0.0221758
1931	I	AT1G35530	AT1G35530	-0.342072	-0.529548	-0.610901	-0.24025	-0.506386	0.00279214	4.99912e-06	9.3329e-08	0.0406973	1.38467e-05
1932	I	AT4G02040	AT4G02040	-0.295124	-0.549102	-0.607199	-0.264827	-0.488739	0.0768107	0.00140929	0.000383121	0.116581	0.0045939
1933	I	AT1G23750	AT1G23750	-0.286826	-0.60216	-0.618374	0.068212	0.0874953	0.0202358	5.79698e-07	2.61699e-07	0.758842	0.631897
1934	I	AT5G61550	AT5G61550	-0.33057	-0.577537	-0.639853	0.00406072	0.0260623	0.0248258	8.33291e-05	1.16895e-05	0.910198	0.987819
1935	I	AT5G24105	AGP41	-0.378008	-0.672051	-0.695174	0.0566893	0.211941	0.0840565	0.00324198	0.00197092	0.958163	0.639633
1936	I	AT1G19940	ATGH9B5	-0.3393	-0.581995	-0.733382	0.0572471	-0.341363	0.11627	0.0104161	0.00134867	0.925868	0.115527
1937	I	AT5G07190	ATS3	-0.34589	-0.609552	-0.677662	0.118549	-0.580992	0.0756978	0.00201674	0.00060267	0.859535	0.00349269
1938	I	AT1G63220	AT1G63220	-0.39873	-0.573438	-0.598864	-0.0252852	-0.249945	0.000650009	5.8587e-07	1.87769e-07	0.781806	0.0299063
1939	I	AT3G09430	AT3G09430	-0.410413	-0.600383	-0.526345	-0.0280183	0.193045	0.0782539	0.0131705	0.0241748	0.745918	0.735575
1940	I	AT5G04970	PME47	-0.397171	-0.602078	-0.547293	0.00614182	-0.17233	0.0226254	0.000450645	0.00140417	0.883984	0.285207
1941	I	AT4G12420	SKU5	-0.323955	-0.440764	-0.502175	0.0773416	-0.12008	0.000306996	4.57006e-07	8.7302e-09	0.539421	0.187511
1942	I	AT1G52910	AT1G52910	-0.376016	-0.49536	-0.541594	-0.00759057	-0.192813	0.00495018	0.000170068	3.8345e-05	0.873348	0.14101
1943	I	AT2G22840	GRF1	-0.374229	-0.498364	-0.521624	-0.0141586	-0.146844	2.65516e-06	4.71423e-10	4.43684e-11	0.844737	0.0709062
1944	I	AT4G15140	AT4G15140	-0.343087	-0.556089	-0.508176	0.00617013	0.375997	0.0368582	0.000707883	0.00166208	0.927667	0.0397871
1945	I	AT4G34870	CYP18-4/ROC5	-0.416663	-0.531705	-0.475988	0.0229495	-0.117052	9.83401e-07	1.9419e-10	1.44713e-08	0.911008	0.178982
1946	I	AT1G11920	AT1G11920	-0.0652829	-0.624631	-0.545102	0.0253115	-0.0739023	0.661055	0.0330946	0.0542236	0.853769	0.636537
1947	I	AT3G48260	WNK3	-0.176085	-0.546131	-0.490811	0.081586	-0.107527	0.169405	1.10371e-05	6.45445e-05	0.679374	0.386888
1948	I	AT4G14980	AT4G14980	-0.156941	-0.769018	-0.463872	-0.10492	-0.427422	0.412336	0.00332166	0.0550086	0.527993	0.0833033
1949	I	AT1G55290	F6'H2	-0.0519303	-0.612122	-0.388694	-0.0376146	0.173155	0.735512	0.00226869	0.0447305	0.79612	0.544573
1950	I	AT3G22540	AT3G22540	-0.126371	-0.672921	-0.407453	-0.0863361	-1.6401	0.417915	0.00186729	0.0425621	0.527749	7.20358e-11
1951	I	AT4G01730	PAT18	-0.108463	-0.647561	-0.500059	-0.0778043	-0.240311	0.392617	2.39011e-07	5.58161e-05	0.54313	0.0542603
1952	I	AT3G62680	PRP3	-0.33777	-0.522894	-0.489829	-0.0527207	0.322452	0.0704501	0.0039709	0.00703401	0.723843	0.168788
1953	I	AT1G04730	CTF18	-0.286593	-0.513849	-0.491091	-0.0907976	-0.329703	0.00410446	2.66027e-07	6.22776e-07	0.389546	0.000931174
1954	I	AT1G17920	HDG12	-0.295763	-0.548011	-0.451936	-0.0700965	-0.222502	0.0845988	0.00175401	0.0075837	0.629646	0.184399
1955	I	AT4G24080	ALL1	-0.183101	-0.508217	-0.506011	-0.0794793	-0.468114	0.385971	0.0440821	0.0427603	0.606972	0.0664759
1956	I	AT1G76740	AT1G76740	-0.2105	-0.52695	-0.462124	-0.0980895	-0.186059	0.206386	0.0016931	0.00526318	0.536839	0.249346
1957	I	AT5G28460	AT5G28460	-0.250006	-0.520469	-0.4749	-0.137818	-0.319015	0.05237	3.51353e-05	0.000152567	0.296988	0.01121
1958	I	AT1G74800	GALT5	-0.268547	-0.536813	-0.497089	-0.0204733	-0.0278178	0.0103426	1.72442e-07	1.09918e-06	0.823123	0.755983
1959	I	AT5G15600	SP1L4	-0.249231	-0.553907	-0.488971	-0.0272558	0.407405	0.143976	0.00102508	0.00331505	0.818271	0.0284092
1960	I	AT1G04020	ATBARD1	-0.245377	-0.585512	-0.544765	0.0030823	-0.0354806	0.0615871	4.56175e-06	1.86041e-05	0.930993	0.731433
1961	I	AT3G23470	AT3G23470	-0.285923	-0.557276	-0.558368	0.0238915	0.193114	0.0445894	4.78868e-05	4.68785e-05	0.987952	0.269988
1962	I	AT4G09780	AT4G09780	-0.249989	-0.515563	-0.59071	-0.0680396	-2.11035	0.176955	0.0460385	0.0266457	0.373409	5.69008e-06
1963	I	AT4G16140	AT4G16140	-0.242758	-0.570869	-0.56909	-0.0712022	-0.621423	0.0847812	4.30677e-05	4.2666e-05	0.579127	9.33163e-06
1964	I	AT1G09170	AT1G09170	-0.224951	-0.491457	-0.555733	0.00141408	1.19657	0.0666297	2.81906e-05	1.58471e-06	0.972072	1.09488e-28
1965	I	AT3G08980	AT3G08980	-0.26428	-0.44128	-0.573522	-0.0704267	-0.210471	0.0990882	0.00553177	0.000298729	0.622103	0.176498
1966	I	AT1G08560	KN/SYP111	-0.307479	-0.765087	-0.446884	-0.0999618	-0.123678	0.0146183	4.32857e-10	0.000277731	0.43179	0.303743
1967	I	AT1G50270	PCMP-E42	-0.377534	-0.765583	-0.402525	-0.0781817	-0.152433	0.0295442	2.3827e-05	0.0182286	0.586491	0.333558
1968	I	AT5G42700	AT5G42700	-0.362499	-0.79678	-0.411319	-0.0979412	0.0799321	0.0168254	3.85761e-07	0.00581949	0.497156	0.807993
1969	I	AT4G08410	AT4G08410	-0.251245	-0.848472	-0.409727	-0.0727151	0.0966442	0.107454	1.93302e-08	0.00683198	0.609701	0.736666
1970	I	AT1G18550	KIN8A	-0.276722	-0.795012	-0.444455	0.0237455	-0.0864314	0.0793973	5.09627e-07	0.00411983	0.972575	0.530067
1971	I	AT5G15510	AT5G15510	-0.261145	-0.772568	-0.37285	0.00271487	-0.035395	0.0577666	1.01891e-08	0.0053524	0.924901	0.735579
1972	I	AT1G06660	JASON	-0.355852	-0.736508	-0.338996	-0.0211323	0.112676	0.0157689	7.53051e-07	0.0191381	0.822303	0.621696
1973	I	AT2G26760	CYCB1;4	-0.253331	-0.718511	-0.407701	-0.0712986	-0.321058	0.0615776	5.64923e-08	0.00199502	0.581451	0.0149913
1974	I	AT3G14190	PANS1	-0.312874	-0.703722	-0.432918	-0.0177828	-0.0740142	0.0140341	2.63587e-08	0.000528506	0.832161	0.529945
1975	I	AT1G04650	AT1G04650	-0.44433	-0.684568	-0.469442	-0.130857	-0.23479	0.00635071	3.77834e-05	0.00326315	0.391697	0.133124
1976	I	AT3G10310	AT3G10310	-0.41479	-0.693168	-0.49757	-0.128208	0.220782	0.000720317	1.32662e-08	3.9369e-05	0.312846	0.133602
1977	I	AT5G42510	DIR1	-0.472962	-0.658725	-0.533473	-0.0594942	2.02623	0.00566978	8.76175e-05	0.00146534	0.735631	1.70364e-37
1978	I	AT1G77760	NIA1	-0.416869	-0.636824	-0.544499	-0.0954043	0.759801	0.095951	0.0108177	0.0275018	0.608367	0.0199433
1979	I	AT5G62180	CXE20	-0.394338	-0.610145	-0.497339	-0.103635	-0.244194	0.000505196	1.1354e-07	9.59091e-06	0.373972	0.0308245
1980	I	AT1G23790	AT1G23790	-0.35306	-0.635318	-0.469356	-0.0440757	-0.255377	0.0403959	0.000275254	0.00591284	0.712358	0.127076
1981	I	AT3G01710	AT3G01710	-0.359494	-0.682914	-0.455303	-0.0843823	-0.227771	0.0411193	0.000134001	0.00897707	0.571317	0.175681
1982	I	AT3G20475	MSH5	-0.306516	-0.651304	-0.500249	-0.0795877	-0.496261	0.0981729	0.000895995	0.00770613	0.579193	0.0108759
1983	I	AT5G67270	EB1C	-0.320759	-0.673798	-0.486719	-0.0994174	-0.279682	0.00700817	1.11451e-08	3.20814e-05	0.411714	0.0170208
1984	I	AT5G17160	AT5G17160	-0.317711	-0.692462	-0.524485	-0.125374	-0.252046	0.0126529	2.51504e-08	2.54222e-05	0.33174	0.041983
1985	I	AT1G01690	ATPRD3	-0.341147	-0.658208	-0.494698	-0.125847	-0.087993	0.0083786	4.84009e-07	0.000112586	0.339668	0.46089
1986	I	AT5G37630	EMB2656	-0.342298	-0.675078	-0.501229	-0.116661	-0.267828	0.00730759	9.98464e-08	6.73409e-05	0.365173	0.0325454
1987	I	AT4G37630	CYCD5-1	-0.250649	-0.682961	-0.513177	-0.0367607	-0.325768	0.0783849	2.14949e-06	0.000271494	0.736953	0.0213566
1988	I	AT2G25880	ATAUR2	-0.295889	-0.697825	-0.514014	-0.00880412	0.279851	0.00312052	4.68561e-12	1.69688e-07	0.887743	0.00739785
1989	I	AT5G37010	AT5G37010	-0.298401	-0.722433	-0.484661	-0.0323618	-0.0683175	0.0169619	4.87057e-09	7.50009e-05	0.757592	0.547854
1990	I	AT3G09730	AT3G09730	-0.363878	-0.649314	-0.517825	-0.00529748	-0.367267	0.023691	8.45221e-05	0.00121552	0.846217	0.0221787
1991	I	AT5G56120	AT5G56120	-0.342689	-0.696408	-0.563368	0.00448506	0.0704356	0.0322994	1.05276e-05	0.000339617	0.900189	0.864965
1992	I	AT2G20750	EXPB1	-0.355344	-0.797764	-0.345505	-0.203015	-0.974253	0.0547917	2.99463e-05	0.054119	0.243259	5.44088e-07
1993	I	AT2G45940	AT2G45940	-0.272434	-0.775531	-0.315203	-0.24565	-0.0349961	0.167927	0.0293531	0.130498	0.185639	0.331942
1994	I	AT3G61170	AT3G61170	-0.314078	-0.7838	-0.338237	-0.26494	-0.30121	0.132847	0.000811666	0.0989195	0.200873	0.146351
1995	I	AT2G15630	AT2G15630	-0.285296	-0.656091	-0.315013	-0.215641	-0.405456	0.101209	0.000384587	0.063313	0.21715	0.0243956
1996	I	AT2G20635	BUB1	-0.307453	-0.666507	-0.308546	-0.176346	-0.141542	0.00347	3.90552e-10	0.00286124	0.108209	0.177809
1997	I	AT1G21880	LYM1	-0.338639	-0.683997	-0.384501	-0.221649	-0.119245	2.2597e-05	1.7875e-17	1.13073e-06	0.00735824	0.141067
1998	I	AT4G14580	CIPK4	-0.285144	-0.662912	-0.361229	-0.256221	-0.383368	0.0357232	7.43809e-07	0.00659802	0.0630878	0.00398853
[truncated: 6,433 more rows]
