# Supplementary material for: Abscisic acid signaling gates salt-induced responses of plant roots
Source: Proc Natl Acad Sci U S A. 2025 Feb 5;122(6):e2406373122. doi: 10.1073/pnas.2406373122 (PMC11831169; doi:10.1073/pnas.2406373122)
Supplement: Supplementary file 3 — Dataset S02 (XLSX) [file pnas.2406373122.sd02.xlsx]

## Sheet: Dataset S2
Dataset S2 - GO terms per cluster at 6 hours after stress induction
category	ontology	cluster	over_represented_pvalue	under_represented_pvalue	numDEInCat	numInCat	term	overep_padjust	ClusterSize	Total
GO:0006412	BP	1	3.749e-34	1	94	311	translation	1.46623e-30	2201	27655
GO:0000028	BP	1	1.57066e-06	1	12	33	ribosomal small subunit assembly	0.00307143	2201	27655
GO:0006364	BP	1	2.24957e-05	0.999993	22	98	rRNA processing	0.026939	2201	27655
GO:0000724	BP	1	2.98695e-05	0.999993	17	66	double-strand break repair via homologous recombination	0.026939	2201	27655
GO:0002181	BP	1	3.97175e-05	0.999992	13	49	cytoplasmic translation	0.026939	2201	27655
GO:0009451	BP	1	4.1328e-05	0.999987	21	92	RNA modification	0.026939	2201	27655
GO:0019761	BP	2	1.2442e-11	1	9	31	glucosinolate biosynthetic process	4.86606e-08	249	27655
GO:0009098	BP	2	2.43404e-07	1	5	15	leucine biosynthetic process	0.000475976	249	27655
GO:0006412	BP	3	1.3371e-10	1	36	311	translation	5.2294e-07	1086	27655
GO:0002181	BP	3	8.83293e-09	1	13	49	cytoplasmic translation	1.72728e-05	1086	27655
GO:0007018	BP	3	1.57874e-08	1	16	63	microtubule-based movement	2.05815e-05	1086	27655
GO:0042273	BP	3	1.71771e-05	0.999999	7	23	ribosomal large subunit biogenesis	0.0134483	1086	27655
GO:0000226	BP	3	1.93807e-05	0.999997	11	54	microtubule cytoskeleton organization	0.0134483	1086	27655
GO:0006270	BP	3	2.06315e-05	0.999998	7	21	DNA replication initiation	0.0134483	1086	27655
GO:0006260	BP	3	3.71731e-05	0.999996	8	30	DNA replication	0.0207692	1086	27655
GO:0071456	BP	5	4.03267e-13	1	37	239	cellular response to hypoxia	1.57718e-09	1021	27655
GO:0001676	BP	5	1.12616e-06	1	5	6	long-chain fatty acid metabolic process	0.00216131	1021	27655
GO:0009414	BP	5	1.65787e-06	0.999999	32	318	response to water deprivation	0.00216131	1021	27655
GO:0071456	BP	6	3.67728e-08	1	41	239	cellular response to hypoxia	0.000143818	1804	27655
GO:0009737	BP	7	1.22392e-31	1	48	372	response to abscisic acid	4.78674e-28	365	27655
GO:0009414	BP	7	1.20785e-30	1	44	318	response to water deprivation	2.36196e-27	365	27655
GO:0009651	BP	7	1.70918e-17	1	34	383	response to salt stress	2.22821e-14	365	27655
GO:0009409	BP	7	1.3744e-14	1	28	318	response to cold	1.34382e-11	365	27655
GO:0006970	BP	7	4.46784e-12	1	18	151	response to osmotic stress	3.49475e-09	365	27655
GO:2000143	BP	7	3.6114e-09	1	5	6	negative regulation of DNA-templated transcription initiation	2.35403e-06	365	27655
GO:0010555	BP	7	1.4046e-07	1	6	18	response to mannitol	7.84772e-05	365	27655
GO:0006979	BP	7	2.45562e-07	1	17	267	response to oxidative stress	0.000120049	365	27655
GO:0009269	BP	7	7.71005e-07	1	6	24	response to desiccation	0.000335044	365	27655
GO:0071456	BP	7	6.53554e-06	0.999999	14	239	cellular response to hypoxia	0.00255605	365	27655
GO:0009738	BP	7	1.1276e-05	0.999999	9	98	abscisic acid-activated signaling pathway	0.00400913	365	27655
GO:0002213	BP	7	1.82825e-05	0.999999	5	24	defense response to insect	0.00595857	365	27655
GO:0009413	BP	7	2.90256e-05	1	3	5	response to flooding	0.00843819	365	27655
GO:0010150	BP	7	3.02057e-05	0.999996	9	110	leaf senescence	0.00843819	365	27655
GO:0009407	BP	7	3.45199e-05	0.999997	6	46	toxin catabolic process	0.00900048	365	27655
GO:0009611	BP	7	4.10947e-05	0.999992	12	207	response to wounding	0.0100451	365	27655
GO:0045893	BP	7	6.69665e-05	0.999983	14	288	positive regulation of DNA-templated transcription	0.0154062	365	27655
GO:0009631	BP	7	0.000149799	0.999985	6	59	cold acclimation	0.0325481	365	27655
GO:0009753	BP	7	0.000203411	0.999967	8	112	response to jasmonic acid	0.0418705	365	27655
GO:0006749	BP	7	0.000250187	0.999972	6	64	glutathione metabolic process	0.0489241	365	27655
GO:0042542	BP	7	0.000263333	0.99997	6	64	response to hydrogen peroxide	0.0490427	365	27655
GO:0071456	BP	8	1.41852e-19	1	41	239	cellular response to hypoxia	5.54783e-16	800	27655
GO:0009737	BP	8	5.372e-13	1	42	372	response to abscisic acid	1.05049e-09	800	27655
GO:0009651	BP	8	5.65283e-12	1	41	383	response to salt stress	7.36941e-09	800	27655
GO:0009408	BP	8	1.51097e-10	1	25	172	response to heat	1.47735e-07	800	27655
GO:0009414	BP	8	2.33821e-10	1	34	318	response to water deprivation	1.82895e-07	800	27655
GO:0009611	BP	8	2.06018e-06	0.999999	21	207	response to wounding	0.0013429	800	27655
GO:0010345	BP	8	3.87227e-06	1	7	22	suberin biosynthetic process	0.00198168	800	27655
GO:0045893	BP	8	4.05355e-06	0.999999	25	288	positive regulation of DNA-templated transcription	0.00198168	800	27655
GO:0051259	BP	8	4.64292e-06	1	6	17	protein complex oligomerization	0.0020176	800	27655
GO:0050832	BP	8	7.64997e-06	0.999998	21	224	defense response to fungus	0.0029919	800	27655
GO:0055085	BP	8	9.25611e-06	0.999997	26	314	transmembrane transport	0.00329097	800	27655
GO:0009646	BP	8	2.13309e-05	0.999998	8	39	response to absence of light	0.00680026	800	27655
GO:0042542	BP	8	2.26038e-05	0.999997	10	64	response to hydrogen peroxide	0.00680026	800	27655
GO:0009751	BP	8	0.000128053	0.999971	12	109	response to salicylic acid	0.0357726	800	27655
GO:0034620	BP	8	0.000138319	0.999991	5	17	cellular response to unfolded protein	0.0360645	800	27655
GO:0005992	BP	8	0.00015007	0.99999	5	17	trehalose biosynthetic process	0.0366829	800	27655
GO:0009617	BP	8	0.000185222	0.999953	13	130	response to bacterium	0.0425719	800	27655
GO:0042742	BP	8	0.000195933	0.999924	24	336	defense response to bacterium	0.0425719	800	27655
GO:0071456	BP	9	2.18654e-09	1	16	239	cellular response to hypoxia	8.55154e-06	268	27655
GO:0042742	BP	9	2.01659e-06	1	15	336	defense response to bacterium	0.00394343	268	27655
GO:0010112	BP	9	5.59996e-06	1	4	13	regulation of systemic acquired resistance	0.00645027	268	27655
GO:0009617	BP	9	6.59705e-06	0.999999	9	130	response to bacterium	0.00645027	268	27655
GO:0006355	BP	9	1.01333e-05	0.999996	33	1463	regulation of DNA-templated transcription	0.00792626	268	27655
GO:0009611	BP	9	4.93151e-05	0.999991	10	207	response to wounding	0.0321452	268	27655
