# Supplementary material for: Abscisic acid signaling gates salt-induced responses of plant roots
Source: Proc Natl Acad Sci U S A. 2025 Feb 5;122(6):e2406373122. doi: 10.1073/pnas.2406373122 (PMC11831169; doi:10.1073/pnas.2406373122)
Supplement: Supplementary file 4 — Dataset S03 (XLSX) [file pnas.2406373122.sd03.xlsx]

## Sheet: Dataset S3
Dataset S3 - Cluster distribution for enhanced and suppressed genes in the snrk2.2/2.3xNaCl term
Name	GeneID	baseMean	snrk	NaCl	snrk_TR	GeneName	Regulation
I	AT1G01210	272.743	0.496306	-0.565181	-0.0688745	AT1G01210	Suppressed
I	AT1G01660	67.8043	0.766406	-1.60689	-0.840489	AT1G01660	Suppressed
I	AT1G03110	600.408	0.386704	-0.27809	0.108613	TRM82	Suppressed
I	AT1G04070	283.104	0.555303	-0.458618	0.0966846	TOM9-1/TOM22-I	Suppressed
I	AT1G04270	10857.8	0.3083	-0.490784	-0.182484	RPS15A/RPS15	Suppressed
I	AT1G05020	22.1454	2.12718	-3.72356	-1.59639	AP180	Suppressed
I	AT1G05370	29.5528	0.998541	-0.799973	0.198568	AT1G05370	Suppressed
I	AT1G06790	286.765	0.590177	-0.919525	-0.329348	AT1G06790	Suppressed
I	AT1G07660	382.236	0.503317	-0.328589	0.174728	AT1G07660	Suppressed
I	AT1G07820	1736.58	0.32413	-0.556129	-0.231999	AT1G07820	Suppressed
I	AT1G08220	326.104	0.559202	-0.550563	0.00863867	AT1G08220	Suppressed
I	AT1G09170	497.534	-0.539501	0.63024	0.0907388	AT1G09170	Suppressed
I	AT1G09800	204.011	0.906557	-0.309671	0.596886	AT1G09800	Suppressed
I	AT1G11450	601.503	1.04672	-1.95738	-0.910656	AT1G11450	Suppressed
I	AT1G12020	155.532	1.00903	-0.768306	0.240727	AT1G12020	Suppressed
I	AT1G14060	719.074	0.448331	-0.634895	-0.186565	AT1G14060	Suppressed
I	AT1G14320	15885.6	0.28626	-0.52668	-0.24042	RPL10A/SAC52	Suppressed
I	AT1G14900	1218.4	0.292966	-0.503932	-0.210967	HMGA	Suppressed
I	AT1G16370	244.525	0.581718	-1.02232	-0.440603	2006-10-01	Suppressed
I	AT1G16510	159.269	-0.632155	1.25516	0.623	SAUR41	Suppressed
I	AT1G18590	661.464	0.708679	-2.98747	-2.27879	SOT17	Suppressed
I	AT1G20330	2987.53	0.31215	-0.448656	-0.136506	SMT2	Suppressed
I	AT1G20510	703.848	2.02026	-0.944211	1.07604	4CLL5/OPCL1	Suppressed
I	AT1G20950	4156.04	0.301919	-0.53314	-0.23122	PFP-ALPHA1	Suppressed
I	AT1G21140	277.014	1.66906	-0.674307	0.994755	AT1G21140	Suppressed
I	AT1G23150	589.979	-0.664114	1.19313	0.529021	AT1G23150	Suppressed
I	AT1G24170	1147.4	0.600737	-0.585705	0.0150326	GATL8	Suppressed
I	AT1G26880	3911.25	0.326875	-0.541118	-0.214242	RPL34A	Suppressed
I	AT1G27390	1455.64	0.41803	-0.497995	-0.0799648	TOM20-2	Suppressed
I	AT1G27435	1067.93	0.43482	-0.800012	-0.365192	AT1G27435	Suppressed
I	AT1G28480	222.783	3.51215	-1.39614	2.11601	GRXC9/GRX480	Suppressed
I	AT1G29320	686.24	0.284247	-0.183308	0.100939	AT1G29320	Suppressed
I	AT1G29950	958.854	0.55393	-1.14428	-0.590354	bHLH144	Suppressed
I	AT1G30110	575.214	0.501699	-0.823878	-0.322179	NUDT25/NUDX25	Suppressed
I	AT1G30530	381.245	0.606864	-1.22033	-0.613466	UGT78D1	Suppressed
I	AT1G30900	712.468	0.297306	-0.91878	-0.621474	VSR6	Suppressed
I	AT1G30960	286.899	0.42339	-0.262387	0.161003	ERG	Suppressed
I	AT1G30990	104.466	1.06464	-1.49351	-0.42887	AT1G30990	Suppressed
I	AT1G31660	1348	0.440294	-0.238862	0.201433	AT1G31660	Suppressed
I	AT1G31817	1040.7	0.363407	-0.57969	-0.216282	NFD3	Suppressed
I	AT1G34030	3452.68	0.285814	-0.562931	-0.277117	RPS18C	Suppressed
I	AT1G35515	143.875	0.669964	-0.443486	0.226478	MYB8/HOS10	Suppressed
I	AT1G35560	194.762	0.90443	-0.886538	0.0178923	TCP23	Suppressed
I	AT1G47395	51.3544	3.49797	-5.289	-1.79103	AT1G47395	Suppressed
I	AT1G47580	69.5573	1.06328	-0.699096	0.364184	DYW1	Suppressed
I	AT1G48610	537.147	0.370796	-0.708476	-0.33768	AT1G48610	Suppressed
I	AT1G48920	15625.8	0.285281	-0.276367	0.00891434	NUCL1	Suppressed
I	AT1G49780	189.772	0.745362	-0.527733	0.217629	PUB26	Suppressed
I	AT1G50460	584.786	1.19642	-0.544591	0.651824	HKL1	Suppressed
I	AT1G51060	2722.99	0.43382	-0.891057	-0.457237	HTA10	Suppressed
I	AT1G52280	728.886	0.301207	-0.581039	-0.279832	RABG3D	Suppressed
I	AT1G52910	415.314	0.431103	-0.833571	-0.402468	AT1G52910	Suppressed
I	AT1G53430	1005.24	0.837985	-0.318131	0.519853	AT1G53430	Suppressed
I	AT1G53440	478.704	1.01189	-0.327929	0.683959	AT1G53440	Suppressed
I	AT1G54030	2728.52	0.225712	-1.26827	-1.04256	MVP1	Suppressed
I	AT1G55900	1006.23	0.354943	-0.31724	0.0377031	TIM50	Suppressed
I	AT1G57660	4753.02	0.238664	-0.521093	-0.282428	RPL21E	Suppressed
I	AT1G58080	1592.88	0.297416	-0.67512	-0.377704	HISN1A/ATATP-PRT1	Suppressed
I	AT1G59312	17.4119	2.11618	-2.26321	-0.147037	AT1G59312	Suppressed
I	AT1G59590	475.948	2.6238	-0.607466	2.01634	ZCF37	Suppressed
I	AT1G60080	355.166	0.525342	-0.310905	0.214437	AT1G60080	Suppressed
I	AT1G60270	346.624	0.871098	-0.53929	0.331808	BGLU6	Suppressed
I	AT1G60640	932.218	0.468543	-0.557638	-0.089095	AT1G60640	Suppressed
I	AT1G61260	148.557	1.23979	-0.385782	0.854011	AT1G61260	Suppressed
I	AT1G61640	435.387	0.454556	-0.333333	0.121223	AT1G61640	Suppressed
I	AT1G62380	2956.26	0.281038	-0.577292	-0.296254	ACO2	Suppressed
I	AT1G63250	344.76	0.59355	-0.24598	0.34757	RH48	Suppressed
I	AT1G63600	38.1955	1.68331	-4.25376	-2.57044	AT1G63600	Suppressed
I	AT1G63810	1208.21	0.318388	-0.245439	0.0729496	AT1G63810	Suppressed
I	AT1G65030	765.329	0.5613	-0.256045	0.305255	AT1G65030	Suppressed
I	AT1G66520	133.664	0.547666	-0.919816	-0.37215	PDE194	Suppressed
I	AT1G67030	1171.26	0.413754	-0.403438	0.0103162	ZFP6	Suppressed
I	AT1G67150	79.4831	1.34663	-1.48097	-0.134335	AT1G67150	Suppressed
I	AT1G68650	488.163	0.439067	-0.413808	0.025259	AT1G68650	Suppressed
I	AT1G69520	110.538	1.25019	-0.826905	0.423289	AT1G69520	Suppressed
I	AT1G69588	33.5836	0.99898	-1.37801	-0.379034	CLE45	Suppressed
I	AT1G71830	448.265	0.456958	-0.487183	-0.0302246	SERK1	Suppressed
I	AT1G72370	17259.7	0.246201	-0.5284	-0.282199	RPSAA/P40	Suppressed
I	AT1G72440	1720.6	0.440728	-0.260228	0.1805	EDA25	Suppressed
I	AT1G73340	136.557	1.24476	-1.25501	-0.0102518	AT1G73340	Suppressed
I	AT1G73620	1015.23	0.534462	-0.988784	-0.454322	AT1G73620	Suppressed
I	AT1G74660	283.615	1.01565	-1.06997	-0.0543141	MIF1	Suppressed
I	AT1G76160	3711.23	-0.373166	0.428242	0.0550759	SKS5	Suppressed
I	AT1G76360	327.794	0.751879	-0.434888	0.316991	AT1G76360	Suppressed
I	AT1G76520	1642.64	-0.452156	0.625072	0.172916	PILS3	Suppressed
I	AT1G76640	12.2317	3.16303	-1.02251	2.14052	CML39	Suppressed
I	AT1G78320	159.885	0.560602	-0.801099	-0.240497	GSTU23	Suppressed
I	AT2G01630	451.388	0.564136	-0.774456	-0.21032	AT2G01630	Suppressed
I	AT2G02000	34.641	1.18833	-1.15332	0.0350171	GAD3	Suppressed
I	AT2G02950	471.432	1.4934	-0.685966	0.80743	PKS1	Suppressed
I	AT2G04390	3541.63	0.326389	-0.629984	-0.303595	RPS17A	Suppressed
I	AT2G04780	2432.03	0.659054	-1.09723	-0.438178	FLA7	Suppressed
I	AT2G05230	668.25	-0.794935	0.916123	0.121189	AT2G05230	Suppressed
I	AT2G07725	21.1489	2.1828	-1.12861	1.05419	AT2G07725	Suppressed
I	AT2G11910	1790.56	0.387301	-0.428876	-0.041575	AT2G11910	Suppressed
I	AT2G15020	10.3215	0.179065	-2.14671	-1.96765	AT2G15020	Suppressed
I	AT2G16570	509.182	0.522717	-0.318638	0.204078	ASE1/ATASE	Suppressed
I	AT2G16580	85.3559	0.744164	-0.83274	-0.0885761	SAUR8	Suppressed
I	AT2G17630	935.541	0.536589	-0.591835	-0.0552456	PSAT2	Suppressed
I	AT2G17670	304.572	0.580263	-0.463526	0.116737	AT2G17670	Suppressed
I	AT2G18210	260.963	1.85138	-1.05348	0.797906	AT2G18210	Suppressed
I	AT2G19750	1795.01	0.570076	-0.515218	0.054858	RPS30A	Suppressed
I	AT2G20450	3250.99	0.573495	-0.683753	-0.110258	RPL14A	Suppressed
I	AT2G20520	81.2471	3.03497	-5.42906	-2.39409	FLA6	Suppressed
I	AT2G20610	2079.47	0.545118	-1.67693	-1.13181	SUR1	Suppressed
I	AT2G20710	225.514	0.465514	-0.405303	0.0602109	AT2G20710	Suppressed
I	AT2G21900	58.5319	6.11731	-2.63479	3.48252	WRKY59	Suppressed
I	AT2G23060	41.4866	1.89692	-1.28647	0.610448	AT2G23060	Suppressed
I	AT2G23960	70.7595	1.31168	-1.14064	0.171038	GGP4	Suppressed
I	AT2G26370	64.8244	1.07735	-1.93883	-0.861482	AT2G26370	Suppressed
I	AT2G26480	234.094	0.870042	-0.584375	0.285667	UGT76D1	Suppressed
I	AT2G26790	126.148	0.969207	-0.530143	0.439064	AT2G26790	Suppressed
I	AT2G27710	9122.27	0.55401	-0.733281	-0.179271	RPP2B	Suppressed
I	AT2G28080	500.183	0.330798	-0.60213	-0.271332	UGT86A2	Suppressed
I	AT2G29510	1049.49	0.342835	-0.362383	-0.0195481	AT2G29510	Suppressed
I	AT2G29540	255.432	0.490059	-0.505486	-0.0154269	ATRPC14	Suppressed
I	AT2G30370	34.1769	1.15314	-0.652313	0.500823	CHAL	Suppressed
I	AT2G31110	138.792	0.879722	-2.684	-1.80428	TBL40	Suppressed
I	AT2G31240	637.905	0.289028	-0.234386	0.0546414	AT2G31240	Suppressed
I	AT2G31610	7485.31	0.395609	-0.564651	-0.169042	RPS3A	Suppressed
I	AT2G32220	275.87	1.15211	-0.725167	0.426945	RPL27A	Suppressed
I	AT2G32380	605.652	0.38121	-0.850819	-0.469609	AT2G32380	Suppressed
I	AT2G34050	430.465	0.321402	-0.553053	-0.231651	AT2G34050	Suppressed
I	AT2G34480	13233.6	0.255807	-0.505982	-0.250175	AT2G34480	Suppressed
I	AT2G34655	22.9519	3.53705	-4.09949	-0.562437	AT2G34655	Suppressed
I	AT2G35605	675.105	0.5446	-0.833119	-0.288519	AT2G35605	Suppressed
I	AT2G37600	1078.18	0.552338	-0.489969	0.0623687	RPL36A	Suppressed
I	AT2G37620	546.256	0.343679	-0.55214	-0.208461	ACT1	Suppressed
I	AT2G37710	345.84	0.953151	-1.05078	-0.097625	LECRK41/RLK	Suppressed
I	AT2G37890	192.233	0.961918	-0.394436	0.567483	AT2G37890	Suppressed
I	AT2G38970	393.159	0.927563	-0.364894	0.562669	AT2G38970	Suppressed
I	AT2G39390	3365.58	0.452729	-0.766333	-0.313604	RPL35B	Suppressed
I	AT2G39460	8271.23	0.388343	-0.583383	-0.195039	RPL23AA/ATRPL23A	Suppressed
I	AT2G40590	1951.49	0.370879	-0.521236	-0.150357	RPS26A	Suppressed
I	AT2G41970	296.881	0.519884	-1.31329	-0.79341	AT2G41970	Suppressed
I	AT2G42395	27.2295	1.09642	-1.3806	-0.284183	AT2G42395	Suppressed
I	AT2G42710	1044.45	0.424483	-0.626441	-0.201958	AT2G42710	Suppressed
I	AT2G43810	545.17	0.460848	-0.494104	-0.0332554	LSM6B	Suppressed
I	AT2G44510	232.3	0.747267	-0.822373	-0.0751055	AT2G44510	Suppressed
I	AT2G46160	57.5037	1.74125	-0.748426	0.992823	ATL67	Suppressed
I	AT2G46310	99.7289	2.6119	-0.451319	2.16059	CRF5	Suppressed
I	AT2G46780	412.809	0.830783	-0.950065	-0.119283	AT2G46780	Suppressed
I	AT2G47990	868.799	0.410269	-0.363567	0.046702	SWA1	Suppressed
I	AT3G01730	35.0182	0.95796	-3.01127	-2.05331	AT3G01730	Suppressed
I	AT3G01950	352.1	0.900639	-1.0447	-0.144057	AT3G01950	Suppressed
I	AT3G02230	10058.3	0.33263	-0.279996	0.0526337	RGP1	Suppressed
I	AT3G03000	214.857	0.521059	-0.855672	-0.334613	CML18	Suppressed
I	AT3G03060	832.005	0.336574	-0.48191	-0.145336	AT3G03060	Suppressed
I	AT3G03600	855.549	0.292324	-0.548787	-0.256464	RPS2	Suppressed
I	AT3G05560	5991.46	0.299458	-0.562279	-0.262821	RPL22B	Suppressed
I	AT3G05900	1731.64	0.406524	-0.657859	-0.251335	AT3G05900	Suppressed
I	AT3G06770	199.659	0.648368	-1.18674	-0.538371	AT3G06770	Suppressed
I	AT3G07110	6551.19	0.266416	-0.465047	-0.198631	AT3G07110	Suppressed
I	AT3G07470	735.835	0.444616	-0.473413	-0.028797	AT3G07470	Suppressed
I	AT3G08980	133.943	0.597259	-0.874163	-0.276903	AT3G08980	Suppressed
I	AT3G09200	19789.2	0.299176	-0.518888	-0.219712	RPP0B	Suppressed
I	AT3G09630	13670.3	0.164519	-0.340773	-0.176253	RPL4A	Suppressed
I	AT3G09710	279.477	0.517876	-1.06945	-0.55157	IQD1	Suppressed
I	AT3G10110	337.482	0.574948	-0.756931	-0.181983	TIM22-1/MEE67	Suppressed
I	AT3G10120	17.8514	0.351454	-7.45257	-7.10112	AT3G10120	Suppressed
I	AT3G11120	850.152	0.771239	-1.01357	-0.242329	RPL41G	Suppressed
I	AT3G11250	1540.13	0.427775	-0.363425	0.0643504	RPP0C	Suppressed
I	AT3G12390	2871.94	0.253645	-0.523926	-0.270281	AT3G12390	Suppressed
I	AT3G13470	1958.53	0.336503	-0.769026	-0.432523	CPN60B2	Suppressed
I	AT3G14840	2070.93	0.784044	-0.718932	0.0651127	LRR-RLK	Suppressed
I	AT3G14900	112.821	0.762145	-0.617304	0.144842	AT3G14900	Suppressed
I	AT3G15080	328.039	0.596589	-0.76187	-0.165281	AT3G15080	Suppressed
I	AT3G15240	906.049	0.354225	-0.391976	-0.0377506	AT3G15240	Suppressed
I	AT3G15540	230.279	1.58755	-0.311181	1.27636	IAA19	Suppressed
I	AT3G18600	1860.64	0.24538	-0.168426	0.0769545	RH51	Suppressed
I	AT3G19590	344.616	0.410121	-1.04842	-0.638302	BUB3.1	Suppressed
I	AT3G20240	253.394	0.476076	-0.707318	-0.231242	AT3G20240	Suppressed
I	AT3G20840	322.354	0.890418	-0.559633	0.330785	PLT1	Suppressed
I	AT3G22310	2524.62	0.323182	-0.423228	-0.100046	RH9/PMH1	Suppressed
I	AT3G22750	811.329	-0.431127	0.981158	0.550031	AT3G22750	Suppressed
I	AT3G23370	166.73	0.612001	-0.691917	-0.0799162	AT3G23370	Suppressed
I	AT3G23620	1460.36	0.374127	-0.380107	-0.00598008	AT3G23620	Suppressed
I	AT3G25510	72.4348	1.37997	-0.55196	0.828014	AT3G25510	Suppressed
I	AT3G25655	68.4817	3.51408	-0.746223	2.76786	IDL1	Suppressed
I	AT3G25730	736.667	0.572189	-0.416691	0.155498	ARF14/EDF3	Suppressed
I	AT3G25940	181.709	0.734734	-0.63441	0.100324	AT3G25940	Suppressed
I	AT3G26360	395.813	0.394056	-0.566252	-0.172196	AT3G26360	Suppressed
I	AT3G27360	703.883	0.615255	-0.830839	-0.215584	HTR2	Suppressed
I	AT3G30350	82.7668	1.3212	-1.22255	0.0986443	RGF4	Suppressed
I	AT3G32030	137.852	0.593844	-1.66557	-1.07173	TPS30	Suppressed
I	AT3G47370	3601.23	0.487899	-0.631682	-0.143784	RPS20B	Suppressed
I	AT3G47650	72.0004	0.86977	-0.962371	-0.0926006	AT3G47650	Suppressed
I	AT3G48250	268.609	0.448864	-0.585496	-0.136631	AT3G48250	Suppressed
I	AT3G49010	12755.1	0.21086	-0.45959	-0.24873	RPL13B/ATBBC1	Suppressed
I	AT3G49080	1503.47	0.351559	-0.469869	-0.118309	RPS9M	Suppressed
I	AT3G49100	388.034	0.417885	-0.546319	-0.128435	SRP9	Suppressed
I	AT3G49240	417.447	0.552894	-0.638189	-0.085295	EMB1796	Suppressed
I	AT3G49720	2163.61	0.3681	-0.459005	-0.0909051	CGR2	Suppressed
I	AT3G49750	164.679	0.48413	-1.15116	-0.667032	ATRLP44	Suppressed
I	AT3G50640	404.285	0.765838	-0.897284	-0.131447	AT3G50640	Suppressed
I	AT3G51470	139.781	0.699309	-0.906328	-0.207019	AT3G51470	Suppressed
I	AT3G52040	558.781	0.614063	-0.628413	-0.0143498	AT3G52040	Suppressed
I	AT3G52630	186.554	0.78387	-1.06805	-0.284178	RPA3A	Suppressed
I	AT3G53730	1434.96	0.651316	-0.369861	0.281455	AT3G53730	Suppressed
I	AT3G53750	823.663	0.274644	-0.478731	-0.204087	ACT1/ACT3	Suppressed
I	AT3G53940	265.193	0.968607	-0.541234	0.427373	AT3G53940	Suppressed
I	AT3G55280	4026.42	0.50153	-0.588488	-0.0869585	RPL23AB	Suppressed
I	AT3G55340	637.672	0.597685	-0.426633	0.171052	PHIP1	Suppressed
I	AT3G55620	2266.06	0.659383	-0.135936	0.523446	EIF6-2/EMB1624	Suppressed
I	AT3G55950	282.17	1.56423	-0.394338	1.16989	CCR3	Suppressed
I	AT3G56090	1689.25	0.429284	-0.288028	0.141256	FER3	Suppressed
I	AT3G56980	340.957	1.70673	-3.81736	-2.11062	ORG3/bHLH039	Suppressed
I	AT3G57150	6214.12	0.371608	-0.290347	0.0812615	CBF5/NAP57	Suppressed
I	AT3G57490	1065.72	0.487762	-0.409601	0.078161	RPS2D	Suppressed
I	AT3G58610	9738.97	0.225843	-0.517177	-0.291334	AT3G58610	Suppressed
I	AT3G58660	2143.62	0.482988	-0.349965	0.133023	AT3G58660	Suppressed
I	AT3G58700	1738.54	0.383144	-0.562725	-0.179582	RPL11C	Suppressed
I	AT3G59650	480.704	0.373472	-0.590706	-0.217234	AT3G59650	Suppressed
I	AT3G59710	181.767	1.35316	-0.980355	0.372802	AT3G59710	Suppressed
I	AT3G59750	69.1739	1.55483	-1.39427	0.160561	LECRK58	Suppressed
I	AT3G60245	11665.5	0.445508	-0.737118	-0.29161	RPL37AC	Suppressed
I	AT3G60550	165.344	1.42252	-0.473213	0.94931	CYCU2-2/CYCP3;2	Suppressed
I	AT3G60770	7794.78	0.356186	-0.377612	-0.021426	RPS13A	Suppressed
I	AT3G61560	611.783	0.43021	-0.59771	-0.167499	RTNLB6	Suppressed
I	AT3G63450	298.511	0.954662	-0.467678	0.486983	AT3G63450	Suppressed
I	AT4G00100	7247.58	0.295684	-0.543198	-0.247514	RPS13A	Suppressed
I	AT4G00480	223.842	0.598848	-1.35835	-0.7595	ATMYC1	Suppressed
I	AT4G00620	735.308	0.333927	-0.310063	0.0238641	FOLD4	Suppressed
I	AT4G00670	425	0.898563	-0.426187	0.472376	AT4G00670	Suppressed
I	AT4G00680	346.162	0.600275	-1.555	-0.954725	ADF8	Suppressed
I	AT4G02400	1505.24	0.315779	-0.15895	0.156829	AT4G02400	Suppressed
I	AT4G02450	4492.35	0.387144	-0.461897	-0.0747539	P23-1	Suppressed
I	AT4G02820	378.747	0.393065	-0.47878	-0.0857142	AT4G02820	Suppressed
I	AT4G04700	152.794	0.799509	-1.41589	-0.616379	CPK27	Suppressed
I	AT4G05410	985.459	0.632391	-0.410902	0.22149	YAO	Suppressed
I	AT4G08410	968.984	0.792065	-2.7715	-1.97943	AT4G08410	Suppressed
I	AT4G08780	342.764	1.34882	-1.61459	-0.265764	PER38	Suppressed
I	AT4G08950	280.756	1.91826	-0.761544	1.15671	EXO	Suppressed
I	AT4G09320	6892.9	0.30539	-0.770608	-0.465217	NDK1/NDPK1	Suppressed
I	AT4G09990	517.242	0.70438	-1.0133	-0.308918	GXM2	Suppressed
I	AT4G10390	153.484	1.33623	-1.2776	0.0586268	AT4G10390	Suppressed
I	AT4G10450	1912.9	0.326832	-0.439116	-0.112284	RPL9D	Suppressed
I	AT4G10480	4856.24	0.402655	-0.69246	-0.289804	AT4G10480	Suppressed
I	AT4G12600	2670.78	0.493718	-0.609771	-0.116053	AT4G12600	Suppressed
I	AT4G12880	1952.83	0.452403	-0.631783	-0.17938	ENODL19	Suppressed
I	AT4G13930	13611.8	0.297272	-0.528697	-0.231425	SHM4	Suppressed
I	AT4G15330	84.1636	0.691992	-1.34326	-0.651265	CYP705A1	Suppressed
I	AT4G16957	235.516	0.885685	-0.402654	0.483031	AT4G16957	Suppressed
I	AT4G18100	9075.57	0.387621	-0.566679	-0.179059	RPL32A	Suppressed
I	AT4G18905	1033.44	0.40363	-0.302826	0.100805	AT4G18905	Suppressed
I	AT4G19920	25.0242	2.11498	-0.843173	1.27181	AT4G19920	Suppressed
I	AT4G20000	179.501	3.24128	-0.502032	2.73925	AT4G20000	Suppressed
I	AT4G20210	120.889	0.701272	-1.05617	-0.354894	TPS08	Suppressed
I	AT4G21400	237.79	0.925682	-0.432726	0.492956	CRK28	Suppressed
I	AT4G21745	19.2205	1.26395	-1.40929	-0.145346	RIC11	Suppressed
I	AT4G22320	432.062	0.314298	-0.242606	0.0716917	AT4G22320	Suppressed
I	AT4G22380	367.164	0.53925	-0.403507	0.135743	AT4G22380	Suppressed
I	AT4G23620	845.222	0.518305	-0.499164	0.0191404	AT4G23620	Suppressed
I	AT4G23980	867.262	0.854058	-0.582083	0.271975	ARF9	Suppressed
I	AT4G24240	787.531	0.589345	-0.723273	-0.133928	WRKY7	Suppressed
I	AT4G24340	223.388	0.630452	-1.25693	-0.626473	AT4G24340	Suppressed
I	AT4G24830	2518.73	0.327441	-0.410573	-0.0831312	AT4G24830	Suppressed
I	AT4G25340	2236.59	0.432598	-0.431107	0.00149113	FKBP53	Suppressed
I	AT4G25730	3128.43	0.273507	-0.191464	0.0820435	AT4G25730	Suppressed
I	AT4G25790	173.807	1.47498	-2.91964	-1.44466	AT4G25790	Suppressed
I	AT4G26840	1146.29	0.516204	-0.792845	-0.276641	SUMO1/SUM1	Suppressed
I	AT4G29080	677.85	0.522716	-0.901419	-0.378704	IAA27/PAP2	Suppressed
I	AT4G29390	2820.8	0.470283	-0.575979	-0.105696	RPS30A	Suppressed
I	AT4G29430	380.435	0.520873	-0.813162	-0.292289	RPS15AE	Suppressed
I	AT4G30220	971.011	0.510181	-0.656991	-0.146809	RUXF	Suppressed
I	AT4G30280	837.039	1.70847	-1.67919	0.0292777	XTH18	Suppressed
I	AT4G31320	681.087	1.00913	-0.545117	0.464016	SAUR37	Suppressed
I	AT4G31600	397.188	0.437453	-0.607874	-0.170421	UTR7	Suppressed
I	AT4G31700	12936.1	0.338771	-0.473454	-0.134683	RPS6A/RPS6	Suppressed
I	AT4G31820	334.612	0.763546	-0.662845	0.100701	NPY1/ENP	Suppressed
I	AT4G34880	96.5107	0.91099	-1.27038	-0.359394	AT4G34880	Suppressed
I	AT4G36130	6188.79	0.227369	-0.370123	-0.142754	RPL8C	Suppressed
I	AT4G36580	264.183	0.655084	-0.489676	0.165408	AT4G36580	Suppressed
I	AT4G36680	781.548	0.299364	-0.363761	-0.0643969	AT4G36680	Suppressed
I	AT4G37450	773.321	0.788866	-0.940472	-0.151607	AGP18	Suppressed
I	AT4G37910	7814.24	0.528235	-0.27806	0.250175	HSP70-9/mtHSC70-1	Suppressed
I	AT4G38710	2119.55	0.510669	-0.272695	0.237975	AT4G38710	Suppressed
I	AT4G38740	6405.46	0.758962	-1.0063	-0.247337	CYP18-3/ROC1	Suppressed
I	AT4G38770	444.239	0.67453	-0.605271	0.0692588	PRP4	Suppressed
I	AT4G39300	531.103	0.544452	-0.911193	-0.366742	AT4G39300	Suppressed
I	AT4G40090	1073.06	0.716144	-1.99155	-1.27541	AGP3	Suppressed
I	AT5G01210	1124.65	0.460145	-1.40703	-0.946882	AT5G01210	Suppressed
I	AT5G01370	111.581	0.586335	-0.546495	0.0398409	ACI1	Suppressed
I	AT5G02220	16.6185	1.74646	-1.50239	0.244067	SMR4	Suppressed
I	AT5G02610	2460.47	0.329538	-0.543793	-0.214255	AT5G02610	Suppressed
I	AT5G03300	5011.84	0.290568	-0.741121	-0.450553	ADK2	Suppressed
I	AT5G03850	3691.34	0.455459	-0.725551	-0.270092	RPS28A	Suppressed
I	AT5G04800	3691.02	0.246924	-0.5154	-0.268476	RPS17D	Suppressed
I	AT5G08180	2771.91	0.509469	-0.539309	-0.0298401	AT5G08180	Suppressed
I	AT5G09510	3802.87	0.42086	-0.583422	-0.162562	RPS15D	Suppressed
I	AT5G10290	617.409	0.536051	-1.18909	-0.653043	AT5G10290	Suppressed
I	AT5G11440	77.9809	0.878649	-1.3305	-0.451849	CID5	Suppressed
I	AT5G13870	554.01	0.484304	-1.02899	-0.544688	XTH5	Suppressed
I	AT5G14730	739.546	2.28551	-0.793298	1.49221	AT5G14730	Suppressed
I	AT5G15900	64.6488	1.60801	-2.26268	-0.654669	TBL19	Suppressed
I	AT5G15980	1049.31	0.407275	-0.764951	-0.357677	AT5G15980	Suppressed
I	AT5G16130	8362.3	0.286877	-0.6306	-0.343724	RPS7C	Suppressed
I	AT5G16930	669.049	0.343592	-0.241276	0.102316	AT5G16930	Suppressed
I	AT5G17630	1036.9	0.411898	-0.658354	-0.246457	XPT	Suppressed
I	AT5G18820	193.43	0.565469	-0.398232	0.167237	CPN60A2/EMB3007	Suppressed
I	AT5G19160	111.023	0.630276	-0.475891	0.154385	TBL11	Suppressed
I	AT5G19300	558.93	0.41534	-0.385413	0.0299269	AT5G19300	Suppressed
I	AT5G20160	2141.9	0.779975	-0.508981	0.270993	AT5G20160	Suppressed
I	AT5G20180	552.059	0.402206	-0.508653	-0.106447	AT5G20180	Suppressed
I	AT5G22100	693.049	0.789902	-0.415512	0.37439	AT5G22100	Suppressed
I	AT5G22570	30.4772	3.57442	-1.84286	1.73156	WRKY38	Suppressed
I	AT5G22650	6875.51	0.350741	-0.481179	-0.130438	HDT2/HD2B	Suppressed
I	AT5G23250	1243.79	0.309534	-0.494771	-0.185237	AT5G23250	Suppressed
I	AT5G23740	4613.34	0.342535	-0.611322	-0.268787	RPS11C/RPS11-BETA	Suppressed
I	AT5G23810	59.932	1.68064	-2.13859	-0.457955	AAP7	Suppressed
I	AT5G23830	2076.48	0.844693	-1.85932	-1.01463	AT5G23830	Suppressed
I	AT5G24105	91.798	0.815127	-1.27926	-0.464136	AGP41	Suppressed
I	AT5G25620	369.618	0.47904	-1.88034	-1.4013	YUC6	Suppressed
I	AT5G27120	3697.43	0.309343	-0.392833	-0.0834895	NOP5-1	Suppressed
I	AT5G27330	1659.64	0.452498	-0.537771	-0.0852733	AT5G27330	Suppressed
I	AT5G27395	854.376	0.3331	-0.375546	-0.0424458	AT5G27395	Suppressed
I	AT5G36260	90.2501	0.683991	-0.785477	-0.101486	AT5G36260	Suppressed
I	AT5G38890	373.735	0.642915	-0.418463	0.224452	AT5G38890	Suppressed
I	AT5G39740	12537.7	0.219453	-0.380759	-0.161306	RPL5B/OLI7	Suppressed
I	AT5G40210	25.7317	1.3397	-0.807324	0.532379	AT5G40210	Suppressed
I	AT5G42150	1135.77	0.368682	-0.197139	0.171543	AT5G42150	Suppressed
I	AT5G42510	502.561	-1.45188	0.532962	-0.918913	DIR1	Suppressed
I	AT5G43040	177.591	0.793067	-0.96855	-0.175483	AT5G43040	Suppressed
I	AT5G43250	85.9068	0.64564	-0.957055	-0.311415	NF-YC13	Suppressed
I	AT5G43960	2560.59	0.281769	-0.352987	-0.0712186	AT5G43960	Suppressed
I	AT5G45460	81.1937	0.573146	-1.10991	-0.536763	AT5G45460	Suppressed
I	AT5G45590	355.722	0.363161	-0.650618	-0.287457	AT5G45590	Suppressed
I	AT5G46160	511.693	0.530388	-0.850932	-0.320543	HLP	Suppressed
I	AT5G47930	5643.3	0.354031	-0.509271	-0.15524	RPS27D	Suppressed
I	AT5G47970	241.381	0.4025	-0.740088	-0.337588	AT5G47970	Suppressed
I	AT5G48580	1903.31	0.469357	-0.857318	-0.387962	FKBP15-2	Suppressed
I	AT5G48870	577.941	0.620096	-0.679058	-0.058962	LSM5/SAD1	Suppressed
I	AT5G49300	183.732	1.082	-0.570822	0.511177	GATA16	Suppressed
I	AT5G49630	308.854	1.64609	-0.926307	0.71978	AAP6	Suppressed
I	AT5G50460	2054.28	0.40317	-0.936408	-0.533238	SEC61G2	Suppressed
I	AT5G50810	840.153	0.582661	-0.758354	-0.175694	TIM8	Suppressed
I	AT5G51590	535.486	0.507783	-0.529407	-0.0216248	AHL4	Suppressed
I	AT5G52170	253.316	0.588586	-1.16365	-0.575061	HDG7	Suppressed
I	AT5G52650	5489.11	0.291847	-0.522257	-0.23041	RPS10C	Suppressed
I	AT5G52710	25.2839	4.676	-4.70637	-0.0303683	AT5G52710	Suppressed
I	AT5G53750	159.198	0.951919	-0.573423	0.378495	AT5G53750	Suppressed
I	AT5G54100	838.808	0.552622	-0.346817	0.205805	AT5G54100	Suppressed
I	AT5G54910	637.004	0.639541	-0.466824	0.172716	RH32	Suppressed
I	AT5G56000	1549.25	0.3093	-0.239056	0.0702442	HSP90-4/HSP81.4	Suppressed
I	AT5G56670	4862.37	0.501695	-0.73016	-0.228465	RPS30A	Suppressed
I	AT5G57200	15.8391	0.414397	-3.88526	-3.47086	AT5G57200	Suppressed
I	AT5G57290	6330.83	0.419005	-0.717906	-0.298902	RPP3B	Suppressed
I	AT5G57700	402.716	0.40812	-0.701989	-0.293869	AT5G57700	Suppressed
I	AT5G60390	61655.2	0.223919	-0.461828	-0.237909	A1	Suppressed
I	AT5G60990	787.354	0.3193	-0.174563	0.144737	RH10	Suppressed
I	AT5G61310	284.791	0.960704	-0.574057	0.386647	AT5G61310	Suppressed
I	AT5G61330	595.662	0.395038	-0.541378	-0.14634	AT5G61330	Suppressed
I	AT5G64670	1214.46	0.377279	-0.497934	-0.120655	AT5G64670	Suppressed
I	AT5G65360	2251.55	0.45694	-0.716979	-0.260039	HTR2	Suppressed
I	AT5G66800	67.8348	3.65736	-0.968791	2.68857	AT5G66800	Suppressed
I	AT5G66816	13.1198	9.4964	-4.13357	5.36282	CEP6	Suppressed
I	AT5G67070	565.675	0.533047	-0.65497	-0.121922	RALFL34	Suppressed
I	AT5G67080	13.7645	1.39157	-2.28298	-0.891409	MAPKKK19	Suppressed
I	AT1G01430	451.633	-0.783311	-0.721064	-1.50438	TBL25	Enhanced
I	AT1G02520	2735.59	0.717201	0.470696	1.1879	ABCB11/PGP11	Enhanced
I	AT1G07160	65.2628	1.66261	1.00383	2.66645	AT1G07160	Enhanced
I	AT1G14550	107	2.83605	1.02763	3.86368	PER5	Enhanced
I	AT1G17380	113.493	3.32418	0.754476	4.07866	TIFY11A/JAZ5	Enhanced
I	AT1G19600	1405.02	-0.267138	-0.411534	-0.678672	AT1G19600	Enhanced
I	AT1G21310	92476.6	-0.365946	-0.223913	-0.58986	EXT3	Enhanced
I	AT1G21910	135.268	0.830225	0.80015	1.63037	ERF012/DREB26	Enhanced
I	AT1G22810	126.708	2.03968	2.05182	4.09151	ERF019	Enhanced
I	AT1G30370	284.872	2.91855	0.918518	3.83706	AT1G30370	Enhanced
I	AT1G31230	1568.55	-0.387219	-0.557165	-0.944384	AKHSDH1/AK-HSDH I	Enhanced
I	AT1G32450	8293.29	-0.885701	-1.16675	-2.05245	NPF7.3/NRT1.5	Enhanced
I	AT1G62510	140.525	-0.783802	-1.50363	-2.28744	AT1G62510	Enhanced
I	AT1G64590	1291.77	1.73181	0.331849	2.06366	AT1G64590	Enhanced
I	AT1G65590	926.879	-0.328973	-0.758472	-1.08745	HEXO3	Enhanced
I	AT1G66480	317.787	0.506649	0.35376	0.860409	AT1G66480	Enhanced
I	AT1G67270	83.1648	1.52177	1.34037	2.86214	AT1G67270	Enhanced
I	AT1G72360	160.484	-0.994	-1.58683	-2.58083	HRE1	Enhanced
I	AT1G74940	281.891	-0.718455	-1.38291	-2.10136	FLZ13	Enhanced
I	AT1G77760	960.805	1.83438	0.632792	2.46717	NIA1	Enhanced
I	AT2G24580	773.695	-0.841599	-0.859782	-1.70138	AT2G24580	Enhanced
I	AT2G26080	6497.44	-0.345533	-0.514626	-0.860159	GLDP2	Enhanced
I	AT2G32020	455.445	1.62222	0.981523	2.60375	AT2G32020	Enhanced
I	AT2G35710	474.177	2.03459	1.05812	3.09272	PGSIP8	Enhanced
I	AT2G35980	261.406	2.82853	0.572982	3.40151	NHL10/YLS9	Enhanced
I	AT2G39200	1468.71	1.04568	1.46255	2.50823	MLO12	Enhanced
I	AT2G41480	263.992	0.962811	0.611799	1.57461	PER25	Enhanced
I	AT2G43590	1263.66	0.8468	0.754819	1.60162	AT2G43590	Enhanced
I	AT2G43910	7114.81	-0.574975	-0.999746	-1.57472	ATHOL1	Enhanced
I	AT2G45590	239.571	-0.563645	-0.742286	-1.30593	AT2G45590	Enhanced
I	AT3G20110	592.332	-0.540217	-1.31211	-1.85232	CYP705A20	Enhanced
I	AT3G22930	638.428	1.00686	0.476836	1.4837	CML11	Enhanced
I	AT3G44190	5433.95	0.641493	0.563396	1.20489	AT3G44190	Enhanced
I	AT3G46330	146.138	-0.681	-0.689654	-1.37065	MEE39	Enhanced
I	AT3G47780	2541.95	0.482618	0.453049	0.935667	ABCA7/ATATH6	Enhanced
I	AT3G53460	2075.64	-0.445066	-0.340594	-0.78566	CP29	Enhanced
I	AT3G55980	1153.19	2.4971	0.999392	3.49649	SZF1	Enhanced
I	AT4G12470	1935.32	-0.411855	-0.959933	-1.37179	AZI1	Enhanced
I	AT4G15760	2647.63	1.16796	0.356509	1.52447	MO1	Enhanced
I	AT4G15800	637.909	0.352283	0.330093	0.682376	RALFL33	Enhanced
I	AT4G17785	491.192	1.93839	1.71487	3.65327	MYB39	Enhanced
I	AT4G21990	9282.79	1.08441	0.582835	1.66725	2003-04-01	Enhanced
I	AT4G24570	395.449	2.05607	1.60265	3.65872	PUMP4/DIC2	Enhanced
I	AT4G26130	1118.36	-0.673934	-0.94325	-1.61718	AT4G26130	Enhanced
I	AT4G30190	30362.3	-0.532203	-0.493259	-1.02546	HA2	Enhanced
I	AT4G31910	1623.73	-0.685629	-1.37604	-2.06167	BAT1	Enhanced
I	AT4G35180	269.848	1.61638	1.89435	3.51073	LHT7	Enhanced
I	AT4G35985	532.847	0.371904	0.682494	1.0544	P85	Enhanced
I	AT4G36500	848.451	1.52875	0.638527	2.16727	AT4G36500	Enhanced
I	AT4G37520	1665.76	-0.763502	-0.243702	-1.0072	PER50	Enhanced
I	AT4G37900	395.65	0.9652	0.426828	1.39203	GRDP2	Enhanced
I	AT5G01540	185.095	2.10323	2.49092	4.59415	LECRK62/LECRKA4.1	Enhanced
I	AT5G02780	525.858	1.07869	0.88952	1.96821	GSTL1	Enhanced
I	AT5G04840	228.158	0.704393	0.659809	1.3642	AT5G04840	Enhanced
I	AT5G05250	246.409	-0.797926	-1.34356	-2.14148	AT5G05250	Enhanced
I	AT5G07580	221.105	-1.17256	-0.750264	-1.92282	ERF106	Enhanced
I	AT5G17000	1919.92	0.485105	0.494441	0.979545	AT5G17000	Enhanced
I	AT5G26220	676.236	1.81627	1.86463	3.6809	GGCT2;1	Enhanced
I	AT5G41180	868.796	0.797458	0.438202	1.23566	AT5G41180	Enhanced
I	AT5G43890	96.4051	1.3348	1.51495	2.84974	YUC5	Enhanced
I	AT5G45340	345.45	0.690246	1.05727	1.74752	CYP707A3	Enhanced
I	AT5G48600	820.101	-0.314802	-0.274482	-0.589284	ATSMC3/SMC3	Enhanced
I	AT5G57010	457.415	3.12814	1.27347	4.4016	IQM5	Enhanced
I	AT5G59590	114.081	-1.25334	-0.504158	-1.7575	UGT76E2	Enhanced
I	AT5G62680	2190.35	0.398691	0.316462	0.715153	NPF2.11	Enhanced
II	AT1G03870	2557.23	0.591162	-3.13475	-2.54358	FLA9	Suppressed
II	AT1G04330	46.5813	3.55409	-1.5697	1.9844	AT1G04330	Suppressed
II	AT1G05250	3445.05	1.11291	-2.33252	-1.21961	PER2	Suppressed
II	AT1G06120	103.414	1.21359	-3.73994	-2.52635	AT1G06120	Suppressed
II	AT1G06830	13.0549	4.8374	-7.22498	-2.38758	GRXS11	Suppressed
II	AT1G09090	293.837	0.815544	-1.78293	-0.967386	RBOHB	Suppressed
II	AT1G09350	334.087	0.610443	-0.546257	0.0641865	GOLS3	Suppressed
II	AT1G10400	127.251	1.96479	-3.16909	-1.20429	UGT90A2	Suppressed
II	AT1G11460	117.813	2.56222	-2.98272	-0.420502	AT1G11460	Suppressed
II	AT1G12740	868.026	0.914259	-1.90216	-0.987905	CYP87A2	Suppressed
II	AT1G13420	799.414	0.99496	-3.7151	-2.72014	SOT8/ATST4B	Suppressed
II	AT1G16400	1109.92	1.87232	-4.10458	-2.23226	CYP79F2	Suppressed
II	AT1G19050	290.246	1.30473	-1.40879	-0.104064	ARR7	Suppressed
II	AT1G23205	78.2729	1.69467	-2.87504	-1.18036	AT1G23205	Suppressed
II	AT1G29020	134.491	3.46859	-3.03942	0.429175	AT1G29020	Suppressed
II	AT1G31320	244.023	1.24491	-3.43469	-2.18978	LBD4	Suppressed
II	AT1G33440	105.559	1.51671	-1.58912	-0.0724036	NPF4.4	Suppressed
II	AT1G43650	159.117	1.12719	-1.71038	-0.583186	AT1G43650	Suppressed
II	AT1G49230	78.6436	1.56648	-3.10984	-1.54336	ATL78	Suppressed
II	AT1G53940	149.71	1.22684	-3.15311	-1.92627	GLIP2	Suppressed
II	AT1G54000	10589.4	0.564835	-2.23348	-1.66864	GLL22	Suppressed
II	AT1G56680	272.57	2.02668	-4.00745	-1.98077	AT1G56680	Suppressed
II	AT1G59780	207.117	0.741135	-1.45461	-0.713472	AT1G59780	Suppressed
II	AT1G64910	92.3535	1.04974	-2.74229	-1.69255	UGT79B10	Suppressed
II	AT1G66800	615.123	0.768091	-3.64495	-2.87686	AT1G66800	Suppressed
II	AT1G66930	78.9405	1.57714	-2.72749	-1.15035	LRK10L-2.7	Suppressed
II	AT1G69440	88.587	0.969786	-1.35062	-0.380837	AGO7	Suppressed
II	AT1G71880	3200.14	1.42097	-2.22424	-0.803277	SUC1	Suppressed
II	AT1G75750	4292	0.997039	-1.24754	-0.250498	GASA1	Suppressed
II	AT1G78020	294.122	0.549051	-2.97321	-2.42415	FLZ6	Suppressed
II	AT1G78860	243.939	1.04045	-1.9874	-0.946953	AT1G78860	Suppressed
II	AT2G03090	2864.42	0.507535	-1.15776	-0.650224	EXPA15	Suppressed
II	AT2G16230	129.065	2.01745	-2.92481	-0.907361	AT2G16230	Suppressed
II	AT2G31790	719.29	1.01161	-2.93328	-1.92167	UGT74C1	Suppressed
II	AT2G38600	135.067	1.59666	-2.41988	-0.823225	AT2G38600	Suppressed
II	AT2G39220	308.557	0.801877	-1.59412	-0.792243	PLP6	Suppressed
II	AT2G39700	4227.57	1.03779	-1.2039	-0.166104	AT3G05950	Suppressed
II	AT2G40480	648.935	0.488993	-0.830082	-0.341089	AT2G40480	Suppressed
II	AT2G40750	199.222	1.19094	-1.82781	-0.636875	WRKY54	Suppressed
II	AT2G43100	892.627	1.50407	-2.96408	-1.46001	IPMI2	Suppressed
II	AT2G45180	212.682	1.45888	-4.65429	-3.19541	AT2G45180	Suppressed
II	AT2G46650	723.803	2.89947	-3.05534	-0.155876	CYTB5-C/B5 #1	Suppressed
II	AT2G47550	534.11	1.06391	-1.73944	-0.675529	PME20	Suppressed
II	AT3G02020	1251.71	1.33652	-2.91325	-1.57673	AK3	Suppressed
II	AT3G03190	118.623	1.01647	-3.98844	-2.97197	GSTF11	Suppressed
II	AT3G05150	212.077	0.920303	-2.6522	-1.7319	AT3G05150	Suppressed
II	AT3G10720	1433.31	0.964264	-0.958912	0.00535254	PME25	Suppressed
II	AT3G16390	384.35	0.788485	-1.67305	-0.884565	NSP3	Suppressed
II	AT3G18450	81.2634	0.786331	-2.62659	-1.84026	PCR5	Suppressed
II	AT3G19710	2276.77	1.17692	-2.8932	-1.71628	BCAT4	Suppressed
II	AT3G21340	181.178	0.501199	-1.93362	-1.43242	AT3G21340	Suppressed
II	AT3G23730	256.891	1.42206	-2.52518	-1.10312	XTH16	Suppressed
II	AT3G27950	129.809	1.06833	-1.82357	-0.755233	AT3G27950	Suppressed
II	AT3G29250	4048.93	0.507694	-2.15235	-1.64465	SDR4	Suppressed
II	AT3G46270	172.368	1.22355	-3.57738	-2.35383	AT3G46270	Suppressed
II	AT3G46400	48.9832	2.39031	-4.69223	-2.30192	AT3G46400	Suppressed
II	AT3G54600	940.66	0.915888	-2.98524	-2.06935	DJ1F	Suppressed
II	AT3G58990	959.237	2.15787	-4.58242	-2.42454	IPMI1	Suppressed
II	AT3G61400	96.2226	1.19308	-2.24563	-1.05256	AT3G61400	Suppressed
II	AT3G63110	125.936	3.65445	-5.11256	-1.45811	IPT3	Suppressed
II	AT4G00780	46.2579	0.951964	-2.33292	-1.38096	AT4G00780	Suppressed
II	AT4G01390	874.725	0.905512	-0.954426	-0.048914	AT4G01390	Suppressed
II	AT4G02850	214.182	1.43344	-2.08637	-0.652928	AT4G02850	Suppressed
II	AT4G04840	333.312	0.843981	-3.45078	-2.6068	MSRB6	Suppressed
II	AT4G11210	394.326	1.89491	-4.00917	-2.11425	DIR14	Suppressed
II	AT4G12030	637.108	1.79421	-4.06818	-2.27396	BASS5/BAT5	Suppressed
II	AT4G12520	2316.7	0.713445	-3.66653	-2.95308	AT4G12520	Suppressed
II	AT4G13770	1721.07	1.45532	-3.81081	-2.35549	CYP83A1	Suppressed
II	AT4G14130	530.948	1.85513	-3.65858	-1.80346	XTH15	Suppressed
II	AT4G14640	100.378	1.82261	-2.94093	-1.11832	CML8/CAM8	Suppressed
II	AT4G15300	153.552	0.85262	-2.07625	-1.22363	CYP702A2	Suppressed
II	AT4G18630	348.4	0.698151	-0.784567	-0.0864154	AT4G18630	Suppressed
II	AT4G22460	197.883	1.09088	-2.0519	-0.961026	AT4G22460	Suppressed
II	AT4G22666	649.952	1.55372	-3.75147	-2.19774	AT4G22666	Suppressed
II	AT4G25110	155.478	0.94497	-2.3723	-1.42734	MC2	Suppressed
II	AT4G26320	381.974	1.66055	-3.79313	-2.13258	AGP13	Suppressed
II	AT4G28250	3866.67	0.950218	-1.73651	-0.786295	EXPB3	Suppressed
II	AT4G37400	504.892	0.495519	-1.97638	-1.48086	CYP81F3	Suppressed
II	AT5G11590	81.5036	1.85541	-2.8864	-1.031	DREB3/TINY2	Suppressed
II	AT5G14200	4340.14	0.704771	-1.71538	-1.01061	IMDH3/ATIMD1	Suppressed
II	AT5G14330	900.941	0.814447	-2.4922	-1.67776	AT5G14330	Suppressed
II	AT5G16530	148.782	3.55922	-3.50216	0.0570587	PIN5	Suppressed
II	AT5G19040	428.928	0.976908	-0.844685	0.132222	IPT5	Suppressed
II	AT5G19600	292.979	1.04323	-1.90601	-0.862775	SULTR3;5	Suppressed
II	AT5G23010	1057.32	0.593012	-2.75344	-2.16043	MAM1	Suppressed
II	AT5G23020	3458.81	1.04274	-3.25971	-2.21697	MAM3/MAM-L	Suppressed
II	AT5G23980	271.32	0.758176	-3.10635	-2.34818	FRO4	Suppressed
II	AT5G36180	1310.09	0.732738	-2.42607	-1.69333	SCPL1	Suppressed
II	AT5G40590	409.098	2.92606	-1.6199	1.30616	AT5G40590	Suppressed
II	AT5G44130	483.026	0.955092	-3.38007	-2.42498	FLA13	Suppressed
II	AT5G44585	89.08	1.6622	-2.33639	-0.674188	AT5G44585	Suppressed
II	AT5G46890	848.626	0.647813	-3.72376	-3.07594	AT5G46890	Suppressed
II	AT5G46900	825.482	1.47604	-5.07263	-3.59658	AT5G46900	Suppressed
II	AT5G47950	283.04	0.555755	-3.88104	-3.32528	AT5G47950	Suppressed
II	AT5G51310	60.492	1.57337	-1.75883	-0.185463	AT5G51310	Suppressed
II	AT5G53250	874.331	1.5233	-3.77746	-2.25416	AGP22	Suppressed
II	AT5G60660	885.537	0.731971	-2.27276	-1.54079	PIP2-4/PIP2F	Suppressed
II	AT5G61420	590.156	0.552566	-3.11813	-2.56557	MYB28	Suppressed
II	AT5G66815	29.229	2.75777	-2.84699	-0.0892234	CEP5	Suppressed
II	AT1G07550	75.3771	-0.906017	-0.698044	-1.60406	AT1G07550	Enhanced
II	AT1G49860	398.779	-0.979392	-1.73856	-2.71796	GSTF14	Enhanced
II	AT1G62500	39.8748	-2.06053	-1.90356	-3.96408	AT1G62500	Enhanced
II	AT4G08300	481.263	-2.01354	-2.08596	-4.0995	AT4G08300	Enhanced
II	AT5G48430	1683.31	-0.812372	-1.76311	-2.57548	AT5G48430	Enhanced
III	AT1G01750	548.677	0.640715	-1.33512	-0.694407	ADF11	Suppressed
III	AT1G03100	139.094	0.56017	-0.633839	-0.0736691	AT1G03100	Suppressed
III	AT1G04040	3844.49	0.589353	-1.45909	-0.869737	AT1G04040	Suppressed
III	AT1G04250	2598.11	0.44503	-0.360361	0.084669	IAA17/AXR3	Suppressed
III	AT1G04820	12901.4	0.304145	-0.643652	-0.339507	TUBA4/TUA4	Suppressed
III	AT1G05620	1011.96	0.339086	-1.09052	-0.751431	URH2	Suppressed
III	AT1G07790	1049.83	0.659307	-0.948273	-0.288967	HTB1	Suppressed
III	AT1G08580	1068.68	0.480374	-0.695107	-0.214734	AT1G08580	Suppressed
III	AT1G09200	1706.51	0.578193	-0.892479	-0.314285	HTR2	Suppressed
III	AT1G09750	149.229	1.0743	-3.14629	-2.07199	AED3	Suppressed
III	AT1G11160	316.445	0.526178	-1.06389	-0.537713	AT1G11160	Suppressed
III	AT1G11670	1972.6	1.05348	-1.69773	-0.644253	DTX36	Suppressed
III	AT1G11740	39.3904	1.23671	-2.10652	-0.869818	AT1G11740	Suppressed
III	AT1G12430	521.797	0.578672	-0.694195	-0.115523	ARK3/PAK	Suppressed
III	AT1G14980	3350.25	0.613433	-1.03211	-0.418681	CPN10	Suppressed
III	AT1G15210	3989.8	0.66009	-1.27611	-0.616018	ABCG35/PDR7	Suppressed
III	AT1G18320	64.9565	0.717921	-0.581714	0.136207	AT1G18320	Suppressed
III	AT1G18850	671.977	0.649981	-0.518345	0.131636	AT1G18850	Suppressed
III	AT1G19715	576.96	0.787819	-0.285113	0.502706	JAL3	Suppressed
III	AT1G23410	813.914	0.518914	-0.700729	-0.181815	RPS27AA	Suppressed
III	AT1G29030	397.87	0.512565	-0.754152	-0.241587	AT1G29030	Suppressed
III	AT1G29250	1341.2	0.678397	-0.994541	-0.316144	AT1G29250	Suppressed
III	AT1G29418	723.627	0.589434	-0.974969	-0.385535	AT1G29418	Suppressed
III	AT1G29965	977.225	0.436807	-0.554809	-0.118002	RPL18AA	Suppressed
III	AT1G33340	57.3297	1.33106	-1.45172	-0.12066	AT1G33340	Suppressed
III	AT1G47500	1361.42	0.408065	-0.467404	-0.0593384	RBP47C'	Suppressed
III	AT1G47670	833.852	0.332485	-0.919034	-0.586549	AATL1	Suppressed
III	AT1G48460	178.43	0.545195	-0.91662	-0.371425	AT1G48460	Suppressed
III	AT1G48510	216.603	0.698123	-1.26612	-0.567994	AT1G48510	Suppressed
III	AT1G48630	4881.97	0.429642	-0.648495	-0.218853	RACK1B	Suppressed
III	AT1G50110	396.954	0.815515	-0.84681	-0.0312945	BCAT6	Suppressed
III	AT1G51380	214.56	0.587605	-0.921163	-0.333558	RH34	Suppressed
III	AT1G51770	29.8943	0.983089	-1.52151	-0.538421	AT1G51770	Suppressed
III	AT1G52930	1439.49	0.393938	-0.490957	-0.0970186	BRIX1-2	Suppressed
III	AT1G56110	7151.27	0.460612	-0.51301	-0.0523982	NOP56	Suppressed
III	AT1G59990	408.18	0.707663	-0.766235	-0.0585716	RH22	Suppressed
III	AT1G61570	981.243	0.534551	-0.759287	-0.224736	TIM13	Suppressed
III	AT1G61950	42.1212	2.05262	-3.60496	-1.55233	CPK19	Suppressed
III	AT1G63650	215.565	0.95998	-1.22226	-0.262283	bHLH2/EGL3	Suppressed
III	AT1G63930	121.128	0.536707	-1.05303	-0.516322	ROH1	Suppressed
III	AT1G65370	267.263	0.730337	-1.15395	-0.423616	AT1G65370	Suppressed
III	AT1G70600	10344.6	0.453079	-0.726625	-0.273545	RPL27AC	Suppressed
III	AT1G70990	152.18	0.667103	-1.20677	-0.539669	AT1G70990	Suppressed
III	AT1G71850	312.263	0.554413	-0.629804	-0.0753908	AT1G71850	Suppressed
III	AT1G72730	1340.4	0.285037	-0.538155	-0.253118	TIF4A-3	Suppressed
III	AT1G73330	13285.8	0.435871	-1.19745	-0.761582	ATDR4	Suppressed
III	AT1G73630	113.148	1.71617	-0.961408	0.75476	CML26	Suppressed
III	AT1G74440	50.4147	1.62733	-1.20411	0.423223	AT1G74440	Suppressed
III	AT1G75780	1780.5	0.55528	-1.31516	-0.759881	TUBB1/TUB1	Suppressed
III	AT1G76090	2005.96	0.451775	-1.17999	-0.728212	SMT3	Suppressed
III	AT1G76340	598.693	0.545112	-0.399823	0.145289	GONST3	Suppressed
III	AT1G77855	53.324	1.55332	-1.83219	-0.278868	AT1G77855	Suppressed
III	AT1G79150	1269.83	0.398858	-0.384458	0.0143996	AT1G79150	Suppressed
III	AT2G01290	147.006	0.87251	-0.480186	0.392324	RPI2	Suppressed
III	AT2G03600	15.5116	1.03072	-1.40988	-0.379163	ATUPS3/UPS3	Suppressed
III	AT2G04025	93.4497	0.881004	-1.40394	-0.522939	RGF3	Suppressed
III	AT2G15000	799.507	0.427197	-0.500385	-0.0731887	AT2G15000	Suppressed
III	AT2G18020	15535	0.329785	-0.624233	-0.294447	RPL8A/EMB2296	Suppressed
III	AT2G18650	57.0028	0.779493	-1.71234	-0.93285	ATL49/MEE16	Suppressed
III	AT2G20490	1156.02	0.509667	-0.612599	-0.102932	NOP10	Suppressed
III	AT2G21050	405.534	0.421154	-1.46469	-1.04353	LAX2	Suppressed
III	AT2G22170	6003.77	0.292073	-1.02537	-0.733296	PLAT2	Suppressed
III	AT2G22330	3137.25	1.61015	-3.84971	-2.23956	CYP79B3	Suppressed
III	AT2G23910	1422.01	-0.446109	0.631633	0.185525	AT2G23910	Suppressed
III	AT2G23930	1694.92	0.430669	-0.574904	-0.144235	SNRNP-G	Suppressed
III	AT2G25060	505.575	0.400769	-1.26263	-0.861857	ENODL14	Suppressed
III	AT2G25980	3223.5	0.397479	-0.850884	-0.453405	JAL20	Suppressed
III	AT2G27840	1740.73	0.948741	-1.02921	-0.0804688	HDT4	Suppressed
III	AT2G28160	922.586	0.661822	-1.80366	-1.14184	FIT/FIT1	Suppressed
III	AT2G28740	851.29	0.490838	-0.654642	-0.163803	HIS4	Suppressed
III	AT2G31900	490.584	0.87464	-1.12088	-0.246243	XIF	Suppressed
III	AT2G33460	53.2547	0.812332	-1.81869	-1.00636	RIC1	Suppressed
III	AT2G34020	608.794	0.790087	-1.48758	-0.697489	AT2G34020	Suppressed
III	AT2G36570	884.075	0.481844	-0.830425	-0.348581	PXC1	Suppressed
III	AT2G36620	4848.18	0.35095	-0.734373	-0.383423	RPL24A	Suppressed
III	AT2G36880	19943.2	0.353976	-0.618534	-0.264558	METK3/MAT3	Suppressed
III	AT2G37270	4737.36	0.347504	-0.543393	-0.195889	RPS5A/ATRPS5B	Suppressed
III	AT2G38090	278.564	0.783202	-0.706338	0.0768635	AT2G38090	Suppressed
III	AT2G39180	226.063	0.741675	-0.926283	-0.184608	CCR2	Suppressed
III	AT2G39795	426.986	0.352746	-0.577703	-0.224957	AT2G39795	Suppressed
III	AT2G40010	390.891	0.411691	-0.806275	-0.394584	RPP0A	Suppressed
III	AT2G43110	570.69	0.644374	-0.539469	0.104905	AT2G43110	Suppressed
III	AT2G45310	433.937	0.477427	-0.732404	-0.254977	GAE4	Suppressed
III	AT2G46150	189.392	1.32956	-1.07184	0.257724	AT2G46150	Suppressed
III	AT3G01800	530.049	0.661786	-0.573624	0.0881618	AT3G01800	Suppressed
III	AT3G02190	674.835	0.630426	-0.531568	0.0988582	RPL39B	Suppressed
III	AT3G02530	2447.53	0.272795	-0.49077	-0.217976	CCT6A	Suppressed
III	AT3G02650	1004.88	0.447147	-0.84543	-0.398283	AT3G02650	Suppressed
III	AT3G03960	5319.31	0.277238	-0.45875	-0.181513	CCT8	Suppressed
III	AT3G04230	682.108	0.640701	-0.695752	-0.0550517	RPS16B	Suppressed
III	AT3G06530	2457.77	0.384738	-0.258147	0.126591	AT3G06530	Suppressed
III	AT3G06680	1095.26	0.734737	-1.03924	-0.304501	AT3G06680	Suppressed
III	AT3G06700	6017.45	0.704247	-0.881147	-0.1769	RPL29A	Suppressed
III	AT3G07050	2907.37	0.321814	-0.409423	-0.0876087	NSN1	Suppressed
III	AT3G07460	690.668	0.444005	-1.01257	-0.56856	AT3G07460	Suppressed
III	AT3G09700	218.985	0.80738	-0.936658	-0.129278	TIM14-2	Suppressed
III	AT3G10530	900.328	0.671253	-0.583384	0.0878689	AT3G10530	Suppressed
III	AT3G12145	79.8571	1.08611	-1.7232	-0.637089	FLR1	Suppressed
III	AT3G12860	667.226	0.498279	-0.62359	-0.12531	AT3G12860	Suppressed
III	AT3G13435	121.751	0.985963	-0.619941	0.366022	AT3G13435	Suppressed
III	AT3G13560	336.887	0.410028	-0.900281	-0.490253	AT3G13560	Suppressed
III	AT3G13674	109.132	0.631676	-0.939594	-0.307918	AT3G13674	Suppressed
III	AT3G13940	596.431	0.450254	-0.613856	-0.163602	AT3G13940	Suppressed
III	AT3G14390	1208.6	0.316062	-0.529484	-0.213422	LYSA1	Suppressed
III	AT3G15460	430.094	0.466575	-0.647568	-0.180993	BRIX1-1	Suppressed
III	AT3G16080	3696.7	0.423722	-0.665284	-0.241561	RPL37C	Suppressed
III	AT3G16780	3708.52	0.465375	-0.676057	-0.210682	RPL19B	Suppressed
III	AT3G16810	1423.98	0.450061	-0.413628	0.0364323	APUM24	Suppressed
III	AT3G17160	695.014	0.421553	-0.755365	-0.333812	AT3G17160	Suppressed
III	AT3G17840	775.088	0.38631	-0.714053	-0.327743	RLK902	Suppressed
III	AT3G18580	263.106	0.526054	-0.703133	-0.177078	AT3G18580	Suppressed
III	AT3G18630	68.373	0.704787	-1.11204	-0.407252	UNG	Suppressed
III	AT3G19440	270.577	0.584313	-0.818242	-0.233929	AT3G19440	Suppressed
III	AT3G20460	112.156	0.590559	-1.32861	-0.738054	AT3G20460	Suppressed
III	AT3G20640	237.484	1.0378	-1.69772	-0.659923	bHLH123	Suppressed
III	AT3G22230	4719.53	0.387538	-0.719161	-0.331622	RPL27B	Suppressed
III	AT3G23390	4532.32	0.357506	-0.68354	-0.326034	RPL36AB	Suppressed
III	AT3G23830	2215.88	0.29478	-0.709467	-0.414686	RBG4/GR-RBP4	Suppressed
III	AT3G24300	2055.22	0.57422	-1.75042	-1.1762	AMT1-3	Suppressed
III	AT3G25980	547.524	0.453172	-0.992397	-0.539225	MAD2	Suppressed
III	AT3G28900	1822.6	0.449363	-0.719387	-0.270024	RPL34C	Suppressed
III	AT3G29410	71.474	2.55375	-3.2716	-0.717852	TPS25	Suppressed
III	AT3G43890	50.0308	0.758285	-1.87557	-1.11728	AT3G43890	Suppressed
III	AT3G44590	1623.18	0.720872	-0.933983	-0.213111	RPP2D	Suppressed
III	AT3G49910	13205.4	0.416979	-0.698569	-0.28159	RPL26A	Suppressed
III	AT3G53430	8293.92	0.289987	-0.723868	-0.43388	RPL12B	Suppressed
III	AT3G53890	3752.94	0.344238	-0.622147	-0.27791	RPS21B	Suppressed
III	AT3G55010	1106.69	0.648305	-0.848303	-0.199998	PUR5/ATPURM	Suppressed
III	AT3G55510	808.043	0.424801	-0.488795	-0.0639933	RBL	Suppressed
III	AT3G56070	2024.18	0.522035	-0.90583	-0.383796	CYP19-3/ROC2	Suppressed
III	AT3G57330	1831.35	0.597287	-0.533994	0.0632937	ACA11	Suppressed
III	AT3G57940	849.347	0.524588	-0.477848	0.0467398	AT3G57940	Suppressed
III	AT3G58980	50.4199	1.06575	-1.01128	0.0544653	AT3G58980	Suppressed
III	AT3G59670	933.844	0.420815	-0.94361	-0.522795	AT3G59670	Suppressed
III	AT3G62250	11010.3	0.277671	-0.682175	-0.404504	RPS27AC/UBQ5	Suppressed
III	AT3G62690	185.631	2.03668	-0.565715	1.47096	ATL5	Suppressed
III	AT4G00310	215.124	0.530548	-0.491521	0.0390267	MEE46	Suppressed
III	AT4G00770	66.8007	1.37181	-2.53951	-1.1677	AT4G00770	Suppressed
III	AT4G00810	3940.59	0.40943	-0.720589	-0.311159	RPP1B	Suppressed
III	AT4G00880	487.476	1.48263	-1.03582	0.446806	SAUR31	Suppressed
III	AT4G02930	5129.51	0.329274	-0.474747	-0.145474	TUFA	Suppressed
III	AT4G04940	1031.73	0.678101	-0.63779	0.0403111	AT4G04940	Suppressed
III	AT4G04955	432.414	0.395888	-1.77668	-1.3808	ALN	Suppressed
III	AT4G05400	715.568	0.393622	-0.703786	-0.310164	AT4G05400	Suppressed
III	AT4G09160	589.277	0.585852	-0.49015	0.0957016	PATL5	Suppressed
III	AT4G11300	213.793	0.653059	-0.725324	-0.0722655	AT4G11300	Suppressed
III	AT4G11820	2429.78	0.289412	-0.922977	-0.633566	HMGS/MVA1	Suppressed
III	AT4G12980	153.686	1.06148	-0.694603	0.366881	AT4G12980	Suppressed
III	AT4G13170	1537.61	0.327147	-0.625696	-0.298549	RPL13AC	Suppressed
III	AT4G14390	74.7527	1.08086	-1.11711	-0.0362522	AT4G14390	Suppressed
III	AT4G15000	10608	0.360096	-0.752158	-0.392061	RPL27C	Suppressed
III	AT4G15770	1171.91	0.515146	-0.539016	-0.02387	AT4G15770	Suppressed
III	AT4G17460	587.084	0.446756	-1.3251	-0.878339	HAT1	Suppressed
III	AT4G17520	6299.97	0.282679	-0.696544	-0.413865	RGGB	Suppressed
III	AT4G23010	1441.48	0.439039	-0.482008	-0.042969	UTR2	Suppressed
III	AT4G25220	91.6973	2.17839	-2.48042	-0.302022	RHS15	Suppressed
III	AT4G25740	2662.32	0.304734	-0.775491	-0.470757	RPS10A	Suppressed
III	AT4G25870	674.053	0.470285	-0.795791	-0.325506	AT4G25870	Suppressed
III	AT4G26600	673.294	0.560494	-0.403733	0.15676	AT4G26600	Suppressed
III	AT4G26780	683.888	0.441351	-0.625539	-0.184188	AR192	Suppressed
III	AT4G27230	871.069	0.536801	-1.00073	-0.463927	HTA2	Suppressed
III	AT4G28790	59.5183	2.55458	-2.7988	-0.244221	bHLH23	Suppressed
III	AT4G32240	670.404	0.493425	-0.5591	-0.065675	AT4G32240	Suppressed
III	AT4G34419	28.1011	1.89372	-1.96301	-0.0692893	AT4G34419	Suppressed
III	AT4G34420	39.9885	1.67796	-1.33363	0.344332	AT4G34420	Suppressed
III	AT4G36640	871.635	0.483982	-0.749869	-0.265888	AT4G36640	Suppressed
III	AT4G38680	5351.93	0.466543	-1.13287	-0.66633	CSP2/GRP2	Suppressed
III	AT4G39260	9881.42	0.512622	-0.996651	-0.484029	RBG8/CCR1	Suppressed
III	AT4G39940	1702.18	1.6585	-3.11333	-1.45483	APK2/AKN2	Suppressed
III	AT5G02050	2135.71	0.661675	-0.810617	-0.148943	AT5G02050	Suppressed
III	AT5G03390	49.407	1.40147	-1.67709	-0.275619	AT5G03390	Suppressed
III	AT5G04330	91.8065	0.946551	-2.26803	-1.32148	CYP84A4	Suppressed
III	AT5G05470	723.942	0.40986	-0.677515	-0.267655	EIF2A	Suppressed
III	AT5G05600	1948.57	0.498244	-0.726379	-0.228135	AT5G05600	Suppressed
III	AT5G06000	159.34	0.736612	-0.730078	0.00653432	EIF3G2	Suppressed
III	AT5G06990	96.2177	1.14102	-0.920399	0.220619	AT5G06990	Suppressed
III	AT5G09840	385.585	0.426488	-0.292678	0.133809	AT5G09840	Suppressed
III	AT5G10400	1163.57	0.495417	-0.483386	0.0120311	HTR2	Suppressed
III	AT5G10430	2808.7	0.459123	-1.81448	-1.35536	AGP4	Suppressed
III	AT5G11240	1128.68	0.4849	-0.268	0.2169	AT5G11240	Suppressed
III	AT5G12940	912.529	0.622028	-1.00472	-0.382687	AT5G12940	Suppressed
III	AT5G14600	310.719	0.537987	-0.501157	0.0368296	AT5G14600	Suppressed
III	AT5G15520	633.936	0.614494	-0.883316	-0.268821	RPS19B	Suppressed
III	AT5G16170	145.988	0.727518	-0.507309	0.220209	AT5G16170	Suppressed
III	AT5G20400	1113.34	0.361605	-0.523431	-0.161826	AT5G20400	Suppressed
III	AT5G20790	316.667	-0.980128	1.43258	0.452455	AT5G20790	Suppressed
III	AT5G22880	1400.02	0.477704	-1.0908	-0.613094	H2B	Suppressed
III	AT5G24900	60.6738	0.696892	-1.13321	-0.436322	CYP714A2	Suppressed
III	AT5G25090	293.175	0.460368	-0.984819	-0.524451	ENODL13	Suppressed
III	AT5G37660	266.317	0.724932	-0.442935	0.281997	CRRSP60/PDLP7	Suppressed
III	AT5G39840	372.247	0.679564	-0.775159	-0.0955943	AT5G39840	Suppressed
III	AT5G40030	152.661	0.632302	-0.678408	-0.0461061	AT5G40030	Suppressed
III	AT5G44020	4192.24	0.800226	-1.24402	-0.443797	AT5G44020	Suppressed
III	AT5G45720	278.244	0.577697	-0.67398	-0.0962831	AT5G45720	Suppressed
III	AT5G46130	3.2331	0.167669	-3.0567	-2.88903	AT5G46130	Suppressed
III	AT5G47700	8708.06	0.613327	-0.877523	-0.264196	RPP1C	Suppressed
III	AT5G51270	125.412	0.871278	-0.623911	0.247367	AT5G51270	Suppressed
III	AT5G55250	166.572	0.666823	-0.826541	-0.159718	IAMT1	Suppressed
III	AT5G55830	83.7841	0.655493	-1.02853	-0.373039	LECRKS7	Suppressed
III	AT5G55920	2196.35	0.416542	-0.409508	0.00703403	OLI2	Suppressed
III	AT5G56540	1391.83	0.860405	-1.54544	-0.685038	AGP14	Suppressed
III	AT5G59010	464.414	0.615726	-0.989944	-0.374218	BSK5	Suppressed
III	AT5G59850	5070.2	0.460057	-0.582361	-0.122304	RPS15AF	Suppressed
III	AT5G59870	1902.57	0.448533	-0.897799	-0.449266	HTA6	Suppressed
III	AT5G59970	909.294	0.765898	-0.892054	-0.126156	AT5G59970	Suppressed
III	AT5G60730	228.647	0.7159	-0.72666	-0.0107595	AT5G60730	Suppressed
III	AT5G61130	745.239	0.578282	-1.01654	-0.438258	PDCB1	Suppressed
III	AT5G61170	6267.2	0.458712	-0.724052	-0.26534	RPS19C	Suppressed
III	AT5G62340	619.068	0.966673	-3.27323	-2.30655	AT5G62340	Suppressed
III	AT5G62440	1028.31	0.522402	-0.646824	-0.124422	EMB514	Suppressed
III	AT5G62865	246.913	0.664689	-0.849635	-0.184946	AT5G62865	Suppressed
III	AT5G63410	360.19	0.592585	-1.03657	-0.443989	AT5G63410	Suppressed
III	AT5G64140	2814.77	0.67995	-0.966927	-0.286977	RPS28C/RPS28	Suppressed
III	AT5G66230	460.375	0.333268	-1.1928	-0.859528	AT5G66230	Suppressed
III	AT5G66280	1903.48	0.54278	-0.717834	-0.175054	GMD1	Suppressed
III	AT5G66580	188.762	0.713681	-1.34579	-0.632111	AT5G66580	Suppressed
III	AT5G67200	169.72	0.47832	-0.95958	-0.481261	AT5G67200	Suppressed
III	ATMG01360	14.2829	1.41188	-1.19526	0.216618	COX1	Suppressed
III	AT1G01300	1822.83	-0.382974	-0.527544	-0.910518	APF2	Enhanced
III	AT1G18970	481.435	-0.554203	-0.776159	-1.33036	GLP1/GLP4	Enhanced
III	AT1G20160	376.344	-0.596304	-0.550802	-1.14711	CRSP/ATSBT5.2	Enhanced
III	AT2G03440	905.871	-0.44166	-0.681455	-1.12312	NRP1	Enhanced
III	AT2G27360	299.482	-0.394588	-1.04231	-1.4369	AT2G27360	Enhanced
III	AT2G37460	938.337	-0.824405	-1.56753	-2.39194	AT2G37460	Enhanced
III	AT3G32980	22686.2	-0.313639	-0.775216	-1.08885	PER32	Enhanced
III	AT3G53100	675.764	-0.329891	-0.210176	-0.540066	AT3G53100	Enhanced
III	AT3G62040	2728.9	-0.711302	-1.04958	-1.76088	AT3G62040	Enhanced
III	AT4G31550	1791.55	0.754671	0.621778	1.37645	WRKY11	Enhanced
III	AT5G10470	1052.89	-0.358218	-0.446641	-0.804858	KCA1/KAC1	Enhanced
III	AT5G22140	2880.91	0.644403	0.47989	1.12429	AT5G22140	Enhanced
III	AT5G22890	451.087	-0.820409	-0.347307	-1.16772	STOP2	Enhanced
III	AT5G44750	996.951	-0.379469	-0.284226	-0.663695	REV1	Enhanced
III	AT5G63920	424.89	-0.39623	-0.488664	-0.884894	TOP3A	Enhanced
III	AT5G66770	351.697	-0.443447	-0.897244	-1.34069	SCL4	Enhanced
IV	AT1G02810	479.11	1.2102	-2.01904	-0.808838	PME7	Suppressed
IV	AT1G03820	403.677	1.23059	-1.80682	-0.576237	AT1G03820	Suppressed
IV	AT1G03840	625.893	0.706743	-0.835849	-0.129107	MGP	Suppressed
IV	AT1G05200	344.297	0.739156	-1.97643	-1.23727	GLR3.4	Suppressed
IV	AT1G07070	560.714	0.729829	-1.23833	-0.508497	RPL35AA	Suppressed
IV	AT1G07370	655.832	0.530065	-1.19113	-0.661062	PCNA/PCNA1	Suppressed
IV	AT1G07730	135.101	1.01835	-1.34641	-0.32806	DIR25	Suppressed
IV	AT1G10550	46.2867	3.52255	-5.76607	-2.24351	XTH33	Suppressed
IV	AT1G11655	21.2567	1.09534	-3.84863	-2.75329	AT1G11655	Suppressed
IV	AT1G12080	2017.24	0.748851	-1.90565	-1.1568	AT1G12080	Suppressed
IV	AT1G15640	40.6833	1.84073	-2.04576	-0.205035	AT1G15640	Suppressed
IV	AT1G17560	224.591	0.731336	-1.24226	-0.510924	HLL	Suppressed
IV	AT1G18250	529.599	0.610758	-1.46188	-0.851121	ATLP-1	Suppressed
IV	AT1G20380	369.049	0.394738	-0.69904	-0.304301	AT1G20380	Suppressed
IV	AT1G21050	324.543	1.6853	-1.86273	-0.177428	AT1G21050	Suppressed
IV	AT1G23100	334.66	0.971557	-1.44761	-0.476052	AT1G23100	Suppressed
IV	AT1G26210	36.5277	1.06568	-1.19209	-0.126412	ATSOFL1	Suppressed
IV	AT1G28395	478.616	0.412023	-0.70554	-0.293517	AT1G28395	Suppressed
IV	AT1G29025	794.091	1.08827	-2.33861	-1.25035	AT1G29025	Suppressed
IV	AT1G29980	493.738	0.360199	-0.746769	-0.38657	AT1G29980	Suppressed
IV	AT1G31050	595.165	0.443936	-1.1269	-0.682966	AT1G31050	Suppressed
IV	AT1G33320	45.2844	1.46273	-2.17925	-0.71652	CGS2	Suppressed
IV	AT1G33670	41.0197	1.19692	-1.74718	-0.550257	AT1G33670	Suppressed
IV	AT1G49470	319.862	0.458715	-2.06236	-1.60364	AT1G49470	Suppressed
IV	AT1G50720	16.8271	1.91413	-2.31114	-0.397015	AT1G50720	Suppressed
IV	AT1G51850	684.042	0.824082	-1.98633	-1.16225	AT1G51850	Suppressed
IV	AT1G54690	1308.94	1.05346	-1.21724	-0.163785	HTA3	Suppressed
IV	AT1G55205	171.638	0.759782	-1.1049	-0.345121	AT1G55205	Suppressed
IV	AT1G55390	33.135	2.86592	-3.34337	-0.477456	AT1G55390	Suppressed
IV	AT1G61580	2096.96	0.829664	-0.307748	0.521916	ARP2/RPL3B	Suppressed
IV	AT1G64220	74.8465	0.872279	-1.49364	-0.62136	TOM7-2	Suppressed
IV	AT1G65860	28.5876	1.43718	-2.04141	-0.604224	FMOGS-OX1	Suppressed
IV	AT1G65985	338.587	0.623163	-0.670944	-0.0477806	AT1G65985	Suppressed
IV	AT1G66250	403.862	0.680499	-1.16463	-0.484129	AT1G66250	Suppressed
IV	AT1G72430	279.138	0.819031	-2.12635	-1.30732	SAUR78	Suppressed
IV	AT1G74090	924.813	0.516981	-1.98263	-1.46565	SOT18	Suppressed
IV	AT1G75500	3782.37	0.736112	-2.13795	-1.40184	WAT1	Suppressed
IV	AT1G76680	17272.9	0.859149	-0.207247	0.651901	OPR1	Suppressed
IV	AT1G76800	205.465	2.36476	-2.34412	0.0206422	AT1G76800	Suppressed
IV	AT1G77200	42.0709	1.55957	-1.26587	0.293695	ERF037	Suppressed
IV	AT1G77530	397.109	0.988874	-1.83124	-0.842371	AT1G77530	Suppressed
IV	AT1G77630	178.916	0.487649	-1.23566	-0.748014	LYM3	Suppressed
IV	AT1G78440	77.217	2.34224	-2.09901	0.243229	GA2OX1	Suppressed
IV	AT1G80270	1382.11	0.668452	-0.914895	-0.246442	PPR596	Suppressed
IV	AT1G80760	39.697	0.869247	-0.997524	-0.128276	NIP6-1	Suppressed
IV	AT2G03505	147.281	1.08641	-1.89533	-0.808922	AT2G03505	Suppressed
IV	AT2G04500	63.8823	1.49006	-3.25472	-1.76466	AT2G04500	Suppressed
IV	AT2G12462	394.083	0.933367	-1.13275	-0.199379	AT2G12462	Suppressed
IV	AT2G13820	867.076	1.03622	-1.52039	-0.484174	AT2G13820	Suppressed
IV	AT2G14660	46.9114	1.18827	-1.55376	-0.365484	AT2G14660	Suppressed
IV	AT2G14900	309.887	0.730809	-1.38733	-0.656523	GASA7	Suppressed
IV	AT2G17230	225.458	0.679739	-0.617662	0.0620769	EXL5	Suppressed
IV	AT2G17590	26.0041	1.35588	-3.18031	-1.82443	AT2G17590	Suppressed
IV	AT2G18800	225.119	0.922751	-2.87563	-1.95288	XTH21	Suppressed
IV	AT2G19670	592.801	0.548318	-0.845241	-0.296923	PRMT12/ATPRMT1A	Suppressed
IV	AT2G20562	79.9133	2.55989	-2.09683	0.463064	AT2G20562	Suppressed
IV	AT2G21880	142.073	0.916854	-2.92806	-2.0112	RABG2/ATRAB7A	Suppressed
IV	AT2G28790	1000.04	0.507583	-1.5438	-1.03621	AT2G28790	Suppressed
IV	AT2G28950	305.162	0.540991	-1.70201	-1.16102	EXPA6	Suppressed
IV	AT2G33847	85.4097	0.830997	-0.740566	0.0904306	AT2G33847	Suppressed
IV	AT2G35000	398.605	0.906584	-1.21363	-0.307042	ATL9	Suppressed
IV	AT2G35270	228.23	0.536967	-1.71926	-1.18229	AHL21/GIK	Suppressed
IV	AT2G37210	52.9502	2.32542	-0.945177	1.38024	AT2G37210	Suppressed
IV	AT2G39040	289.882	1.52589	-2.14211	-0.61622	PER24	Suppressed
IV	AT2G39530	667.804	0.717494	-1.43064	-0.713145	AT2G39530	Suppressed
IV	AT2G40150	388.461	0.359599	-1.15202	-0.792423	TBL28	Suppressed
IV	AT2G40230	321.152	0.429852	-1.0541	-0.624245	AT2G40230	Suppressed
IV	AT2G44690	49.0297	0.744673	-0.842397	-0.0977244	ARAC9	Suppressed
IV	AT2G45080	42.513	2.63135	-2.57471	0.0566428	CYCU2-1/CYCP3;1	Suppressed
IV	AT2G47130	640.13	0.680184	-0.529373	0.150811	SDR3A	Suppressed
IV	AT2G47560	194.272	0.77391	-2.64281	-1.8689	ATL64	Suppressed
IV	AT3G01513	248.799	0.814726	-1.04879	-0.234067	AT3G01513	Suppressed
IV	AT3G03130	689.012	0.591585	-1.47988	-0.888298	AT3G03130	Suppressed
IV	AT3G04770	477.814	0.977047	-1.17486	-0.197816	RPSAB	Suppressed
IV	AT3G06890	73.5066	1.26064	-0.652163	0.608477	AT3G06890	Suppressed
IV	AT3G09400	28.3477	1.95357	-1.06521	0.888356	PLL3	Suppressed
IV	AT3G09680	71.0334	0.899402	-1.40397	-0.50457	RPS23A	Suppressed
IV	AT3G09940	1079.04	1.54695	-1.66206	-0.115106	MDAR3/MDHAR	Suppressed
IV	AT3G10610	1552.18	0.367602	-0.660515	-0.292914	RPS17C	Suppressed
IV	AT3G11385	46.465	1.73011	-3.39276	-1.66265	AT3G11385	Suppressed
IV	AT3G12110	582.548	0.541175	-1.72394	-1.18277	ACT11	Suppressed
IV	AT3G13960	4.53603	0.10661	-1.5936	-1.48699	GRF5	Suppressed
IV	AT3G14310	6833.86	0.310447	-1.45417	-1.14372	PME3	Suppressed
IV	AT3G14540	232.008	1.00598	-1.89502	-0.889042	TPS19	Suppressed
IV	AT3G14740	232.908	0.497302	-1.27899	-0.781684	AT3G14740	Suppressed
IV	AT3G15353	939.831	0.507335	-1.15014	-0.642807	MT3	Suppressed
IV	AT3G16240	1895.76	0.745143	-2.0673	-1.32215	TIP2-1/DELTA-TIP	Suppressed
IV	AT3G16410	1611.71	0.720329	-2.23206	-1.51173	NSP4	Suppressed
IV	AT3G17390	14187	0.597245	-0.782307	-0.185062	METK4/MTO3	Suppressed
IV	AT3G18130	3209.45	0.480243	-0.758019	-0.277777	RACK1C	Suppressed
IV	AT3G18200	561.128	0.732827	-0.89657	-0.163743	AT3G18200	Suppressed
IV	AT3G20557	16.3242	1.50606	-2.2387	-0.732639	VUP3	Suppressed
IV	AT3G20590	105.421	1.16434	-0.920307	0.244031	AT3G20590	Suppressed
IV	AT3G22250	20.9422	2.80039	-2.94228	-0.141892	UGT82A1	Suppressed
IV	AT3G23090	1325.55	0.295137	-1.01918	-0.724045	AT3G23090	Suppressed
IV	AT3G25190	1966.18	1.31863	-1.92323	-0.6046	AT3G25190	Suppressed
IV	AT3G29780	82.1503	1.10608	-2.86908	-1.763	RALFL27	Suppressed
IV	AT3G43960	452.808	1.23198	-2.05891	-0.826928	RDL3	Suppressed
IV	AT3G44510	134.828	0.889469	-1.48161	-0.592142	AT3G44510	Suppressed
IV	AT3G44750	2650.68	0.66931	-1.00936	-0.340049	HDT1/HDA3/HD2A	Suppressed
IV	AT3G44990	5519.18	0.695552	-2.22967	-1.53412	XTH31	Suppressed
IV	AT3G45390	28.2294	1.05349	-2.75676	-1.70327	LECRK12	Suppressed
IV	AT3G45650	603.211	2.12987	-2.42532	-0.295449	NAXT1	Suppressed
IV	AT3G45710	1387.92	0.437188	-1.85773	-1.42055	NPF2.5	Suppressed
IV	AT3G45930	686.651	1.01631	-1.26326	-0.246946	AT3G45930	Suppressed
IV	AT3G46280	1841.73	1.08021	-1.47292	-0.392705	AT3G46280	Suppressed
IV	AT3G46320	532.492	0.852554	-1.2401	-0.387549	AT3G46320	Suppressed
IV	AT3G46340	13.6014	0.288641	-5.45003	-5.16139	AT3G46340	Suppressed
IV	AT3G46940	521.548	0.637263	-1.18499	-0.547731	DUT1	Suppressed
IV	AT3G47710	68.0535	1.62053	-3.52723	-1.9067	PRE4/BNQ3	Suppressed
IV	AT3G48940	92.2454	0.923932	-1.66058	-0.736653	AT3G48940	Suppressed
IV	AT3G51680	56.5264	4.60806	-2.29666	2.3114	SDR2A	Suppressed
IV	AT3G54400	2583.23	0.300208	-0.606768	-0.30656	AT3G54400	Suppressed
IV	AT3G58100	98.7747	0.665445	-1.47605	-0.8106	PDCB5	Suppressed
IV	AT3G59370	308.874	1.42891	-2.83626	-1.40734	AT3G59370	Suppressed
IV	AT3G60280	178.229	0.824255	-3.94744	-3.12318	UCC3	Suppressed
IV	AT3G62280	204.285	1.31015	-1.90465	-0.594497	AT3G62280	Suppressed
IV	AT3G63300	216.41	0.689176	-0.946001	-0.256825	VAB/FKD1	Suppressed
IV	AT4G01140	156.591	1.45723	-2.84574	-1.38851	AT4G01140	Suppressed
IV	AT4G01890	10.889	6.01173	-7.88435	-1.87262	AT4G01890	Suppressed
IV	AT4G02270	892.975	1.66592	-2.73035	-1.06443	RHS13	Suppressed
IV	AT4G03500	104.716	0.639739	-1.43806	-0.798317	AT4G03500	Suppressed
IV	AT4G10370	171.293	0.965083	-1.6264	-0.661317	AT4G10370	Suppressed
IV	AT4G11290	1213.93	0.809262	-1.42442	-0.615162	PER39	Suppressed
IV	AT4G12440	53.4723	0.961406	-1.93735	-0.975947	APT4	Suppressed
IV	AT4G12730	2917.47	0.486926	-1.95998	-1.47305	FLA2	Suppressed
IV	AT4G13390	904.917	1.39488	-3.44822	-2.05334	AT4G13390	Suppressed
IV	AT4G14650	200.858	0.636964	-1.34044	-0.703474	AT4G14650	Suppressed
IV	AT4G15290	362.011	1.06824	-3.31499	-2.24675	CSLB5/ATCSLB05	Suppressed
IV	AT4G20240	656.486	1.80957	-2.05644	-0.246862	CYP71A27	Suppressed
IV	AT4G21830	871.577	2.26563	-3.20289	-0.937262	MSRB7	Suppressed
IV	AT4G21850	1522.81	2.53534	-3.50531	-0.969972	MSRB9	Suppressed
IV	AT4G21903	140.414	1.4734	-3.78754	-2.31414	AT4G21903	Suppressed
IV	AT4G22214	163.544	1.32804	-2.01751	-0.689469	AT4G22214	Suppressed
IV	AT4G22235	283.32	0.49994	-1.40329	-0.903345	AT4G22235	Suppressed
IV	AT4G23400	1843.12	0.446905	-1.53619	-1.08929	PIP1-5/PIP1D	Suppressed
IV	AT4G23420	1486.11	1.55931	-1.57204	-0.0127321	AT4G23420	Suppressed
IV	AT4G25400	541.271	0.708732	-0.618249	0.0904834	AT4G25400	Suppressed
IV	AT4G25560	44.1375	2.21619	-1.9847	0.23149	LAF1/MYB18	Suppressed
IV	AT4G25630	4638.11	0.938006	-0.912523	0.0254832	MED36A/FIB2	Suppressed
IV	AT4G28850	45.7567	4.58926	-7.57588	-2.98661	XTH26	Suppressed
IV	AT4G29690	1384.37	1.00566	-1.50319	-0.497534	AT4G29690	Suppressed
IV	AT4G30800	437.144	0.795957	-1.06902	-0.273064	RPS11B	Suppressed
IV	AT4G31360	190.242	0.480607	-1.40092	-0.920314	AT4G31360	Suppressed
IV	AT4G31840	696.958	0.525607	-1.35292	-0.827313	ENODL15	Suppressed
IV	AT4G33260	834.191	0.455174	-1.20488	-0.74971	CDC20-2/CDC20.2	Suppressed
IV	AT4G33790	206.189	1.93204	-2.30527	-0.373226	FAR3/CER4	Suppressed
IV	AT4G34160	474.716	0.56563	-1.03061	-0.464984	CYCD3-1	Suppressed
IV	AT4G36570	5.97385	2.62713	-3.10601	-0.478878	ATRL3	Suppressed
IV	AT4G36920	2181.86	0.380304	-0.310752	0.0695524	AP2	Suppressed
IV	AT4G37235	12.3162	0.264988	-3.51689	-3.2519	AT4G37235	Suppressed
IV	AT4G37240	42.6008	3.04498	-1.972	1.07298	AT4G37240	Suppressed
IV	AT4G37750	355.045	0.808899	-0.761132	0.0477668	ANT	Suppressed
IV	AT4G37950	18.36	1.80264	-3.08876	-1.28612	AT4G37950	Suppressed
IV	AT5G05900	137.784	0.927221	-1.24544	-0.318219	UGT76C3	Suppressed
IV	AT5G06630	855.636	1.27853	-3.49319	-2.21466	AT5G06630	Suppressed
IV	AT5G08330	250.879	0.716607	-1.08106	-0.364454	TCP21	Suppressed
IV	AT5G10210	101.097	2.34531	-1.88319	0.462122	AT5G10210	Suppressed
IV	AT5G10390	423.661	0.555711	-1.57432	-1.01861	HTR2	Suppressed
IV	AT5G10830	1326.17	0.992582	-0.626059	0.366523	AT5G10830	Suppressed
IV	AT5G11930	21.7053	1.62007	-3.97148	-2.35142	GRXC10	Suppressed
IV	AT5G14340	71.3151	1.13697	-3.63226	-2.49529	MYB40	Suppressed
IV	AT5G14580	832.526	0.398085	-0.511896	-0.113812	PNP2	Suppressed
IV	AT5G18240	76.4224	0.899734	-0.561732	0.338001	MYR1	Suppressed
IV	AT5G19110	325.007	2.34531	-1.90548	0.439827	AT5G19110	Suppressed
IV	AT5G19260	195.274	0.850114	-0.57275	0.277364	FAF3	Suppressed
IV	AT5G22580	75.1619	1.60088	-1.7487	-0.147824	AT5G22580	Suppressed
IV	AT5G23300	886.731	0.363711	-0.804225	-0.440514	PYRD	Suppressed
IV	AT5G23420	501.325	0.624578	-1.0188	-0.39422	HMGB7/HMGB6	Suppressed
IV	AT5G26290	1694.61	0.395137	-1.96718	-1.57205	RAMGAP	Suppressed
IV	AT5G26660	286.682	0.662965	-1.70212	-1.03916	MYB86	Suppressed
IV	AT5G28630	94.5977	2.12683	-0.896851	1.22998	AT5G28630	Suppressed
IV	AT5G35740	213.339	0.988894	-1.56533	-0.576435	AT5G35740	Suppressed
IV	AT5G36130	145.534	1.27108	-3.35295	-2.08187	AT5G36130	Suppressed
IV	AT5G36140	261.326	0.544953	-2.72107	-2.17612	CYP716A2	Suppressed
IV	AT5G38350	112.06	0.60842	-0.460202	0.148218	AT5G38350	Suppressed
IV	AT5G41380	23.7368	3.33778	-1.51061	1.82717	AT5G41380	Suppressed
IV	AT5G42500	434.065	0.550974	-1.51062	-0.959645	DIR2	Suppressed
IV	AT5G45470	962.455	0.543967	-1.41958	-0.875616	AT5G45470	Suppressed
IV	AT5G45480	744.112	0.499753	-1.91245	-1.4127	AT5G45480	Suppressed
IV	AT5G45490	736.177	0.368521	-1.72368	-1.35516	AT5G45490	Suppressed
IV	AT5G47990	3802.33	0.684198	-2.9108	-2.2266	CYP705A5	Suppressed
IV	AT5G48000	3631.17	0.747004	-2.38312	-1.63611	CYP708A2	Suppressed
IV	AT5G48010	6574.24	1.07325	-2.99398	-1.92073	THAS1/THAS	Suppressed
IV	AT5G50300	289.083	0.482058	-0.953316	-0.471258	AZG2	Suppressed
IV	AT5G50820	154.147	1.39004	-0.443771	0.946271	NAC097	Suppressed
IV	AT5G52882	1841.17	0.643417	-1.51304	-0.869623	AT5G52882	Suppressed
IV	AT5G55730	847.075	0.540711	-1.00056	-0.459847	FLA1	Suppressed
IV	AT5G57770	215.237	0.559451	-1.29524	-0.735786	AT5G57770	Suppressed
IV	AT5G57980	199.724	0.457334	-1.0775	-0.620162	NRPB5L1/RPB5C	Suppressed
IV	AT5G58610	54.5274	1.09861	-1.10439	-0.00578271	AT5G58610	Suppressed
IV	AT5G59520	2126.22	0.77929	-1.20572	-0.426426	ZIP2	Suppressed
IV	AT5G61000	525.118	0.43826	-1.18126	-0.743004	RPA1D/RPA70D	Suppressed
IV	AT5G61030	1467.04	0.65385	-0.924084	-0.270234	RBG3/GR-RBP3	Suppressed
IV	AT5G62280	222.315	1.15206	-1.45811	-0.30605	AT5G62280	Suppressed
IV	AT5G62330	51.3591	2.26696	-4.24168	-1.97472	AT5G62330	Suppressed
IV	AT5G63850	973.171	0.881579	-0.38598	0.4956	AAP4	Suppressed
IV	AT5G64000	80.5821	0.916179	-1.12961	-0.213426	SAL2	Suppressed
IV	AT5G65800	55.4612	2.41263	-3.32281	-0.910182	ACS5	Suppressed
IV	AT5G66000	79.7242	0.760115	-1.10437	-0.344255	AT5G66000	Suppressed
IV	AT1G27020	411.873	-1.00453	-0.645542	-1.65008	AT1G27020	Enhanced
IV	AT2G16750	692.264	-0.424693	-0.648719	-1.07341	AT2G16750	Enhanced
IV	AT2G26820	481.37	-0.660247	-0.630145	-1.29039	PP2A3	Enhanced
IV	AT2G28780	2149.43	-0.574511	-0.814982	-1.38949	AT2G28780	Enhanced
IV	AT3G01190	4646.48	-0.481254	-0.923659	-1.40491	PER27	Enhanced
IV	AT3G01690	938.064	-0.429158	-1.05613	-1.48528	AT3G01690	Enhanced
IV	AT3G23430	5616.13	-0.552835	-0.212897	-0.765731	PHO1	Enhanced
IV	AT4G00910	393.302	-0.520652	-0.860171	-1.38082	AT4G00910	Enhanced
IV	AT4G15990	29.2961	-1.33618	-1.04474	-2.38093	AT4G15990	Enhanced
IV	AT4G35030	618.186	-0.613961	-0.982561	-1.59652	AT4G35030	Enhanced
IX	AT2G22760	15.48	3.5645	-1.11046	2.45404	bHLH19	Suppressed
IX	AT3G54530	42.8593	3.53593	-1.95753	1.5784	AT3G54530	Suppressed
IX	AT1G08860	14.0982	2.59838	2.17395	4.77233	BON3	Enhanced
IX	AT1G17420	53.133	7.69561	2.17056	9.86617	LOX3	Enhanced
IX	AT1G19250	45.2691	1.34444	1.28577	2.63021	FMO1	Enhanced
IX	AT1G30190	48.2496	4.40208	3.71659	8.11868	AT1G30190	Enhanced
IX	AT1G51620	54.6226	2.01563	0.707499	2.72313	AT1G51620	Enhanced
IX	AT1G63750	62.783	1.05647	1.38084	2.43731	AT1G63750	Enhanced
IX	AT1G72520	165.852	6.44528	1.07448	7.51976	LOX4	Enhanced
IX	AT1G73805	204.091	2.57105	1.7456	4.31665	SARD1	Enhanced
IX	AT1G74710	372.513	2.20261	0.553526	2.75614	EDS16	Enhanced
IX	AT1G76650	189.95	0.916981	2.24992	3.16691	CML38	Enhanced
IX	AT2G04070	136.418	1.78367	2.01206	3.79573	DTX4	Enhanced
IX	AT2G36800	51.7095	4.02253	2.30582	6.32835	UGT73C5/DOGT1	Enhanced
IX	AT2G40180	31.096	2.37146	0.93302	3.30448	PP2C5/ATHPP2C5	Enhanced
IX	AT2G44840	144.221	5.6192	1.43929	7.0585	ERF13	Enhanced
IX	AT2G46400	189.946	3.1389	3.39992	6.53883	WRKY46	Enhanced
IX	AT3G02840	102.881	2.47204	4.33197	6.80402	AT3G02840	Enhanced
IX	AT3G10986	50.3185	1.66786	3.78086	5.44872	AT3G10986	Enhanced
IX	AT3G44260	232.851	2.96472	1.35495	4.31967	CAF1-9	Enhanced
IX	AT3G46080	192.773	2.00877	1.11121	3.11999	ZAT8	Enhanced
IX	AT3G56710	88.4547	2.64703	0.898463	3.5455	SIB1	Enhanced
IX	AT3G59900	169.004	1.0188	1.79106	2.80985	ARGOS	Enhanced
IX	AT4G04490	63.6676	1.54833	1.17498	2.72331	CRK36	Enhanced
IX	AT4G13395	17.1203	1.36239	1.57895	2.94134	DVL10	Enhanced
IX	AT4G14365	189.391	2.77098	2.65367	5.42465	XBAT34	Enhanced
IX	AT4G14368	55.0633	2.61278	2.11562	4.7284	AT4G14368	Enhanced
IX	AT4G16680	273.372	0.806695	1.30141	2.10811	AT4G16680	Enhanced
IX	AT4G25470	83.8012	3.1337	2.04364	5.17734	DREB1C/CBF2	Enhanced
IX	AT4G25490	98.6023	5.82521	3.7868	9.61201	DREB1B/CBF1	Enhanced
IX	AT4G26200	489.834	1.53985	2.01376	3.55361	ACS7	Enhanced
IX	AT4G30430	56.8556	2.09487	1.93409	4.02897	TET9	Enhanced
IX	AT4G34410	143.31	4.79282	2.90303	7.69585	ERF109/RRTF1	Enhanced
IX	AT4G37030	439.483	3.34991	0.505263	3.85517	AT4G37030	Enhanced
IX	AT4G37370	1216.11	2.3355	3.36844	5.70394	CYP81D8	Enhanced
IX	AT5G11140	36.6803	1.97034	1.98662	3.95696	AT5G11140	Enhanced
IX	AT5G17350	129.206	1.63194	2.10143	3.73337	AT5G17350	Enhanced
IX	AT5G24110	275.082	3.60309	3.6061	7.20919	WRKY30	Enhanced
IX	AT5G26920	130.306	2.40126	1.25694	3.6582	CBP60G	Enhanced
IX	AT5G41740	161.569	1.22823	2.18315	3.41138	AT5G41740	Enhanced
IX	AT5G43650	67.4363	0.00385466	3.01857	3.02242	bHLH92	Enhanced
IX	AT5G47850	31.9123	3.82939	2.82966	6.65905	CCR4	Enhanced
IX	AT5G52760	94.8863	0.00810102	6.37546	6.38356	HIPP14	Enhanced
IX	AT5G54710	69.4126	1.50703	2.32666	3.83369	AT5G54710	Enhanced
IX	AT5G57510	32.2203	2.04084	1.88046	3.9213	AT5G57510	Enhanced
IX	AT5G64870	207.975	4.22827	3.60833	7.8366	FLOT3	Enhanced
V	AT1G02220	1729.02	-0.76408	2.74051	1.97643	NAC003	Suppressed
V	AT1G04120	5665.54	-0.444317	0.768671	0.324354	ABCC5/MRP5	Suppressed
V	AT1G04400	3290.67	-0.730663	0.876192	0.145528	CRY2	Suppressed
V	AT1G08040	749.609	-0.364737	0.679391	0.314654	AT1G08040	Suppressed
V	AT1G08570	1707.17	-0.394294	0.955776	0.561482	ACHT4	Suppressed
V	AT1G09140	2231.02	-0.403005	0.531189	0.128184	SR30/ATSRP30	Suppressed
V	AT1G09795	554.335	-0.480083	1.27211	0.792029	HISN1B/ATATP-PRT2	Suppressed
V	AT1G13090	280.062	-0.658345	0.569956	-0.0883881	CYP71B28	Suppressed
V	AT1G13130	173.508	-1.03646	1.02554	-0.0109225	AT1G13130	Suppressed
V	AT1G14890	204.517	-0.814942	0.451064	-0.363878	AT1G14890	Suppressed
V	AT1G16840	983.727	-0.403178	0.688054	0.284876	AT1G16840	Suppressed
V	AT1G20070	1036.88	-0.618284	1.85424	1.23596	AT1G20070	Suppressed
V	AT1G21980	2316.12	-0.305393	1.18496	0.879571	PIP5K1	Suppressed
V	AT1G22400	343.168	-0.932561	0.710213	-0.222348	UGT85A1	Suppressed
V	AT1G22930	5447.17	-0.382803	1.47121	1.08841	AT1G22930	Suppressed
V	AT1G23040	1000.11	-0.38213	1.29485	0.912718	AT1G23040	Suppressed
V	AT1G23190	6328.69	-0.301999	0.783997	0.481998	PGM3	Suppressed
V	AT1G26620	438.126	-0.605443	0.940603	0.335159	AT1G26620	Suppressed
V	AT1G27150	1232.21	-0.639296	1.1	0.460704	AT1G27150	Suppressed
V	AT1G27752	946.838	-0.53073	0.705024	0.174294	AT1G27752	Suppressed
V	AT1G29400	2936.85	-0.469346	1.11372	0.644377	ML5	Suppressed
V	AT1G30280	195.153	-0.799758	0.729155	-0.0706027	AT1G30280	Suppressed
V	AT1G31120	1030.27	-0.35577	0.664805	0.309035	POT10/KUP10	Suppressed
V	AT1G31470	620.366	-0.72733	1.23396	0.506629	NFD4	Suppressed
V	AT1G32090	577.236	-0.395386	0.353104	-0.0422814	AT1G32090	Suppressed
V	AT1G33790	324.003	-0.950476	0.671872	-0.278604	JAL4	Suppressed
V	AT1G34630	761.892	-0.462687	0.967908	0.505221	AT1G34630	Suppressed
V	AT1G47128	20261.1	-0.554574	0.861663	0.307088	RD21A/RD21	Suppressed
V	AT1G48370	564.288	-0.366733	1.06274	0.696009	YSL8	Suppressed
V	AT1G49670	1924.39	-0.38953	0.569601	0.180071	NQR	Suppressed
V	AT1G50630	1005.44	-0.400235	0.977498	0.577264	AT1G50630	Suppressed
V	AT1G54710	1929.4	-0.39663	1.1492	0.752565	ATG18H	Suppressed
V	AT1G55760	486.682	-0.452407	0.664433	0.212026	AT1G55760	Suppressed
V	AT1G55840	1735.89	-0.309029	0.794229	0.4852	AT1G55840	Suppressed
V	AT1G56580	3259.98	-0.57816	1.03834	0.46018	SVB	Suppressed
V	AT1G58030	2138.54	-0.368538	1.00432	0.635784	CAT2	Suppressed
V	AT1G58200	490.257	-0.55008	0.52544	-0.0246399	MSL3	Suppressed
V	AT1G60050	10.759	2.7079	-3.38964	-0.681742	AT1G60050	Suppressed
V	AT1G60730	3358.26	-0.273867	2.11069	1.83682	AT1G60730	Suppressed
V	AT1G60960	937.085	-0.561618	0.747131	0.185513	IRT3	Suppressed
V	AT1G61690	1340.32	-0.460211	1.07277	0.612555	AT1G61690	Suppressed
V	AT1G63120	464.465	-0.512115	0.818549	0.306434	RBL2	Suppressed
V	AT1G63770	5087.69	-0.419214	0.510857	0.0916424	AT1G63770	Suppressed
V	AT1G64670	161.632	-0.882313	0.919405	0.0370917	BDG1	Suppressed
V	AT1G67080	497.876	-0.823281	0.687354	-0.135927	ABA4	Suppressed
V	AT1G67710	562.898	-0.483149	0.763048	0.279899	ARR11	Suppressed
V	AT1G68570	114.923	-1.08384	0.553822	-0.530019	NPF3.1	Suppressed
V	AT1G69360	667.048	-0.878395	1.10048	0.222088	AT1G69360	Suppressed
V	AT1G70580	756.042	-0.371287	0.245237	-0.12605	GGAT2/AOAT2	Suppressed
V	AT1G72416	312.311	-0.932481	0.796293	-0.136188	AT1G72416	Suppressed
V	AT1G72680	1880.09	-0.667255	1.5316	0.864349	CAD1	Suppressed
V	AT1G73680	333.915	-0.585464	1.15198	0.566515	ALPHA DOX2	Suppressed
V	AT1G73850	394.811	-0.379637	1.21169	0.832055	AT1G73850	Suppressed
V	AT1G74020	3595.93	-0.554275	1.22904	0.674764	SSL12/SS2	Suppressed
V	AT1G75370	1796.02	-0.527344	1.74883	1.22149	AT1G75370	Suppressed
V	AT1G78210	389.823	-0.737711	1.06579	0.328083	AT1G78210	Suppressed
V	AT1G78680	2784.53	-0.409817	1.12815	0.718331	GGH2	Suppressed
V	AT1G78960	582.138	-1.15637	1.41916	0.262787	LUP2	Suppressed
V	AT1G79700	253.95	-0.890686	0.906155	0.0154687	AT1G79700	Suppressed
V	AT1G79970	1092.86	-0.424641	0.599469	0.174828	AT1G79970	Suppressed
V	AT2G16790	531.526	-0.547309	0.779093	0.231785	AT2G16790	Suppressed
V	AT2G17440	1165.24	-0.973356	0.659246	-0.31411	PIRL5	Suppressed
V	AT2G17730	184.959	-0.525216	1.13026	0.605043	NIP2	Suppressed
V	AT2G22690	275.69	-0.457365	0.880666	0.423301	AT2G22690	Suppressed
V	AT2G23030	671.937	-0.865037	1.63235	0.767311	SRK2J/SNRK2-9	Suppressed
V	AT2G24260	1608.71	-0.536765	1.04206	0.505297	bHLH66/LRL1	Suppressed
V	AT2G26570	1781.27	-0.413607	1.34591	0.932303	WEB1	Suppressed
V	AT2G26910	482.323	-0.732933	0.665298	-0.0676345	ABCG32/PDR4	Suppressed
V	AT2G28630	57.831	-1.84233	1.00213	-0.840204	KCS12	Suppressed
V	AT2G30500	1742.65	-0.596684	1.17113	0.574444	NET4B	Suppressed
V	AT2G31400	4724.49	-0.502206	1.08106	0.578849	GUN1	Suppressed
V	AT2G31960	3626.94	-0.465682	0.657894	0.192211	CALS2/GSL03	Suppressed
V	AT2G33150	9324.2	-0.299955	1.11889	0.818938	PED1/PKT3	Suppressed
V	AT2G33790	1669.85	0.884857	-1.10047	-0.215611	AGP30	Suppressed
V	AT2G35690	419.205	-0.55052	1.07357	0.523052	ACX1.2/ACX5	Suppressed
V	AT2G35800	796.854	-0.538246	0.558043	0.0197963	AT2G35800	Suppressed
V	AT2G36420	1169.64	-0.486302	0.687011	0.20071	AT2G36420	Suppressed
V	AT2G36900	593.234	-0.4626	0.484907	0.0223073	MEMB11	Suppressed
V	AT2G37760	1426.91	-0.489761	1.12039	0.63063	AKR4C8	Suppressed
V	AT2G38820	222.81	-0.805181	0.507975	-0.297206	AT2G38820	Suppressed
V	AT2G41540	2749.46	-0.447013	1.2914	0.844392	GPDHC1	Suppressed
V	AT2G42620	478.23	-0.732282	0.363963	-0.368318	MAX2	Suppressed
V	AT2G42890	1405.78	-0.476267	1.27912	0.802854	ML2	Suppressed
V	AT2G43820	4901.22	-1.10687	2.96775	1.86088	UGT74F2/GT	Suppressed
V	AT2G45990	739.495	-0.263919	0.48799	0.224071	AT2G45990	Suppressed
V	AT2G46750	1599.38	-0.335489	1.17005	0.834566	GULLO2	Suppressed
V	AT2G46900	1099.96	-0.5455	0.602447	0.0569465	AT2G46900	Suppressed
V	AT3G01100	1228.91	-0.674251	0.992263	0.318012	HYP1	Suppressed
V	AT3G01490	88.6967	-1.19411	2.33173	1.13762	AT3G01490	Suppressed
V	AT3G01590	1213.19	-0.489999	1.07983	0.589833	AT3G01590	Suppressed
V	AT3G02990	230.332	-0.594671	1.34851	0.753838	HSFA1E	Suppressed
V	AT3G04520	522.372	-0.576149	0.721828	0.145679	THA2	Suppressed
V	AT3G04870	1003.94	-0.649048	1.46228	0.813229	ZDS1/ZDS	Suppressed
V	AT3G06420	1511.98	-0.565782	1.06196	0.49618	ATG8H	Suppressed
V	AT3G07870	377.242	-0.465553	0.959821	0.494267	AT3G07870	Suppressed
V	AT3G08010	163.076	-0.4982	0.518891	0.020691	ATAB2	Suppressed
V	AT3G14180	823.172	-0.377488	0.803742	0.426254	ASIL2	Suppressed
V	AT3G14230	3419.68	-0.592588	0.941299	0.348711	RAP2.2	Suppressed
V	AT3G14595	1251.59	-0.735239	1.21616	0.48092	AT3G14595	Suppressed
V	AT3G15070	567.405	-0.505557	0.845692	0.340134	AT3G15070	Suppressed
V	AT3G16340	6052.58	-0.650642	1.5733	0.922656	ABCG29/PDR1	Suppressed
V	AT3G19100	1793.87	-0.375388	0.60267	0.227282	CRK2	Suppressed
V	AT3G19290	1115.54	-0.275542	0.960759	0.685217	ABF4	Suppressed
V	AT3G20100	1399.44	-0.91308	0.264492	-0.648589	CYP705A19	Suppressed
V	AT3G21090	190.198	-1.24744	1.75315	0.505704	ABCG15	Suppressed
V	AT3G21270	152.536	-1.00457	0.39456	-0.610009	DOF3.1/ADOF2	Suppressed
V	AT3G21600	325.586	-0.448953	0.793067	0.344114	AT3G21600	Suppressed
V	AT3G21720	714.89	-1.42795	2.12857	0.700616	ICL	Suppressed
V	AT3G21750	325.317	-0.834735	0.984274	0.149539	UGT71B1	Suppressed
V	AT3G22200	10954.2	-0.667008	0.988465	0.321457	POP2	Suppressed
V	AT3G23550	124.517	-0.876311	2.34631	1.47	DTX18	Suppressed
V	AT3G27580	664.897	-0.34317	0.890118	0.546949	D6PKL3/ATPK7	Suppressed
V	AT3G27820	3032.18	-0.561364	1.0525	0.491131	MDAR4	Suppressed
V	AT3G47640	355.332	-0.702007	0.866955	0.164948	bHLH47/PYE	Suppressed
V	AT3G47800	540.788	-0.997066	0.39476	-0.602306	AT3G47800	Suppressed
V	AT3G48000	4857.89	-0.539547	0.735253	0.195706	ALDH2B4	Suppressed
V	AT3G48380	1284.49	-0.551321	0.991822	0.440502	AT3G48380	Suppressed
V	AT3G48530	2979.99	-0.571455	0.772801	0.201345	KING1	Suppressed
V	AT3G48690	3083.08	-0.396276	1.20039	0.804118	CXE12	Suppressed
V	AT3G48990	11184.6	-0.482066	1.27768	0.795612	AAE3	Suppressed
V	AT3G52850	3479.12	-0.412248	0.284159	-0.128089	VSR1	Suppressed
V	AT3G54440	1431.32	-0.441583	0.456525	0.0149421	AT3G54440	Suppressed
V	AT3G56310	3569.62	-0.490811	0.860481	0.36967	AGAL3	Suppressed
V	AT3G58670	437.46	-0.503589	0.519991	0.0164011	PCO5	Suppressed
V	AT3G59210	1055.34	-0.3336	0.887403	0.553803	AT3G59210	Suppressed
V	AT3G62980	2084.9	-0.749507	0.873162	0.123655	TIR1	Suppressed
V	AT3G63210	1826.51	-0.782838	0.292663	-0.490174	MARD1	Suppressed
V	AT4G01610	4599.3	-0.496793	0.549335	0.0525414	CATHB3	Suppressed
V	AT4G03200	833.811	-0.378378	0.480698	0.10232	AT4G03200	Suppressed
V	AT4G09150	1752.4	-0.342657	0.998113	0.655456	AT4G09150	Suppressed
V	AT4G10080	795.72	-0.670129	0.515769	-0.15436	AT4G10080	Suppressed
V	AT4G12400	863.511	-0.489184	0.776493	0.287308	HOP3	Suppressed
V	AT4G12700	456.434	-0.433895	0.483467	0.0495721	AT4G12700	Suppressed
V	AT4G14500	1510.26	-0.542125	0.722602	0.180477	AT4G14500	Suppressed
V	AT4G14620	515.534	-0.634943	0.347787	-0.287157	AT4G14620	Suppressed
V	AT4G16760	8203.17	-0.400802	1.94737	1.54657	ACX1	Suppressed
V	AT4G19860	2479.9	-0.643134	0.554267	-0.0888666	LCAT4	Suppressed
V	AT4G21580	1989.69	-0.340435	0.865986	0.52555	AT4G21580	Suppressed
V	AT4G22240	2523.89	-0.584573	1.39165	0.807076	PAP2	Suppressed
V	AT4G22740	713.605	-0.528467	0.763154	0.234687	AT4G22740	Suppressed
V	AT4G25850	211.978	-1.07455	1.94495	0.870409	ORP4B	Suppressed
V	AT4G26700	388.206	-0.380576	1.4732	1.09262	FIM1	Suppressed
V	AT4G28080	380.364	-1.11361	1.28108	0.167474	TSS	Suppressed
V	AT4G28300	1909.73	-0.656796	0.92682	0.270024	AT4G28300	Suppressed
V	AT4G30790	1109.81	-0.446776	1.10733	0.66055	ATG11	Suppressed
V	AT4G31115	177.884	-0.55805	0.510652	-0.0473982	AT4G31115	Suppressed
V	AT4G31240	309.769	-0.504298	1.59954	1.09525	AT4G31240	Suppressed
V	AT4G31420	1053.44	-0.454828	0.581457	0.126629	AT4G31420	Suppressed
V	AT4G32770	392.858	-0.548441	1.53888	0.990443	VTE1	Suppressed
V	AT4G33070	3283.69	-0.693798	2.80044	2.10665	PDC1	Suppressed
V	AT4G34040	1155.35	-0.506197	1.02166	0.515462	MBR2	Suppressed
V	AT4G34610	933.158	-0.461673	1.80194	1.34027	BLH6	Suppressed
V	AT4G34890	4179.05	-0.448971	1.63653	1.18756	XDH1	Suppressed
V	AT4G35440	130.717	-0.671007	0.418463	-0.252545	CLC-E	Suppressed
V	AT4G35860	1609.06	-0.381852	0.901713	0.519861	RABB1B	Suppressed
V	AT4G36210	2101.87	-0.3423	1.06249	0.720189	AT4G36210	Suppressed
V	AT4G36400	564.869	-0.32786	0.60062	0.27276	D2HGDH	Suppressed
V	AT4G36760	2378.55	-0.516493	1.01025	0.49376	ATAPP1	Suppressed
V	AT4G36830	170.388	0.964174	-0.765614	0.19856	HOS3-1	Suppressed
V	AT4G39090	26139.9	-0.517092	1.00144	0.48435	RD19A/RD19	Suppressed
V	AT5G07250	453.278	-0.381643	0.476857	0.0952137	RBL3	Suppressed
V	AT5G07290	1565.25	-0.426743	1.55483	1.12809	ML4	Suppressed
V	AT5G11520	4805.3	-0.507337	1.18833	0.680995	ASP3	Suppressed
V	AT5G13360	649.704	-0.746808	1.03338	0.286569	AT5G13360	Suppressed
V	AT5G14620	326.309	-0.443994	0.55308	0.109086	DRM2	Suppressed
V	AT5G15230	5402.31	-0.342254	0.400379	0.0581249	GASA4	Suppressed
V	AT5G16120	673.682	-0.598893	0.740313	0.14142	AT5G16120	Suppressed
V	AT5G16550	814.396	-0.431244	0.412868	-0.018376	AT5G16550	Suppressed
V	AT5G16600	218.91	-0.542081	0.62294	0.0808596	MYB43	Suppressed
V	AT5G17380	4565.22	-0.613343	0.881484	0.268141	HACL	Suppressed
V	AT5G17430	264.817	-1.15075	0.850869	-0.299885	BBM	Suppressed
V	AT5G18830	1706.37	-0.379013	0.864321	0.485309	SPL7	Suppressed
V	AT5G19440	8270.81	-0.298306	1.53671	1.23841	AT5G19440	Suppressed
V	AT5G21326	546.068	-0.29401	0.392712	0.0987021	CIPK26	Suppressed
V	AT5G23050	803.596	-0.885315	0.56335	-0.321965	AAE17	Suppressed
V	AT5G23920	937.622	-0.51221	0.902332	0.390122	AT5G23920	Suppressed
V	AT5G25770	1229.28	-0.470904	0.822674	0.351769	AT5G25770	Suppressed
V	AT5G27520	1067.15	-0.450193	1.05919	0.608993	PNC2	Suppressed
V	AT5G35560	918.379	-0.485917	0.45382	-0.0320963	AT5G35560	Suppressed
V	AT5G41040	8896.75	-0.439465	1.95334	1.51387	HHT1	Suppressed
V	AT5G45160	546.604	-0.320556	0.558782	0.238227	AT5G45160	Suppressed
V	AT5G47040	2578.88	-0.420282	1.39764	0.977361	LON2	Suppressed
V	AT5G49900	1400.13	-0.379941	1.87078	1.49084	AT5G49900	Suppressed
V	AT5G50920	7462.9	-0.653164	0.791866	0.138703	CLPC1/CLPC	Suppressed
V	AT5G51070	2563.11	-0.306881	1.25659	0.949706	CLPD/ERD1	Suppressed
V	AT5G54540	1375.65	-0.678239	0.531768	-0.146471	AT5G54540	Suppressed
V	AT5G55310	1449.94	-0.344987	0.802735	0.457748	TOP1B/TOP1BETA	Suppressed
V	AT5G57900	851.08	-0.563966	0.849258	0.285292	SKIP1	Suppressed
V	AT5G58380	1245.49	-0.591838	1.21539	0.623552	CIPK10	Suppressed
V	AT5G63190	2127.69	-0.665958	0.816742	0.150784	AT5G63190	Suppressed
V	AT5G63620	1042.74	-0.532819	0.715783	0.182964	AT5G63620	Suppressed
V	AT5G64430	1353.26	-0.651886	1.3909	0.739013	AT5G64430	Suppressed
V	AT5G65110	3584.35	-0.623413	1.46113	0.83772	ACX2	Suppressed
V	AT5G67330	886.219	-0.763063	0.456495	-0.306568	NRAMP4	Suppressed
V	AT1G12420	782.146	0.476664	1.09192	1.56859	ACR8	Enhanced
V	AT1G20620	4333.92	-0.426972	-0.510511	-0.937483	CAT3	Enhanced
V	AT1G30320	642.2	0.712648	1.4239	2.13655	AT1G30320	Enhanced
V	AT1G32870	737.521	0.595164	1.67368	2.26884	NAC013/NTL1	Enhanced
V	AT1G51700	319.373	2.12747	2.0811	4.20857	DOF1.7/ADOF1	Enhanced
V	AT1G63090	442.798	0.594797	1.51551	2.11031	PP2A11/PP2A11	Enhanced
V	AT1G66880	1144.64	0.877116	1.88223	2.75934	AT1G66880	Enhanced
V	AT1G68620	1064.52	1.74311	1.64215	3.38525	CXE6	Enhanced
V	AT1G68690	1160.79	0.536713	1.56246	2.09918	PERK9	Enhanced
V	AT1G69790	145.542	1.1471	1.32986	2.47695	PBL18	Enhanced
V	AT1G72900	90.1331	1.82856	1.09306	2.92162	AT1G72900	Enhanced
V	AT1G72940	228.217	1.87087	1.35313	3.224	AT1G72940	Enhanced
V	AT1G80450	183.97	2.20065	1.3245	3.52515	VQ11	Enhanced
V	AT2G01150	712.081	0.53506	1.16919	1.70425	RHA2B	Enhanced
V	AT2G15340	20.8822	3.36317	2.92603	6.2892	AT2G15340	Enhanced
V	AT2G17220	902.42	0.642447	1.66159	2.30404	PIX13	Enhanced
V	AT2G26300	1811.16	0.415437	0.545607	0.961044	GPA1	Enhanced
V	AT2G26530	504.372	1.40791	2.44417	3.85207	AR781	Enhanced
V	AT2G28570	421.086	1.71194	1.06794	2.77989	AT2G28570	Enhanced
V	AT2G30300	12.5721	0.253958	1.2126	1.46656	AT2G30300	Enhanced
V	AT2G33580	225.628	1.80668	1.06251	2.8692	LYK5	Enhanced
V	AT2G36220	597.213	1.50266	1.22386	2.72651	AT2G36220	Enhanced
V	AT2G41210	116.819	0.644406	1.79529	2.4397	PIP5K5	Enhanced
V	AT2G41880	466.463	1.11843	1.44362	2.56205	GK-1	Enhanced
V	AT2G47450	142.263	-0.687259	-0.564826	-1.25209	CAO	Enhanced
V	AT3G02875	422.679	0.546451	0.413083	0.959534	ILR1	Enhanced
V	AT3G13040	547.006	-0.407098	-0.255755	-0.662853	PHL6	Enhanced
V	AT3G13520	2908.97	0.589686	1.16077	1.75045	AGP12	Enhanced
V	AT3G14070	124.925	0.545487	1.08992	1.63541	CCX3/CAX9	Enhanced
V	AT3G14205	1596.31	0.339896	1.0664	1.4063	SAC2	Enhanced
V	AT3G16860	209.849	1.2496	1.51846	2.76805	COBL8	Enhanced
V	AT3G23170	418.574	2.005	2.10342	4.10842	AT3G23170	Enhanced
V	AT3G44735	203.47	1.37403	1.59061	2.96464	PSK6/PSK3/PSK1	Enhanced
V	AT3G47960	1921.3	1.73137	1.51432	3.24569	NPF2.10	Enhanced
V	AT4G01010	68.228	2.91276	0.701888	3.61465	CNGC13	Enhanced
V	AT4G05010	397.624	1.14758	0.953438	2.10102	AT4G05010	Enhanced
V	AT4G15975	56.0824	1.52223	1.56924	3.09147	AT4G15975	Enhanced
V	AT4G19720	663.028	1.67061	1.03566	2.70627	AT4G19720	Enhanced
V	AT4G24380	521.746	0.910935	1.61394	2.52488	AT4G24380	Enhanced
V	AT4G27652	164.593	0.605725	1.90759	2.51331	AT4G27652	Enhanced
V	AT4G35550	429.399	0.521601	0.828185	1.34979	WOX13/HB-4	Enhanced
V	AT5G09800	256.653	0.939886	1.37959	2.31948	PUB28	Enhanced
V	AT5G12010	1334.1	0.367155	1.4717	1.83886	AT5G12010	Enhanced
V	AT5G14640	2326.29	0.307941	0.787088	1.09503	ASK5/ATSK13	Enhanced
V	AT5G16770	569.826	0.792278	1.78008	2.57235	MYB9	Enhanced
V	AT5G22850	1107.49	0.429495	0.846719	1.27621	AT5G22850	Enhanced
V	AT5G24380	1983.85	0.400709	0.667816	1.06852	YSL2	Enhanced
V	AT5G48530	338.666	1.35382	1.39255	2.74637	AT5G48530	Enhanced
V	AT5G53420	508.725	1.11163	0.639741	1.75137	AT5G53420	Enhanced
V	AT5G54860	794.545	0.526862	0.721582	1.24844	AT5G54860	Enhanced
V	AT5G56270	178.054	0.553331	1.09967	1.653	WRKY2	Enhanced
V	AT5G56980	3021.82	0.403356	1.28714	1.6905	A70	Enhanced
V	AT5G59490	462.479	0.497052	2.2067	2.70375	AT5G59490	Enhanced
V	AT5G63790	6303.3	0.673891	1.33139	2.00528	NAC102	Enhanced
V	AT5G65600	62.3036	1.38919	1.51804	2.90724	LECRK92	Enhanced
V	AT5G66070	665.575	0.429086	1.69509	2.12418	AT5G66070	Enhanced
V	AT5G66650	288.385	1.1552	1.51449	2.66969	AT5G66650	Enhanced
V	AT5G67340	799.849	0.420184	2.31525	2.73543	PUB2	Enhanced
VI	AT1G03220	20712.4	-0.619632	1.28435	0.664723	AT1G03220	Suppressed
VI	AT1G04440	2366.31	-0.854649	0.644589	-0.21006	CKL13	Suppressed
VI	AT1G08650	1710.49	-0.811872	0.933548	0.121676	PPCK1	Suppressed
VI	AT1G08680	858.783	-0.462479	0.563483	0.101003	ZIGA4	Suppressed
VI	AT1G09570	3401.79	-0.47702	0.301004	-0.176016	PHYA	Suppressed
VI	AT1G11330	752.105	-0.550507	1.40329	0.852781	AT1G11330	Suppressed
VI	AT1G12910	603.922	-0.442887	0.475788	0.0329013	LWD1/ATAN11	Suppressed
VI	AT1G13960	1102.88	-0.456945	0.997025	0.54008	WRKY4	Suppressed
VI	AT1G17940	604.329	-0.433159	2.04851	1.61535	AT1G17940	Suppressed
VI	AT1G19680	422.405	-0.517289	0.256769	-0.26052	AT1G19680	Suppressed
VI	AT1G26670	1050.06	-0.439406	0.43331	-0.00609577	VTI12	Suppressed
VI	AT1G27750	643.218	-0.493014	0.751244	0.258231	AT1G27750	Suppressed
VI	AT1G30200	917.585	-0.476998	0.466574	-0.0104243	AT1G30200	Suppressed
VI	AT1G30360	13516.9	-0.314837	0.926548	0.611711	ERD4	Suppressed
VI	AT1G32750	1967.59	-0.380387	0.881582	0.501194	TAF1/HAF01	Suppressed
VI	AT1G35230	45.6031	2.74955	-0.910132	1.83942	AGP5	Suppressed
VI	AT1G35660	381.822	-0.430097	0.704847	0.27475	AT1G35660	Suppressed
VI	AT1G43245	104.632	-0.575084	0.510112	-0.0649729	AT1G43245	Suppressed
VI	AT1G46768	181.123	-0.638812	1.84546	1.20665	RAP2-1/RAP2.1	Suppressed
VI	AT1G47270	243.909	-0.502051	0.665369	0.163318	TLP6	Suppressed
VI	AT1G48490	1275.15	-0.316657	0.207277	-0.10938	AT1G48490	Suppressed
VI	AT1G53320	1205.08	-0.651726	0.476701	-0.175025	TLP7	Suppressed
VI	AT1G55680	2123.69	-0.231054	0.544369	0.313315	AT1G55680	Suppressed
VI	AT1G58060	911.932	-0.44521	0.468753	0.0235434	AT1G58060	Suppressed
VI	AT1G63980	2106.84	-0.254431	0.354063	0.0996321	AT1G63980	Suppressed
VI	AT1G64400	406.822	-0.451358	0.867516	0.416158	LACS3	Suppressed
VI	AT1G65240	5.07899	-0.158726	5.31312	5.15439	AT1G65240	Suppressed
VI	AT1G65280	908.848	-0.401272	0.461891	0.060619	AT1G65280	Suppressed
VI	AT1G68725	72.6135	-1.01476	0.635502	-0.379257	AGP19	Suppressed
VI	AT1G72410	1224.85	-0.773511	0.420997	-0.352513	AT1G72410	Suppressed
VI	AT1G75590	87.496	1.07909	-0.73065	0.348441	SAUR52/SAUR69	Suppressed
VI	AT1G75820	948.695	0.585773	-0.546859	0.0389138	CLV1	Suppressed
VI	AT1G77680	1446.17	-0.346023	0.910002	0.563979	SOV	Suppressed
VI	AT1G78170	24.8462	-1.49628	2.21803	0.721758	AT1G78170	Suppressed
VI	AT1G80090	9.03317	-0.185206	2.27409	2.08889	PV42B	Suppressed
VI	AT2G02040	1580.87	-0.514778	0.694003	0.179224	NPF8.3/ATPTR2-B	Suppressed
VI	AT2G02160	2350.71	-0.455608	0.597714	0.142106	AT2G02160	Suppressed
VI	AT2G02970	944.17	-0.381864	0.628268	0.246404	APY6	Suppressed
VI	AT2G16005	1263.31	0.560684	-1.28235	-0.721668	ROSY1	Suppressed
VI	AT2G18280	1758.61	-0.37404	0.642743	0.268703	TLP2	Suppressed
VI	AT2G21410	2305.06	-0.326888	0.339456	0.012568	VHA-A2	Suppressed
VI	AT2G26430	802.128	-0.563056	0.5761	0.0130439	CYCL1-1/RCY1	Suppressed
VI	AT2G27150	934.842	-0.424286	1.39724	0.972957	AAO3	Suppressed
VI	AT2G27950	1384.48	-0.363307	1.01334	0.650034	AT2G27950	Suppressed
VI	AT2G28450	1370.47	-0.473378	0.426992	-0.0463864	AT2G28450	Suppressed
VI	AT2G32710	325.541	-0.836696	0.712099	-0.124597	KRP4	Suppressed
VI	AT2G32830	7.20298	0.26298	-1.26079	-0.997808	PHT1;5	Suppressed
VI	AT2G35585	303.643	-0.67442	0.682131	0.00771141	AT2G35585	Suppressed
VI	AT2G36350	572.192	-0.497489	0.588935	0.0914464	KIPK2	Suppressed
VI	AT2G36500	66.9013	-1.30386	0.97106	-0.332802	CBSCBSPB2	Suppressed
VI	AT2G37180	1633.41	0.444206	-0.878991	-0.434785	PIP2-3/RD28	Suppressed
VI	AT2G39510	1560.01	-1.88066	0.869081	-1.01158	AT2G39510	Suppressed
VI	AT2G40940	2756.1	-0.254826	0.518952	0.264125	ERS1	Suppressed
VI	AT2G44410	717.553	-0.73993	1.03631	0.296384	AT2G44410	Suppressed
VI	AT2G45830	436.043	-0.691703	0.375632	-0.316071	DTA2	Suppressed
VI	AT2G45910	949.58	-0.455062	0.734582	0.27952	PUB33	Suppressed
VI	AT3G01310	1092.56	-0.380244	0.219327	-0.160917	AT3G01310	Suppressed
VI	AT3G01370	552.724	-0.362662	0.505103	0.142441	CFM2	Suppressed
VI	AT3G01540	8508.08	-0.518549	0.916868	0.398319	RH14/DRH1	Suppressed
VI	AT3G02170	449.093	-0.504517	0.490673	-0.0138439	LNG2	Suppressed
VI	AT3G03640	2381.26	-0.413258	1.07459	0.661332	BGLU25/GLUC	Suppressed
VI	AT3G05630	217.003	-1.11585	2.01828	0.902424	PLPZETA2/PLDP2	Suppressed
VI	AT3G06860	4202.73	-0.385434	0.463166	0.077732	MFP2	Suppressed
VI	AT3G07650	321.467	-0.81281	1.17845	0.365644	COL9	Suppressed
VI	AT3G09770	1534.03	-0.583228	1.09482	0.511588	LOG2	Suppressed
VI	AT3G10030	680.506	-0.35913	0.344559	-0.0145705	AT3G10030	Suppressed
VI	AT3G10300	1326.24	-0.393065	1.07298	0.679917	AT3G10300	Suppressed
VI	AT3G10572	206.395	-0.513069	0.39426	-0.118809	APEM9	Suppressed
VI	AT3G12120	15847.1	-0.597614	0.939536	0.341922	FAD2	Suppressed
VI	AT3G12760	1794.21	-0.53965	0.335694	-0.203956	AT3G12760	Suppressed
VI	AT3G13340	1485.56	-0.562548	0.423702	-0.138846	AT3G13340	Suppressed
VI	AT3G14067	5505.84	-0.427546	0.638062	0.210516	SBT1.4	Suppressed
VI	AT3G16370	607.31	-0.552007	0.705651	0.153645	APG	Suppressed
VI	AT3G17810	6904.34	-0.60935	0.779527	0.170177	PYD1	Suppressed
VI	AT3G18290	2990.6	-0.825515	0.967121	0.141606	BTS/EMB2454	Suppressed
VI	AT3G19320	33.3262	0.916555	-1.43331	-0.516757	AT3G19320	Suppressed
VI	AT3G19860	500.042	-0.594062	0.435909	-0.158153	bHLH121	Suppressed
VI	AT3G19910	1599.7	-0.491144	0.896375	0.405231	BBR	Suppressed
VI	AT3G20360	59.4368	-1.10053	2.12928	1.02875	AT3G20360	Suppressed
VI	AT3G21530	207.39	-0.588241	1.08943	0.501191	AT3G21530	Suppressed
VI	AT3G23570	769.235	0.446455	-1.03237	-0.585917	AT3G23570	Suppressed
VI	AT3G25670	13.4374	-1.94758	1.27418	-0.673402	AT3G25670	Suppressed
VI	AT3G25910	1275.75	-0.558335	0.426848	-0.131486	AT3G25910	Suppressed
VI	AT3G26240	114.397	-1.08343	0.389552	-0.693881	AT3G26240	Suppressed
VI	AT3G27770	2012.96	-0.590822	0.773654	0.182831	AT3G27770	Suppressed
VI	AT3G28930	110.948	0.774535	-0.484859	0.289676	AIG2A/AIG2	Suppressed
VI	AT3G45100	450.772	-0.391654	0.357818	-0.0338355	PIGA/SETH2	Suppressed
VI	AT3G45660	56.2718	0.907943	-0.63385	0.274094	AT3G45660	Suppressed
VI	AT3G47610	644.575	-0.802457	0.581028	-0.221429	AT3G47610	Suppressed
VI	AT3G49490	1735.23	-0.410402	0.462274	0.0518715	AT3G49490	Suppressed
VI	AT3G53180	4165.31	-0.506489	1.49512	0.988627	AT3G53180	Suppressed
VI	AT3G54620	2304.96	-0.458273	0.922161	0.463888	BZIP25	Suppressed
VI	AT3G57410	3076.16	-0.372383	0.599498	0.227115	VLN3	Suppressed
VI	AT3G57520	5845.39	-0.648204	0.786551	0.138347	RFS2/ATSIP2	Suppressed
VI	AT3G58750	2548.84	-0.567984	0.912905	0.344921	CSY2	Suppressed
VI	AT3G59850	472.826	-0.766285	1.88813	1.12185	AT3G59850	Suppressed
VI	AT3G60300	1205.89	-0.791927	0.605715	-0.186212	AT3G60300	Suppressed
VI	AT3G61420	559.886	-0.522898	0.317865	-0.205033	TFB1-3	Suppressed
VI	AT3G61570	463.483	-0.350824	0.670201	0.319376	GC3	Suppressed
VI	AT3G63310	1836.13	-0.278327	0.961026	0.682699	BIL4	Suppressed
VI	AT4G00752	458.863	-0.701569	0.398334	-0.303235	PUX9	Suppressed
VI	AT4G01440	766.747	-0.364664	0.617495	0.252831	AT4G01440	Suppressed
VI	AT4G02020	884.448	-0.603917	0.188954	-0.414963	EZA1	Suppressed
VI	AT4G03030	482.811	-0.458215	0.794075	0.33586	OR23	Suppressed
VI	AT4G04710	40.7517	-1.40115	3.31997	1.91882	CPK22	Suppressed
VI	AT4G05320	30777.9	-0.382322	0.663908	0.281586	UBQ10	Suppressed
VI	AT4G06744	2534.38	-0.494548	0.336034	-0.158513	AT4G06744	Suppressed
VI	AT4G13460	770.173	-0.406126	0.847088	0.440962	SUVH9/SDG22	Suppressed
VI	AT4G13550	511.14	-0.368212	0.946221	0.57801	AT4G13550	Suppressed
VI	AT4G13620	158.806	0.778137	-0.855365	-0.0772285	ERF062	Suppressed
VI	AT4G14430	1090.24	-0.321359	0.427413	0.106054	ECI2/IBR10	Suppressed
VI	AT4G15420	681.67	-0.340136	0.527081	0.186945	AT4G15420	Suppressed
VI	AT4G18240	749.497	-0.535328	0.460092	-0.0752361	SS4	Suppressed
VI	AT4G19410	3980.31	-0.715548	0.542931	-0.172617	AT4G19410	Suppressed
VI	AT4G21840	41.6177	3.49305	-1.06043	2.43263	MSRB8	Suppressed
VI	AT4G22610	202.017	1.65517	-2.50343	-0.848255	AT4G22610	Suppressed
VI	AT4G23840	232.371	-0.450598	0.670327	0.219729	AT4G23840	Suppressed
VI	AT4G24390	424.124	-0.505218	0.476489	-0.0287287	FBX14	Suppressed
VI	AT4G25860	95.2344	-1.10939	1.07926	-0.0301249	ORP4A	Suppressed
VI	AT4G26540	1448.2	-0.596517	0.56394	-0.0325771	RGI3	Suppressed
VI	AT4G27840	287.46	-0.437505	0.444285	0.00678019	PHYL2.1	Suppressed
VI	AT4G29380	1245.15	-0.521553	0.941962	0.420409	VPS15	Suppressed
VI	AT4G30470	1746.28	-0.49648	2.12917	1.63269	AT4G30470	Suppressed
VI	AT4G31750	988.571	-0.460307	0.852982	0.392675	WIN2	Suppressed
VI	AT4G32910	907.537	-0.430611	0.339145	-0.0914662	NUP85	Suppressed
VI	AT4G32940	3389.48	-0.285972	0.857315	0.571342	GAMMA-VPE	Suppressed
VI	AT4G34860	890.502	-0.426489	0.512884	0.0863942	INVB	Suppressed
VI	AT4G36600	38.2495	-0.181466	7.21515	7.03368	AT4G36600	Suppressed
VI	AT4G36790	297.073	-0.857018	0.778524	-0.078494	AT4G36790	Suppressed
VI	AT4G36980	1907.82	-0.382762	0.403162	0.0204	AT4G36980	Suppressed
VI	AT4G37850	12.874	0.319058	-1.10983	-0.790774	bHLH25	Suppressed
VI	AT5G03340	1365.78	-0.356404	0.561474	0.20507	CDC48E	Suppressed
VI	AT5G04410	2381.22	-0.196639	0.874002	0.677363	NAC078/NTL11	Suppressed
VI	AT5G04540	1333.96	-0.266736	0.965715	0.698978	MTM2	Suppressed
VI	AT5G05100	1344.85	-0.288561	0.794527	0.505966	AT5G05100	Suppressed
VI	AT5G05690	750.737	-0.32642	0.58985	0.263431	CYP90A1/CPD	Suppressed
VI	AT5G05730	810.795	0.924784	-0.681309	0.243475	ASA1	Suppressed
VI	AT5G07920	1679.17	-0.33322	1.24869	0.915468	DGK1	Suppressed
VI	AT5G08130	2285.4	-0.296315	0.640432	0.344117	BIM1	Suppressed
VI	AT5G08470	674.344	-0.358361	0.590445	0.232084	PEX1	Suppressed
VI	AT5G08520	424.939	-0.727614	0.598386	-0.129228	SRM1	Suppressed
VI	AT5G10860	4680.12	-0.433767	0.387124	-0.0466438	CBSX3	Suppressed
VI	AT5G11780	113.232	-0.551603	0.587836	0.0362326	AT5G11780	Suppressed
VI	AT5G12270	326.688	-0.604333	0.399758	-0.204575	AT5G12270	Suppressed
VI	AT5G13460	580.637	-0.365159	0.501166	0.136007	IQD11	Suppressed
VI	AT5G14285	491.747	-0.649664	1.22407	0.574411	AT5G14285	Suppressed
VI	AT5G16880	2161.87	-0.383317	0.547787	0.16447	TOL1	Suppressed
VI	AT5G17990	1052.64	0.728017	-0.577036	0.150981	PAT1/TRP1	Suppressed
VI	AT5G19310	403.292	-0.433947	0.314495	-0.119452	CHR23	Suppressed
VI	AT5G19330	2258.4	-0.301361	0.433399	0.132038	ARIA	Suppressed
VI	AT5G20520	1298.1	-0.305091	0.504488	0.199397	WAV2	Suppressed
VI	AT5G20840	1306.11	-0.387969	0.940347	0.552378	SAC4	Suppressed
VI	AT5G20960	5826.74	-0.608462	0.466245	-0.142217	AAO1	Suppressed
VI	AT5G21990	1900.25	-0.322506	0.985681	0.663175	OEP61/TPR7	Suppressed
VI	AT5G22120	735.763	-0.493296	0.999658	0.506362	AT5G22120	Suppressed
VI	AT5G22830	416.088	-0.349507	0.518427	0.168921	MRS2-11/ATMGT10	Suppressed
VI	AT5G23080	736.09	-0.395621	0.492753	0.0971319	TGH	Suppressed
VI	AT5G23590	697.015	-0.563554	0.602473	0.0389192	AT5G23590	Suppressed
VI	AT5G24690	1556.02	-0.336687	0.435844	0.0991569	AT5G24690	Suppressed
VI	AT5G26760	862.151	-0.419771	0.633952	0.214181	AT5G26760	Suppressed
VI	AT5G35330	374.506	-0.383679	0.459084	0.0754058	MBD2	Suppressed
VI	AT5G40890	5453.89	-0.517546	0.787264	0.269719	CLC-A	Suppressed
VI	AT5G42580	279.213	0.710847	-1.54523	-0.834381	CYP705A12	Suppressed
VI	AT5G42590	592.725	0.79121	-1.07361	-0.282401	CYP71A16	Suppressed
VI	AT5G42830	345.382	1.48485	-0.462541	1.02231	AT5G42830	Suppressed
VI	AT5G43760	4226.59	-0.294253	1.75686	1.46261	KCS20	Suppressed
VI	AT5G43830	4209.78	-0.704455	0.294718	-0.409736	AT5G43830	Suppressed
VI	AT5G44250	577.853	-0.480055	0.931541	0.451486	AT5G44250	Suppressed
VI	AT5G47120	3879.78	-0.211465	0.729138	0.517673	BI-1	Suppressed
VI	AT5G47550	210.168	-1.24652	0.505015	-0.741508	CYS5	Suppressed
VI	AT5G49650	997.561	-0.524224	0.208113	-0.316111	XK-2	Suppressed
VI	AT5G50400	662.836	-0.578894	0.388911	-0.189983	PAP27	Suppressed
VI	AT5G55700	483.161	-0.500522	0.950007	0.449485	BAM4/BMY6	Suppressed
VI	AT5G58000	1448.01	-0.689469	0.844659	0.15519	AT5G58000	Suppressed
VI	AT5G58350	1347.37	-0.643175	1.0197	0.37653	WNK4	Suppressed
VI	AT5G58520	509.99	-0.600894	0.268712	-0.332182	AT5G58520	Suppressed
VI	AT5G58720	1176.85	-0.34641	0.681828	0.335418	PIPC	Suppressed
VI	AT5G58950	2173.14	-0.306845	0.488891	0.182046	AT5G58950	Suppressed
VI	AT5G60360	9447.9	-0.38305	0.685109	0.302059	AALP/SAG2	Suppressed
VI	AT5G61960	4051.28	-0.284518	1.12071	0.836197	ML1	Suppressed
VI	AT5G62090	911.167	-0.380984	0.833373	0.452388	SLK2	Suppressed
VI	AT5G62580	2237.28	-0.365392	0.834425	0.469033	TOR1L3	Suppressed
VI	AT5G63260	766.456	-0.332707	0.61285	0.280143	AT5G63260	Suppressed
VI	AT5G63450	667.356	0.736907	-0.99256	-0.255653	CYP94B1	Suppressed
VI	AT5G64080	495.183	-0.377514	1.05964	0.682128	AT5G64080	Suppressed
VI	AT5G66050	609.325	-0.840576	0.530255	-0.310321	AT5G66050	Suppressed
VI	AT5G67280	299.786	0.394271	-0.576324	-0.182053	RLK	Suppressed
VI	AT5G67360	3735.38	-0.514934	0.500882	-0.0140517	SBT1.7/ARA12	Suppressed
VI	AT1G05060	289.37	0.491287	0.506333	0.99762	AT1G05060	Enhanced
VI	AT1G05575	134.665	1.77755	0.794084	2.57163	AT1G05575	Enhanced
VI	AT1G09940	713.848	0.439389	0.720402	1.15979	HEMA2	Enhanced
VI	AT1G13195	427.68	0.646791	0.839577	1.48637	AT1G13195	Enhanced
VI	AT1G14480	153.186	2.0262	0.81962	2.84582	AT1G14480	Enhanced
VI	AT1G14780	433.951	0.480277	0.901597	1.38187	AT1G14780	Enhanced
VI	AT1G15520	296.83	1.66171	2.64873	4.31043	ABCG40/PDR12	Enhanced
VI	AT1G18020	115.484	1.99747	0.996922	2.99439	AT1G18020	Enhanced
VI	AT1G19020	605.982	0.867341	2.115	2.98235	AT1G19020	Enhanced
VI	AT1G19180	2151.34	1.27236	1.16748	2.43985	TIFY10A/JAZ1	Enhanced
VI	AT1G19380	166.869	1.13278	1.43646	2.56924	AT1G19380	Enhanced
VI	AT1G22280	1621.85	0.864498	1.32197	2.18647	PAPP2C	Enhanced
VI	AT1G23710	336.987	2.11196	0.599461	2.71142	AT1G23710	Enhanced
VI	AT1G28380	699.667	1.48226	0.796414	2.27867	NSL1	Enhanced
VI	AT1G31130	1968.54	0.603366	0.305295	0.908661	AT1G31130	Enhanced
VI	AT1G32920	480.272	1.29124	0.992643	2.28389	AT1G32920	Enhanced
VI	AT1G42990	1290.31	1.26056	0.758675	2.01924	BZIP60	Enhanced
VI	AT1G48750	3175.3	-1.13846	-0.551161	-1.68962	AT1G48750	Enhanced
VI	AT1G51950	382.716	0.338927	1.23378	1.5727	IAA18	Enhanced
VI	AT1G53170	135.723	1.58425	0.770793	2.35504	ERF8	Enhanced
VI	AT1G61360	650.587	1.11402	0.840698	1.95472	AT1G61360	Enhanced
VI	AT1G61370	248.904	0.761801	0.804076	1.56588	AT1G61370	Enhanced
VI	AT1G67060	777.857	0.470798	1.00703	1.47783	AT1G67060	Enhanced
VI	AT1G67920	195.982	1.34468	0.679927	2.0246	AT1G67920	Enhanced
VI	AT1G69430	39.1479	1.40467	1.16491	2.56959	AT1G69430	Enhanced
VI	AT1G70140	478.733	0.574002	1.4876	2.0616	FH8	Enhanced
VI	AT1G71360	555.949	0.721906	1.58147	2.30338	AT1G71360	Enhanced
VI	AT1G72920	42.7921	1.28346	2.0358	3.31926	AT1G72920	Enhanced
VI	AT1G74450	250.802	0.752063	0.428894	1.18096	AT1G74450	Enhanced
VI	AT2G19710	631.101	0.521057	0.893582	1.41464	AT2G19710	Enhanced
VI	AT2G21560	381.592	-0.521532	-0.593232	-1.11476	AT2G21560	Enhanced
VI	AT2G22470	5482.17	0.601872	0.836062	1.43793	AGP2	Enhanced
VI	AT2G22500	2026.94	1.15115	2.04479	3.19593	PUMP5/UCP5	Enhanced
VI	AT2G28650	57.9908	1.1181	1.07963	2.19773	ATEXO70H8	Enhanced
VI	AT2G32930	434.505	0.462491	1.09354	1.55603	ZFN2	Enhanced
VI	AT2G33700	940.648	0.279323	0.916032	1.19536	PP2C27	Enhanced
VI	AT2G36650	191.008	1.44252	1.07213	2.51465	AT2G36650	Enhanced
VI	AT2G38470	2426.88	1.71062	2.00725	3.71787	WRKY33	Enhanced
VI	AT2G39650	443.983	1.06619	1.57228	2.63846	AT2G39650	Enhanced
VI	AT2G43120	366.637	0.527213	0.869148	1.39636	AT2G43120	Enhanced
VI	AT2G43290	1071.61	0.465758	1.71999	2.18575	CML5/MSS3	Enhanced
VI	AT2G46510	100.116	0.969084	0.702385	1.67147	AIB	Enhanced
VI	AT2G46735	109.702	0.831298	0.755933	1.58723	AT2G46735	Enhanced
VI	AT3G02800	205.808	1.50594	0.653998	2.15994	DSP3	Enhanced
VI	AT3G04220	286.771	1.98522	2.29735	4.28257	AT3G04220	Enhanced
VI	AT3G05120	458.742	-0.65911	-0.526375	-1.18548	GID1A	Enhanced
VI	AT3G07390	1426.74	0.561492	0.726496	1.28799	AIR12	Enhanced
VI	AT3G08720	1187.43	1.39386	1.1141	2.50796	ATPK2/ATPK19	Enhanced
VI	AT3G11840	189.849	1.11822	1.73133	2.84955	PUB24	Enhanced
VI	AT3G13100	460.347	0.986143	0.76264	1.74878	ABCC7/ATMRP7	Enhanced
VI	AT3G17690	181.473	2.68743	2.17826	4.86568	CNGC19	Enhanced
VI	AT3G20820	160.326	-0.835359	-0.338717	-1.17408	AT3G20820	Enhanced
VI	AT3G22370	3616.03	1.09879	1.24591	2.3447	AOX1A	Enhanced
VI	AT3G23400	844.473	0.342691	1.26552	1.60821	PAP6/FIB4	Enhanced
VI	AT3G25597	296.133	0.837246	0.568507	1.40575	AT3G25597	Enhanced
VI	AT3G26840	215.706	1.09992	0.347925	1.44784	AT3G26840	Enhanced
VI	AT3G26910	974.034	0.823642	1.20036	2.024	AT3G26910	Enhanced
VI	AT3G26980	504.532	0.847079	0.666656	1.51373	MUB4	Enhanced
VI	AT3G28180	1767.09	0.705461	0.660761	1.36622	CSLC4	Enhanced
VI	AT3G28340	260.185	1.63472	0.795075	2.42979	GATL10	Enhanced
VI	AT3G46110	92.4196	2.32318	1.78162	4.1048	AT3G46110	Enhanced
VI	AT3G47540	576.809	1.34371	0.43494	1.77865	AT3G47540	Enhanced
VI	AT3G48440	234.195	0.40654	0.486221	0.892761	AT3G48440	Enhanced
VI	AT3G49530	1030.39	1.05489	1.17279	2.22768	NAC062/NTL6	Enhanced
VI	AT3G49580	456.623	1.46472	0.911498	2.37622	LSU1	Enhanced
VI	AT3G51890	264.777	0.53841	0.910456	1.44887	AT3G51890	Enhanced
VI	AT3G52870	1297.29	0.790924	0.893881	1.6848	IQM3	Enhanced
VI	AT3G53830	386.775	0.533128	1.09134	1.62447	AT3G53830	Enhanced
VI	AT3G54000	243.589	1.12655	0.360422	1.48697	AT3G54000	Enhanced
VI	AT3G55740	877.45	0.839068	1.08506	1.92413	PROT2	Enhanced
VI	AT3G56880	911.801	0.596783	1.74582	2.3426	AT3G56880	Enhanced
VI	AT3G57880	914.639	0.89101	1.43921	2.33022	AT3G57880	Enhanced
VI	AT3G59080	448.482	1.27505	2.69451	3.96956	AT3G59080	Enhanced
VI	AT3G61630	397.083	1.87746	0.380085	2.25755	CRF6	Enhanced
VI	AT3G62150	384.497	0.643558	1.25119	1.89475	ABCB21/PGP21	Enhanced
VI	AT3G62720	462.486	0.79394	0.662696	1.45664	XXT1/ATXT1	Enhanced
VI	AT4G04960	443.842	0.713045	0.819629	1.53267	LECRK71	Enhanced
VI	AT4G12720	1462.97	1.91779	0.88658	2.80437	NUDT7	Enhanced
VI	AT4G17230	1570.92	0.858832	1.23178	2.09062	SCL13	Enhanced
VI	AT4G18450	19.3088	1.39357	0.95347	2.34704	ERF091	Enhanced
VI	AT4G18650	74.0469	2.8491	3.70167	6.55077	DOGL4	Enhanced
VI	AT4G21810	668.092	-0.363839	-0.279044	-0.642882	DER2.1	Enhanced
VI	AT4G22590	1966.12	0.650567	0.607945	1.25851	TPPG	Enhanced
VI	AT4G25390	772.984	0.658123	1.20055	1.85868	AT4G25390	Enhanced
VI	AT4G26120	131.28	1.09361	1.73036	2.82397	AT4G26120	Enhanced
VI	AT4G27940	737.094	0.688857	1.24513	1.93399	MTM1	Enhanced
VI	AT4G28085	113.214	2.21674	0.600174	2.81691	AT4G28085	Enhanced
VI	AT4G31780	498.796	0.562553	0.459807	1.02236	MGD1	Enhanced
VI	AT4G31800	422.126	1.12518	1.52142	2.6466	WRKY18	Enhanced
VI	AT4G33040	114.758	0.637999	0.809926	1.44793	GRXC6	Enhanced
VI	AT4G33440	509.895	0.505196	0.785054	1.29025	AT4G33440	Enhanced
VI	AT4G34150	1243.05	1.37022	0.869025	2.23924	AT4G34150	Enhanced
VI	AT4G36945	322.94	0.713317	0.683497	1.39681	AT4G36945	Enhanced
VI	AT5G01100	565.247	0.819113	2.3487	3.16781	FRB1	Enhanced
VI	AT5G01550	302.955	0.72006	1.53685	2.25691	LECRKA4.2	Enhanced
VI	AT5G01750	3661.75	0.407067	1.28682	1.69389	AT5G01750	Enhanced
VI	AT5G02290	520.461	0.628495	0.348063	0.976558	PBL11/NAK	Enhanced
VI	AT5G03720	97.5315	1.13872	1.73773	2.87645	HSFA3	Enhanced
VI	AT5G06230	188.029	1.16735	0.364963	1.53231	TBL9	Enhanced
VI	AT5G06750	822.198	0.525626	0.27711	0.802736	AT5G06750	Enhanced
VI	AT5G07680	726.722	0.770565	1.38511	2.15568	NAC079/NAC080	Enhanced
VI	AT5G10380	60.716	2.28758	2.92648	5.21406	ATL55/RING1	Enhanced
VI	AT5G14700	256.471	1.56257	1.46918	3.03176	AT5G14700	Enhanced
VI	AT5G22690	298.178	1.27688	0.903184	2.18006	AT5G22690	Enhanced
VI	AT5G24590	947.603	0.443943	0.958639	1.40258	NAC091	Enhanced
VI	AT5G35735	2199.17	1.27119	1.96803	3.23922	AT5G35735	Enhanced
VI	AT5G41550	109.43	2.06534	0.790229	2.85556	AT5G41550	Enhanced
VI	AT5G44820	267.689	0.71761	0.466913	1.18452	AT5G44820	Enhanced
VI	AT5G48380	1628.25	0.546696	1.09176	1.63845	BIR1	Enhanced
VI	AT5G52690	17.4751	0.1025	3.15133	3.25383	AT5G52690	Enhanced
VI	AT5G52750	222	3.28878	1.54845	4.83723	HIPP13	Enhanced
VI	AT5G53130	640.292	0.663248	0.918239	1.58149	CNGC1	Enhanced
VI	AT5G55090	157.587	1.28265	0.657798	1.94045	MAPKKK15	Enhanced
VI	AT5G58120	50.7293	1.53969	1.57086	3.11055	AT5G58120	Enhanced
VI	AT5G59820	840.994	1.35718	1.21155	2.56873	ZAT12/RHL41	Enhanced
VI	AT5G62140	56.3634	0.788217	1.46095	2.24917	AT5G62140	Enhanced
VI	AT5G62480	2016.67	0.600913	2.15834	2.75925	GSTU9	Enhanced
VI	AT5G64310	2044.13	1.21327	0.955404	2.16868	AGP1	Enhanced
VI	AT5G65240	487.958	0.624471	0.476721	1.10119	AT5G65240	Enhanced
VII	AT1G02205	587.548	-2.74737	3.25023	0.502865	CER1	Suppressed
VII	AT1G02920	933.57	-0.602002	1.56825	0.966252	GSTF7	Suppressed
VII	AT1G07985	228.072	-0.876255	2.81059	1.93434	AT1G07985	Suppressed
VII	AT1G09310	338.943	-1.95797	4.05713	2.09916	AT1G09310	Suppressed
VII	AT1G20630	844.194	-0.869807	1.96918	1.09937	CAT1	Suppressed
VII	AT1G26770	810.188	-0.774679	3.43188	2.6572	EXPA10	Suppressed
VII	AT1G47960	150.262	-1.62505	2.0497	0.424642	C/VIF1	Suppressed
VII	AT1G51140	1287.37	-0.82662	2.29739	1.47077	bHLH122	Suppressed
VII	AT1G52100	72.4165	-1.92516	0.588203	-1.33695	AT1G52100	Suppressed
VII	AT1G54100	8951.01	-0.306546	1.75102	1.44447	ALDH7B4	Suppressed
VII	AT1G54160	68.0012	-1.2894	3.47417	2.18477	NF-YA5	Suppressed
VII	AT1G62290	36.0409	-1.85234	1.79342	-0.058927	APA2	Suppressed
VII	AT1G64110	385.409	-2.36314	3.16937	0.806227	AT1G64110	Suppressed
VII	AT1G68290	32.7902	-1.28385	2.27228	0.988429	ENDO2/ENDO 2	Suppressed
VII	AT1G68530	609.417	-1.36549	3.08673	1.72124	CUT1	Suppressed
VII	AT1G73220	441.439	-1.47424	1.1853	-0.288931	2001-10-01	Suppressed
VII	AT1G73880	837.884	-0.775633	2.70466	1.92902	UGT89B1	Suppressed
VII	AT1G77120	3600.41	-1.28439	5.43667	4.15229	ADH1	Suppressed
VII	AT1G77380	217.362	-0.758805	0.485785	-0.273019	AAP3	Suppressed
VII	AT2G04350	5579.53	-0.528316	2.55704	2.02873	LACS8	Suppressed
VII	AT2G05520	206.312	-0.730492	2.3804	1.64991	GRP3/GRP-3	Suppressed
VII	AT2G18360	968.735	-0.604881	1.1744	0.569516	AT2G18360	Suppressed
VII	AT2G21140	64.7966	-1.01969	0.862775	-0.156919	PRP2	Suppressed
VII	AT2G31083	261.978	-0.683566	2.21554	1.53197	CLE5	Suppressed
VII	AT2G35760	243.23	-0.638578	2.17351	1.53493	AT2G35760	Suppressed
VII	AT2G38540	519.788	-0.837269	1.56433	0.727065	LTP1/LP1	Suppressed
VII	AT2G39800	4127.98	-0.393566	2.50383	2.11027	P5CSA/P5CS1	Suppressed
VII	AT2G43620	395.4	-0.817965	4.52753	3.70956	AT2G43620	Suppressed
VII	AT3G09390	2062.05	-0.652879	2.62301	1.97013	MT2A	Suppressed
VII	AT3G20300	557.339	-0.86845	4.8775	4.00905	AT3G20300	Suppressed
VII	AT3G25620	240.004	-1.10596	5.35934	4.25338	ABCG21	Suppressed
VII	AT3G26744	472.182	-0.604564	1.59611	0.991542	SCRM/ICE1	Suppressed
VII	AT3G47600	133.218	-1.30203	1.99131	0.68928	MYB94	Suppressed
VII	AT3G53720	34.11	-1.95993	3.94479	1.98486	CHX20	Suppressed
VII	AT3G55840	268.182	-1.04855	4.15935	3.1108	HSPRO1	Suppressed
VII	AT3G62090	584.876	-0.547208	2.05	1.50279	PIF6/PIL2	Suppressed
VII	AT4G02280	1821.93	-0.920715	2.73365	1.81293	SUS3	Suppressed
VII	AT4G03140	338.284	-1.46364	2.77871	1.31507	AT4G03140	Suppressed
VII	AT4G09760	1130.33	-0.602872	1.93763	1.33475	AT4G09760	Suppressed
VII	AT4G12580	282.025	-1.93643	3.45811	1.52168	AT4G12580	Suppressed
VII	AT4G14020	254.012	-0.551565	0.692755	0.14119	AT4G14020	Suppressed
VII	AT4G17030	538.114	-0.882015	1.42631	0.544294	EXLB1	Suppressed
VII	AT4G21320	176.696	-0.750539	2.06609	1.31555	HSA32	Suppressed
VII	AT4G24480	776.371	-0.665205	1.91888	1.25367	AT4G24480	Suppressed
VII	AT4G25700	790.901	-0.600259	2.9038	2.30354	BETA-OHASE 1	Suppressed
VII	AT4G25960	354.687	-1.89417	2.70512	0.810949	ABCB2/PGP2	Suppressed
VII	AT4G29190	601.07	-1.43909	2.69065	1.25156	AT4G29190	Suppressed
VII	AT4G34380	103.522	-0.709871	2.39675	1.68688	AT4G34380	Suppressed
VII	AT5G01520	530.219	-1.05977	1.73103	0.671256	AIRP2	Suppressed
VII	AT5G07330	324.891	-1.58458	5.10852	3.52394	AT5G07330	Suppressed
VII	AT5G13170	1652.26	-1.93726	6.54009	4.60284	SWEET15/SAG29	Suppressed
VII	AT5G14180	135.154	-0.834208	1.75805	0.923843	LIP2/MPL1	Suppressed
VII	AT5G20830	6828.58	-1.23158	3.80371	2.57213	SUS1	Suppressed
VII	AT5G22860	351.639	-1.28451	3.2281	1.94359	AT5G22860	Suppressed
VII	AT5G25610	1779.86	-1.71215	3.47924	1.76709	RD22	Suppressed
VII	AT5G39720	80.3088	-1.33027	4.05863	2.72836	AIG2LA/AIG2L	Suppressed
VII	AT5G43300	37.0033	-1.94321	2.82836	0.885147	GDPD3	Suppressed
VII	AT5G54980	168.099	-0.621049	1.35972	0.738667	AT5G54980	Suppressed
VII	AT5G59320	1945.14	-1.17165	2.55405	1.3824	LTP3	Suppressed
VII	AT5G63350	182.208	-1.42971	4.65716	3.22745	AT5G63350	Suppressed
VII	AT5G66780	713.845	-2.34564	6.26451	3.91887	AT5G66780	Suppressed
VII	AT1G01480	444.63	3.20185	2.28995	5.49181	ACS2	Enhanced
VII	AT1G02310	552.13	1.27578	2.0603	3.33608	MAN1	Enhanced
VII	AT1G14520	539.657	2.21345	3.57895	5.7924	MIOX1	Enhanced
VII	AT1G16130	171.619	1.32343	2.65026	3.97369	WAKL2	Enhanced
VII	AT1G52690	7349.78	3.6966	6.61601	10.3126	LEA7	Enhanced
VII	AT1G59740	567.266	0.679114	2.47305	3.15216	NPF4.3	Enhanced
VII	AT1G60190	892.308	1.26479	3.43889	4.70369	PUB19	Enhanced
VII	AT1G60470	2056.5	0.560282	3.37833	3.93861	GOLS4	Enhanced
VII	AT1G61340	500.216	2.26549	2.67373	4.93922	AT1G61340	Enhanced
VII	AT1G62570	20237.8	0.7588	2.26121	3.02001	FMOGS-OX4	Enhanced
VII	AT1G65500	24.8126	3.40787	1.92082	5.32869	AT1G65500	Enhanced
VII	AT1G69260	1844.6	1.02736	3.57408	4.60144	AFP1	Enhanced
VII	AT1G69480	535.11	1.32555	3.48449	4.81005	PHO1-H10	Enhanced
VII	AT1G80820	1487.95	1.64914	1.8088	3.45794	CCR2	Enhanced
VII	AT2G02010	330.481	1.86373	5.08739	6.95112	GAD4	Enhanced
VII	AT2G17680	66.2514	1.49231	2.82306	4.31537	AT2G17680	Enhanced
VII	AT2G36640	162.718	3.1021	4.61552	7.71762	ECP63	Enhanced
VII	AT2G42540	1743.64	4.24722	5.1745	9.42172	COR15A	Enhanced
VII	AT2G44290	309.745	0.720847	2.46596	3.1868	YLS3	Enhanced
VII	AT2G46130	100.478	0.692064	1.28346	1.97553	WRKY43	Enhanced
VII	AT2G46270	1734.85	0.438033	1.87758	2.31561	GBF3	Enhanced
VII	AT2G46830	404.221	0.832913	2.31026	3.14317	CCA1	Enhanced
VII	AT2G47770	1321.96	1.87941	5.80797	7.68738	TSPO	Enhanced
VII	AT2G47950	48.4142	1.6464	1.61827	3.26467	AT2G47950	Enhanced
VII	AT3G01830	95.2707	4.52738	2.43123	6.95861	CML40	Enhanced
VII	AT3G09910	337.988	1.18463	2.11461	3.29924	RABC2B/ATRAB18C	Enhanced
VII	AT3G14440	2207.91	1.61599	4.21928	5.83527	NCED3	Enhanced
VII	AT3G21520	189.491	3.05897	3.77729	6.83627	DMP1	Enhanced
VII	AT3G23120	20.978	2.18458	2.07883	4.26341	ATRLP38	Enhanced
VII	AT3G27250	263.394	2.0267	4.27654	6.30325	AITR1	Enhanced
VII	AT3G29575	2332.09	0.44065	2.25699	2.69764	AFP3	Enhanced
VII	AT3G46650	75.014	0.725427	1.36649	2.09192	AT3G46650	Enhanced
VII	AT3G48520	890.932	0.495796	3.8868	4.3826	CYP94B3	Enhanced
VII	AT3G57540	1358.1	0.713002	2.0084	2.7214	REM4.1	Enhanced
VII	AT3G60120	146.505	5.47887	6.01599	11.4949	BGLU27	Enhanced
VII	AT3G61890	921.357	1.12002	3.18095	4.30096	ATHB-12	Enhanced
VII	AT3G63060	319.392	2.07691	3.40322	5.48013	EDL3	Enhanced
VII	AT4G02520	3141.32	0.482375	1.91248	2.39485	GSTF2	Enhanced
VII	AT4G11480	65.7143	2.56304	2.46333	5.02637	CRK32	Enhanced
VII	AT4G15610	7360.47	0.46944	2.07788	2.54732	AT4G15610	Enhanced
VII	AT4G23180	162.076	1.46019	2.74905	4.20925	CRK10	Enhanced
VII	AT4G23250	112.681	1.66849	4.2178	5.8863	EMB1290	Enhanced
VII	AT5G03210	466.056	2.84015	4.63692	7.47706	AT5G03210	Enhanced
VII	AT5G06530	646.089	1.64897	1.89053	3.53951	ABCG22	Enhanced
VII	AT5G06730	202.462	0.711999	1.24464	1.95664	PER54	Enhanced
VII	AT5G06760	8030.41	1.69844	6.4135	8.11194	LEA46/LEA4-5	Enhanced
VII	AT5G11110	15048.1	0.574429	3.46946	4.04389	SPS2/SPS1	Enhanced
VII	AT5G11210	390.486	1.48757	3.65237	5.13994	GLR2.5	Enhanced
VII	AT5G15190	314.216	1.1508	2.16913	3.31993	AT5G15190	Enhanced
VII	AT5G42380	226.128	3.32745	3.29393	6.62138	CML37	Enhanced
VII	AT5G43450	492.286	0.86704	3.21195	4.07899	AT5G43450	Enhanced
VII	AT5G52050	446.13	2.46804	4.33614	6.80418	DTX50	Enhanced
VII	AT5G52300	2139.71	1.17213	6.51759	7.68972	LTI65/RD29B	Enhanced
VII	AT5G59220	2803.61	2.5154	4.2375	6.7529	SAG113/HAI1	Enhanced
VIII	AT1G01770	342.324	-0.782434	0.862656	0.0802219	AT1G01770	Suppressed
VIII	AT1G03070	116.734	-0.955509	1.24767	0.292158	LFG4	Suppressed
VIII	AT1G04560	92.0186	-0.000837003	11.6066	11.6058	AT1G04560	Suppressed
VIII	AT1G07040	1038.64	-0.375405	1.73537	1.35997	AT1G07040	Suppressed
VIII	AT1G10760	3113.25	-0.58659	0.92994	0.34335	GWD1/SEX1	Suppressed
VIII	AT1G11600	143.694	-0.726435	1.26446	0.538027	CYP77B1	Suppressed
VIII	AT1G13700	132.205	-1.62015	0.969875	-0.650272	PGL1	Suppressed
VIII	AT1G13990	611.519	-0.306437	1.44892	1.14248	AT1G13990	Suppressed
VIII	AT1G14730	1937.11	-0.584672	2.03042	1.44575	CYB561C	Suppressed
VIII	AT1G15330	87.7764	-5.16915	5.05038	-0.118769	PV42A	Suppressed
VIII	AT1G19230	1176.96	-0.475255	1.25817	0.782918	RBOHE	Suppressed
VIII	AT1G20030	239.916	-0.473155	0.937406	0.464251	AT1G20030	Suppressed
VIII	AT1G20440	75056.2	-0.376967	1.91194	1.53497	COR47	Suppressed
VIII	AT1G25530	1372.72	-0.429894	1.02331	0.593415	AT1G25530	Suppressed
VIII	AT1G27300	913.444	-0.381057	1.13094	0.749887	AT1G27300	Suppressed
VIII	AT1G29670	251.015	-2.18786	3.03525	0.847387	AT1G29670	Suppressed
VIII	AT1G30700	6219.04	-0.494463	2.01173	1.51726	AT1G30700	Suppressed
VIII	AT1G33600	263.125	-0.938482	2.66324	1.72476	AT1G33600	Suppressed
VIII	AT1G49430	1513.88	-0.647709	0.605258	-0.0424512	LACS2	Suppressed
VIII	AT1G51500	516.871	-0.832742	1.69202	0.859281	ABCG12/CER5	Suppressed
VIII	AT1G53580	3589.11	-0.286125	1.08193	0.7958	GLY3/GLX2-3	Suppressed
VIII	AT1G55510	391.649	-0.413206	1.82607	1.41287	BCDH BETA1	Suppressed
VIII	AT1G55530	834.139	-0.314215	1.42572	1.11151	AT1G55530	Suppressed
VIII	AT1G63010	4058.73	-0.485749	1.7236	1.23785	AT1G63010	Suppressed
VIII	AT1G63440	1438.29	-0.748847	2.03191	1.28307	HMA5	Suppressed
VIII	AT1G64660	706.305	-0.934897	2.77208	1.83718	MGL	Suppressed
VIII	AT1G66050	349.643	-0.475049	1.92714	1.45209	ORTH5/VIM2	Suppressed
VIII	AT1G68020	741.123	-0.486651	1.62268	1.13603	TPS6	Suppressed
VIII	AT1G69600	413.162	-0.819597	1.64799	0.828393	ZHD11/ZFHD1	Suppressed
VIII	AT1G72840	256.347	-0.769309	0.958206	0.188896	AT1G72840	Suppressed
VIII	AT1G73390	2478.2	-0.454706	2.56325	2.10854	AT1G73390	Suppressed
VIII	AT1G73750	261.035	-0.79649	1.70867	0.91218	AT1G73750	Suppressed
VIII	AT1G74458	519.64	-0.60796	0.778513	0.170552	AT1G74458	Suppressed
VIII	AT1G75900	115.045	-0.848991	0.728681	-0.120309	EXL3	Suppressed
VIII	AT1G79900	81.4734	-1.36093	2.37041	1.00948	BAC2/ATMBAC2	Suppressed
VIII	AT2G15880	168.935	-2.01347	1.4447	-0.568772	PEX3	Suppressed
VIII	AT2G16630	248.547	-0.633422	1.52218	0.888759	AT2G16630	Suppressed
VIII	AT2G16700	1220.32	-0.367857	1.37015	1.00229	ADF5	Suppressed
VIII	AT2G18890	294.945	-0.788562	1.23143	0.442865	AT2G18890	Suppressed
VIII	AT2G21130	419.632	-0.638714	2.31187	1.67315	CYP19-2	Suppressed
VIII	AT2G23610	1608.06	-0.738293	1.14088	0.402591	MES3	Suppressed
VIII	AT2G25090	309.802	-0.653314	1.95656	1.30324	CIPK16	Suppressed
VIII	AT2G25450	17852.8	-0.996025	1.1003	0.104274	GSL-OH	Suppressed
VIII	AT2G26870	62.805	-1.01462	2.37413	1.35951	NPC2	Suppressed
VIII	AT2G36270	178.497	-1.75608	2.91247	1.15639	ABI5	Suppressed
VIII	AT2G38230	210.585	-1.0523	0.853664	-0.198637	PDX1.1	Suppressed
VIII	AT2G38530	1714.18	-0.898832	1.18897	0.290139	LTP2	Suppressed
VIII	AT2G39400	132.926	-1.94721	4.11887	2.17166	AT2G39400	Suppressed
VIII	AT2G42790	2727.16	-0.745531	1.21643	0.470894	CSY3	Suppressed
VIII	AT2G43020	1640.14	-0.347342	0.954456	0.607114	PAO2	Suppressed
VIII	AT2G43570	1442.36	-0.447265	2.68934	2.24208	CHI	Suppressed
VIII	AT2G44480	188.539	-1.05609	2.3985	1.34241	BGLU17	Suppressed
VIII	AT2G47600	911.491	-0.543121	0.964212	0.421091	MHX	Suppressed
VIII	AT2G47780	72.3172	-2.82242	5.78425	2.96182	AT2G47780	Suppressed
VIII	AT3G02550	232.101	-1.44334	0.432352	-1.01099	LBD41	Suppressed
VIII	AT3G03150	1452.53	-0.438996	0.973038	0.534041	AT3G03150	Suppressed
VIII	AT3G03270	1092.77	-0.746034	1.15226	0.406225	AT3G03270	Suppressed
VIII	AT3G03310	844.053	-0.404299	1.37607	0.971774	LCAT3	Suppressed
VIII	AT3G06810	2100.68	-0.479319	1.29724	0.817921	IBR3	Suppressed
VIII	AT3G10040	113.292	-1.36572	0.459551	-0.90617	AT3G10040	Suppressed
VIII	AT3G10340	2528.37	-0.487452	1.63322	1.14576	PAL4	Suppressed
VIII	AT3G11420	2172.19	-0.389825	1.82354	1.43372	AT3G11420	Suppressed
VIII	AT3G11930	1043.97	-0.962119	1.28713	0.325013	AT3G11930	Suppressed
VIII	AT3G12510	360.597	-0.839941	2.75275	1.91281	AT3G12510	Suppressed
VIII	AT3G12750	177.951	-1.54859	1.58953	0.0409365	ZIP1	Suppressed
VIII	AT3G14280	1423.04	-0.447576	0.975041	0.527465	AT3G14280	Suppressed
VIII	AT3G14590	830.058	-0.4466	1.85304	1.40644	NTMC2T6.2	Suppressed
VIII	AT3G17770	1595.02	-0.974233	1.4441	0.469872	AT3G17770	Suppressed
VIII	AT3G20660	253.037	-0.627515	0.867393	0.239878	2004-10-01	Suppressed
VIII	AT3G22420	38.0459	-0.966866	0.727746	-0.239119	WNK2	Suppressed
VIII	AT3G23080	220.835	-1.57447	0.77627	-0.798202	AT3G23080	Suppressed
VIII	AT3G27870	455.406	-0.449397	1.37562	0.92622	ALA8	Suppressed
VIII	AT3G44300	3213.83	-0.869766	2.2913	1.42153	NIT2	Suppressed
VIII	AT3G45680	795.339	-0.740462	0.508272	-0.232191	NPF2.3	Suppressed
VIII	AT3G49220	2381.14	-0.433648	2.33319	1.89954	AT3G49220	Suppressed
VIII	AT3G53040	50.1171	-2.02635	3.74226	1.71592	AT3G53040	Suppressed
VIII	AT3G53960	321.546	-1.67259	4.40728	2.73469	NPF5.7	Suppressed
VIII	AT3G62700	4399.74	-0.465226	1.76349	1.29827	ABCC14/ATMRP10	Suppressed
VIII	AT4G01026	205.659	-0.805797	1.79515	0.989356	PYL7	Suppressed
VIII	AT4G02830	204.843	-0.720842	1.41931	0.698473	AT4G02830	Suppressed
VIII	AT4G08290	839.402	-2.60065	0.903676	-1.69697	AT4G08290	Suppressed
VIII	AT4G10120	98.5743	1.43289	-0.687772	0.745118	SPS4/ATSPS4F	Suppressed
VIII	AT4G12290	53.7024	-1.85457	2.48003	0.625456	AT4G12290	Suppressed
VIII	AT4G12490	438.631	-1.24695	1.59892	0.351964	AT4G12490	Suppressed
VIII	AT4G12500	444.463	-1.07611	0.446081	-0.630033	AT4G12500	Suppressed
VIII	AT4G14270	1045.75	-1.37272	0.773633	-0.599089	CID2	Suppressed
VIII	AT4G15910	4531.36	-1.01033	1.06123	0.0509	ATDI21	Suppressed
VIII	AT4G17970	262.839	-0.93909	2.08406	1.14497	ALMT12	Suppressed
VIII	AT4G19420	364.834	-0.73305	1.05291	0.319864	AT4G19420	Suppressed
VIII	AT4G24510	157.772	-2.26128	3.53872	1.27744	CER2	Suppressed
VIII	AT4G26490	113.465	-0.714511	0.980437	0.265926	AT4G26490	Suppressed
VIII	AT4G28040	781.979	-0.839386	1.46787	0.628489	AT4G28040	Suppressed
VIII	AT4G30960	6928.91	-0.503856	1.04182	0.537966	CIPK6	Suppressed
VIII	AT4G31860	2104.31	-0.361472	1.96457	1.6031	AT4G31860	Suppressed
VIII	AT4G33540	1665.38	-0.48189	1.8189	1.33701	AT4G33540	Suppressed
VIII	AT4G33950	585.902	-0.352436	1.84899	1.49656	SnRK2.6/OST1	Suppressed
VIII	AT4G35300	2096.73	-0.37491	1.18435	0.809438	TMT2	Suppressed
VIII	AT4G35790	6714.67	-0.400386	1.56982	1.16944	PLDDELTA	Suppressed
VIII	AT4G38810	1879.32	-0.407863	1.21296	0.805097	AT4G38810	Suppressed
VIII	AT4G39330	964.001	-1.29384	2.07731	0.783473	CAD9	Suppressed
VIII	AT5G03860	313.722	-0.841345	0.588638	-0.252707	MLS	Suppressed
VIII	AT5G05410	1621.11	-0.56449	2.22311	1.65862	DREB2A	Suppressed
VIII	AT5G05965	21.4192	-1.79032	3.33368	1.54336	AT5G05965	Suppressed
VIII	AT5G07310	28.9763	-2.13209	5.36647	3.23438	ERF115	Suppressed
VIII	AT5G08000	32.7464	-2.08869	4.40341	2.31473	E13L3	Suppressed
VIII	AT5G13210	467.447	-1.00777	1.68999	0.682225	AT5G13210	Suppressed
VIII	AT5G13370	578.5	-1.09389	3.37417	2.28028	AT5G13370	Suppressed
VIII	AT5G13400	158.594	-0.651622	1.35765	0.706024	NPF6.1	Suppressed
VIII	AT5G13740	873.791	-0.981204	1.4201	0.438892	ZIF1	Suppressed
VIII	AT5G13880	110.508	-0.758817	2.22723	1.46841	AT5G13880	Suppressed
VIII	AT5G14780	563.916	-0.410387	1.80169	1.3913	FDH1/FDH	Suppressed
VIII	AT5G20710	122.372	-2.76483	3.86653	1.1017	BGAL7	Suppressed
VIII	AT5G22300	194.838	-1.33289	2.7564	1.4235	NIT4	Suppressed
VIII	AT5G22500	903.691	-0.65821	0.923912	0.265702	FAR1	Suppressed
VIII	AT5G37690	1009.3	0.580993	-0.842066	-0.261073	AT5G37690	Suppressed
VIII	AT5G39080	25.6844	-2.02142	1.54016	-0.481255	AT5G39080	Suppressed
VIII	AT5G42200	62.6607	-1.44487	2.02249	0.577625	ATL23	Suppressed
VIII	AT5G44440	74.3479	-2.23079	0.726981	-1.50381	AT5G44440	Suppressed
VIII	AT5G44550	1003.8	0.552634	-1.02759	-0.474958	AT5G44550	Suppressed
VIII	AT5G46180	1088.01	-0.370965	0.95964	0.588674	DELTA-OAT	Suppressed
VIII	AT5G46590	107.436	-1.33862	2.26858	0.929965	NAC096	Suppressed
VIII	AT5G47020	3001.96	-0.396833	1.73548	1.33865	AT5G47020	Suppressed
VIII	AT5G49120	40.2896	-1.09851	1.43804	0.33953	FLZ15	Suppressed
VIII	AT5G50720	455.184	-0.576526	1.6547	1.07818	HVA22E	Suppressed
VIII	AT5G51890	1112.55	-0.369207	0.824193	0.454986	PER66	Suppressed
VIII	AT5G52450	247.721	-0.482083	0.908821	0.426738	DTX16	Suppressed
VIII	AT5G57350	1457.92	-1.22779	0.886553	-0.341237	AHA3/HA3	Suppressed
VIII	AT5G57800	1054.34	-1.34564	2.15268	0.807045	CER3/FLP1	Suppressed
VIII	AT5G60580	887.063	-0.709867	0.943843	0.233976	AT5G60580	Suppressed
VIII	AT5G61890	31.1219	-3.7397	6.7841	3.04439	ERF114	Suppressed
VIII	AT5G62530	5174.45	-0.393606	0.876405	0.482798	ALDH12A1	Suppressed
VIII	AT5G63710	669.397	-0.606211	0.751957	0.145747	AT5G63710	Suppressed
VIII	AT5G67370	285.358	-1.00777	1.39605	0.388281	CGLD27	Suppressed
VIII	AT5G67480	1646.57	-0.467656	1.49658	1.02893	BT4	Suppressed
VIII	AT1G01720	2977.01	0.415611	1.47468	1.89029	NAC002/ATAF1	Enhanced
VIII	AT1G04490	193.548	1.37573	2.24883	3.62456	AT1G04490	Enhanced
VIII	AT1G07135	211.296	3.33506	2.88204	6.21709	AT1G07135	Enhanced
VIII	AT1G09932	473.664	0.906461	3.09374	4.0002	AT1G09932	Enhanced
VIII	AT1G11960	636.058	0.586028	1.61137	2.1974	AT1G11960	Enhanced
VIII	AT1G13340	362.514	0.779075	1.28597	2.06505	AT1G13340	Enhanced
VIII	AT1G26730	631.154	0.576854	3.1811	3.75796	PHO1-H7	Enhanced
VIII	AT1G27730	828.727	2.04618	3.24502	5.29121	ZAT10/STZ	Enhanced
VIII	AT1G28190	133.672	0.870644	1.7305	2.60115	AT1G28190	Enhanced
VIII	AT1G35210	79.4077	3.22378	2.77282	5.9966	AT1G35210	Enhanced
VIII	AT1G43910	700.215	1.55117	0.679143	2.23031	AT1G43910	Enhanced
VIII	AT1G52342	149.14	0.800745	1.46594	2.26669	AT1G52342	Enhanced
VIII	AT1G53110	207.957	0.973779	0.705857	1.67964	PPI4	Enhanced
VIII	AT1G58340	556.922	0.632647	2.8382	3.47084	DTX48/ZF14	Enhanced
VIII	AT1G59620	42.4283	1.44115	1.97031	3.41146	CW9	Enhanced
VIII	AT1G66700	176.928	1.29937	3.33816	4.63753	PXMT1	Enhanced
VIII	AT1G66760	1264.24	0.557208	2.61008	3.16729	DTX9	Enhanced
VIII	AT1G67000	28.3142	3.09643	2.30202	5.39845	LRK10L-2.8	Enhanced
VIII	AT1G69840	482.593	2.35419	1.87954	4.23373	HIR2	Enhanced
VIII	AT1G74360	463.873	1.22414	1.9512	3.17534	AT1G74360	Enhanced
VIII	AT1G80840	331.526	1.92624	2.87809	4.80433	WRKY40	Enhanced
VIII	AT2G03760	1467.52	1.12929	1.41524	2.54453	SOT12/ST	Enhanced
VIII	AT2G17040	39.4742	0.00604065	1.40763	1.41367	NAC036	Enhanced
VIII	AT2G18193	1843.25	0.686956	1.23497	1.92193	AT2G18193	Enhanced
VIII	AT2G24600	280.507	1.51352	3.41314	4.92666	AT2G24600	Enhanced
VIII	AT2G27080	426.936	0.848739	0.805553	1.65429	NHL13	Enhanced
VIII	AT2G30250	1029.76	0.844335	1.48259	2.32693	WRKY25	Enhanced
VIII	AT2G31865	240.377	1.30995	1.71339	3.02334	PARG2	Enhanced
VIII	AT2G32140	99.7616	4.39305	2.00642	6.39947	AT2G32140	Enhanced
VIII	AT2G32210	69.4411	1.48387	1.16641	2.65028	AT2G32210	Enhanced
VIII	AT2G37880	12.6741	2.12304	1.05444	3.17747	AT2G37880	Enhanced
VIII	AT2G40170	159.38	1.63891	4.35457	5.99349	EM6	Enhanced
VIII	AT2G41640	412.687	1.77135	1.42173	3.19309	AT2G41640	Enhanced
VIII	AT2G41810	1488.43	1.25306	3.93258	5.18564	AT2G41810	Enhanced
VIII	AT3G13080	5408.5	1.01762	2.53472	3.55234	ABCC3/ATMRP3	Enhanced
VIII	AT3G17700	92.4494	0.935529	0.501672	1.4372	CNGC20/CNBT1	Enhanced
VIII	AT3G21780	26.055	1.19601	1.88293	3.07894	UGT71B6	Enhanced
VIII	AT3G26830	521.917	0.589692	0.779117	1.36881	CYP71B15/PAD3	Enhanced
VIII	AT3G29000	323.42	2.31612	3.56928	5.88541	CML45	Enhanced
VIII	AT3G44630	316.775	2.55398	0.609708	3.16369	AT3G44630	Enhanced
VIII	AT3G48450	268.148	1.49552	0.405464	1.90098	AT3G48450	Enhanced
VIII	AT3G50930	1734.01	2.6453	2.19674	4.84204	OM66	Enhanced
VIII	AT3G54140	1012.14	0.696149	1.21627	1.91242	NPF8.1/ATPTR1	Enhanced
VIII	AT3G54150	102.633	1.06014	1.80578	2.86591	AT3G54150	Enhanced
VIII	AT3G55090	2186.31	0.872021	3.88255	4.75457	ABCG16	Enhanced
VIII	AT3G62260	1019.81	1.48229	2.10044	3.58273	AT3G62260	Enhanced
VIII	AT4G05100	430.205	1.03231	1.0622	2.09451	MYB74	Enhanced
VIII	AT4G11280	2518.2	1.32792	2.71453	4.04246	ACS6	Enhanced
VIII	AT4G14370	492.835	1.28841	2.21747	3.50588	AT4G14370	Enhanced
VIII	AT4G15120	425.516	0.498876	2.19854	2.69741	AT4G15120	Enhanced
VIII	AT4G17250	91.728	1.60103	0.616975	2.21801	AT4G17250	Enhanced
VIII	AT4G19520	116.857	2.74051	1.07399	3.8145	AT4G19520	Enhanced
VIII	AT4G23190	808.501	1.30697	2.29543	3.6024	CRK11	Enhanced
VIII	AT4G23920	603.798	1.01593	1.68754	2.70347	UGE2	Enhanced
VIII	AT4G25670	1943	0.647973	1.56648	2.21445	AT4G25670	Enhanced
VIII	AT4G25810	373.169	1.58673	2.38707	3.97381	XTH23	Enhanced
VIII	AT4G27440	111.441	-0.82099	-0.597778	-1.41877	PORB	Enhanced
VIII	AT4G28110	571.709	1.55237	3.83615	5.38852	MYB41	Enhanced
VIII	AT4G28703	84.1811	1.9107	2.49569	4.40639	AT4G28703	Enhanced
VIII	AT4G29780	654.994	1.71814	2.35984	4.07798	AT4G29780	Enhanced
VIII	AT4G32300	598.281	0.538077	1.38993	1.92801	SD25/SD2-5	Enhanced
VIII	AT4G37770	83.7171	1.86038	3.19103	5.05141	ACS8	Enhanced
VIII	AT4G39580	96.4352	1.53024	1.73674	3.26698	AT4G39580	Enhanced
VIII	AT4G39640	349.549	2.09591	0.790357	2.88626	GGT1	Enhanced
VIII	AT4G39830	114.365	0.815087	2.16728	2.98237	AT4G39830	Enhanced
VIII	AT5G02230	2550.84	1.21244	2.37826	3.5907	AT5G02230	Enhanced
VIII	AT5G05365	46.6098	1.26233	3.19922	4.46154	AT5G05365	Enhanced
VIII	AT5G18470	671.836	0.835337	3.24242	4.07776	AT5G18470	Enhanced
VIII	AT5G22520	78.4388	4.08711	3.58146	7.66857	AT5G22520	Enhanced
VIII	AT5G35110	372.598	0.705878	2.76932	3.4752	AT5G35110	Enhanced
VIII	AT5G36925	62.61	3.24777	4.84781	8.09557	AT5G36925	Enhanced
VIII	AT5G38700	80.4526	1.08054	1.58105	2.66159	AT5G38700	Enhanced
VIII	AT5G39670	236.731	1.63553	3.43041	5.06595	CML46	Enhanced
VIII	AT5G41750	383.489	1.83231	2.7055	4.5378	AT5G41750	Enhanced
VIII	AT5G42050	8344.92	0.456513	1.80295	2.25946	AT5G42050	Enhanced
VIII	AT5G44050	100.883	1.95478	0.850376	2.80516	DTX28	Enhanced
VIII	AT5G44580	20.0385	1.99909	1.55427	3.55335	AT5G44580	Enhanced
VIII	AT5G47060	910.053	0.678104	1.09131	1.76941	AT5G47060	Enhanced
VIII	AT5G47070	300.408	1.20972	2.04382	3.25354	PBL19	Enhanced
VIII	AT5G48400	396.123	1.15038	2.63804	3.78842	GLR1.2	Enhanced
VIII	AT5G54230	654.462	0.909986	2.10728	3.01726	MYB49	Enhanced
VIII	AT5G57390	132.663	0.788577	1.71533	2.50391	AIL5	Enhanced
VIII	AT5G57560	569.945	0.952835	3.7375	4.69033	XTH22	Enhanced
VIII	AT5G62430	144.103	1.41346	2.18321	3.59668	CDF1	Enhanced
VIII	AT5G62490	118.008	0.866997	3.60301	4.47001	HVA22B	Enhanced
VIII	AT5G66640	167.932	3.24711	2.96491	6.21202	DAR3	Enhanced
NA	AT1G01040	1121.75	-0.446532	0.38794	-0.0585919	DCL1	Suppressed
NA	AT1G01260	491.095	0.564929	-0.271449	0.29348	bHLH13	Suppressed
NA	AT1G01350	600.459	-0.556496	0.519101	-0.0373949	AT1G01350	Suppressed
NA	AT1G01510	1261.13	-0.324166	0.217403	-0.106763	AN	Suppressed
NA	AT1G01670	42.7552	1.02127	-0.968984	0.0522902	PUB56	Suppressed
NA	AT1G01910	1398.41	-0.372427	0.220268	-0.152159	AT1G01910	Suppressed
NA	AT1G01930	389.883	-0.573885	0.653043	0.0791586	AT1G01930	Suppressed
NA	AT1G02260	534.936	-0.400907	0.282231	-0.118676	AT1G02260	Suppressed
NA	AT1G02890	3067.55	-0.362981	0.427365	0.0643839	AT1G02890	Suppressed
NA	AT1G03140	1180.3	-0.440893	0.416304	-0.024589	AT1G03140	Suppressed
NA	AT1G03230	2014.86	0.297583	-0.323377	-0.0257948	AT1G03230	Suppressed
NA	AT1G03380	1275.07	-0.503837	0.468655	-0.0351817	ATG18G	Suppressed
NA	AT1G03750	251.188	-0.586584	0.529783	-0.0568015	SWI2/CHR9	Suppressed
NA	AT1G03900	2697.93	-0.335857	0.243215	-0.0926421	ATNAP4	Suppressed
NA	AT1G03920	137.99	0.680648	-1.33089	-0.650239	AT1G03920	Suppressed
NA	AT1G04300	1946.89	-0.39223	0.711168	0.318939	TRAF1B	Suppressed
NA	AT1G04780	1891.62	-0.375263	1.01983	0.644566	AT1G04780	Suppressed
NA	AT1G04810	2860.46	-0.393334	0.534096	0.140761	RPN2B	Suppressed
NA	AT1G04830	525.726	-0.373429	0.510782	0.137353	AT1G04830	Suppressed
NA	AT1G04970	912.179	-0.30986	0.460098	0.150238	AT1G04970	Suppressed
NA	AT1G05120	1073.09	-0.46164	0.40666	-0.0549795	AT1G05120	Suppressed
NA	AT1G05380	1340.21	-0.509127	0.653292	0.144165	AT1G05380	Suppressed
NA	AT1G05790	458.82	-0.626586	0.581304	-0.0452823	AT1G05790	Suppressed
NA	AT1G05890	1741.62	-0.422953	0.538684	0.115731	ARI5	Suppressed
NA	AT1G06290	2498.92	-0.317042	0.373475	0.0564328	ACX3	Suppressed
NA	AT1G06620	971.027	0.357187	-0.867797	-0.51061	AT1G06620	Suppressed
NA	AT1G06690	263.83	-0.491728	0.440698	-0.0510304	AT1G06690	Suppressed
NA	AT1G06890	1950.91	-0.306864	0.180341	-0.126522	UXT3	Suppressed
NA	AT1G07080	1533.42	-0.329822	0.418885	0.0890629	AT1G07080	Suppressed
NA	AT1G07250	995.983	-0.418672	0.539204	0.120532	UGT71C4	Suppressed
NA	AT1G07470	1035.62	-0.356198	0.619778	0.26358	AT1G07470	Suppressed
NA	AT1G07480	730.987	-0.310522	0.696669	0.386147	AT1G07480	Suppressed
NA	AT1G07650	415.712	0.376931	-0.306738	0.0701926	AT1G07650	Suppressed
NA	AT1G07810	2665.05	-0.386811	0.68444	0.29763	ECA1	Suppressed
NA	AT1G07840	603.672	0.358192	-0.18872	0.169472	AT1G07840	Suppressed
NA	AT1G08000	207.621	0.4238	-0.386377	0.037423	GATA10	Suppressed
NA	AT1G08190	4285.98	-0.273544	0.464174	0.19063	VPS41	Suppressed
NA	AT1G08210	303.102	-0.663887	0.360015	-0.303872	AT1G08210	Suppressed
NA	AT1G08320	935.744	-0.53412	0.421062	-0.113058	TGA9	Suppressed
NA	AT1G08460	494.472	-0.411037	0.326102	-0.0849356	HDA8	Suppressed
NA	AT1G08600	1586.85	-0.304265	0.258325	-0.0459398	ATRX	Suppressed
NA	AT1G08620	1400.89	-0.525727	0.985408	0.459681	PKDM7D	Suppressed
NA	AT1G08880	1921.88	0.307146	-0.193997	0.113149	HTA5	Suppressed
NA	AT1G08990	764.902	-0.448453	0.368587	-0.079866	GUX5/PGSIP5	Suppressed
NA	AT1G09000	401.314	-0.366133	0.409798	0.043665	ANP1	Suppressed
NA	AT1G09130	975.62	-0.283165	0.248744	-0.0344207	AT1G09130	Suppressed
NA	AT1G09155	81.5806	-1.68319	0.533051	-1.15014	PP2B15	Suppressed
NA	AT1G09160	644.199	0.305775	-0.424509	-0.118734	AT1G09160	Suppressed
NA	AT1G09770	3391.15	-0.466446	0.515835	0.0493892	CDC5	Suppressed
NA	AT1G09870	1042.08	-0.301408	0.530161	0.228753	AT1G09870	Suppressed
NA	AT1G10040	135.645	0.567063	-0.533187	0.033876	AT1G10040	Suppressed
NA	AT1G10410	2810.07	-0.377938	0.683634	0.305695	AT1G10410	Suppressed
NA	AT1G10450	1119.52	-0.444177	0.49177	0.0475924	SNL6	Suppressed
NA	AT1G11020	300.498	-0.453738	0.438213	-0.0155246	AT1G11020	Suppressed
NA	AT1G11480	2416.18	-0.527952	0.556686	0.0287343	AT1G11480	Suppressed
NA	AT1G11660	1588.44	-0.275631	0.200524	-0.0751066	HSP70-16	Suppressed
NA	AT1G11910	15824.8	-0.223893	0.16013	-0.063763	APA1	Suppressed
NA	AT1G12640	1454.3	-0.334714	0.529347	0.194633	LPLAT1	Suppressed
NA	AT1G13100	358.27	-0.924511	0.891434	-0.0330766	CYP71B29	Suppressed
NA	AT1G13210	1138.64	1.35822	-0.409678	0.94854	ALA11/ACA.L	Suppressed
NA	AT1G13450	544.786	-0.633014	0.338399	-0.294615	GT-1	Suppressed
NA	AT1G13590	286.226	0.938636	-0.396374	0.542262	PSK1	Suppressed
NA	AT1G13980	1318.73	-0.517078	0.205202	-0.311875	GN	Suppressed
NA	AT1G14000	1907.74	-0.247159	0.624846	0.377687	VIK	Suppressed
NA	AT1G14670	5100.81	-0.211494	0.258611	0.0471179	TMN2	Suppressed
NA	AT1G14740	2003.86	-0.301712	0.429662	0.12795	OBE3	Suppressed
NA	AT1G15130	2437.81	-0.462458	0.491817	0.0293597	BRO1	Suppressed
NA	AT1G15240	1141.62	-0.367694	0.471427	0.103733	AT1G15240	Suppressed
NA	AT1G15250	345.608	0.383374	-0.560817	-0.177442	RPL37A	Suppressed
NA	AT1G15310	431.849	-0.448296	0.497052	0.0487562	SRP-54A	Suppressed
NA	AT1G15350	1075.23	-0.447773	0.372248	-0.0755254	AT1G15350	Suppressed
NA	AT1G15780	1943.5	-0.42294	0.571052	0.148112	AT1G15780	Suppressed
NA	AT1G16000	640.997	0.674349	-0.654545	0.0198036	AT1G16000	Suppressed
NA	AT1G16220	177.559	0.978694	-1.00288	-0.0241825	AT1G16220	Suppressed
NA	AT1G16740	689.224	0.356615	-0.558736	-0.202121	AT1G16740	Suppressed
NA	AT1G17210	2088.41	-0.498741	0.380054	-0.118687	ATILP1	Suppressed
NA	AT1G17310	21.2866	-1.17043	1.80547	0.635035	AT1G17310	Suppressed
NA	AT1G17680	702.296	-0.361754	0.358928	-0.00282615	AT1G17680	Suppressed
NA	AT1G18620	397.879	-0.44831	0.398951	-0.0493586	AT1G18620	Suppressed
NA	AT1G18880	1600.05	0.391924	-0.734062	-0.342139	NPF2.9	Suppressed
NA	AT1G19330	157.782	0.520141	-0.49452	0.0256208	AT1G19330	Suppressed
NA	AT1G19870	2971.63	-0.427812	0.569165	0.141353	IQD32	Suppressed
NA	AT1G20760	1682.24	-0.307325	0.364024	0.0566995	AT1G20760	Suppressed
NA	AT1G20900	1088.07	-0.412779	0.352808	-0.0599716	AHL27/ESC	Suppressed
NA	AT1G20920	1557.89	-0.457749	0.415627	-0.0421215	RH42	Suppressed
NA	AT1G20970	3260.42	-0.403117	0.605583	0.202465	AT1G20970	Suppressed
NA	AT1G21100	619.88	1.6418	-0.599804	1.04199	IGMT1	Suppressed
[truncated: 1,074 more rows]
