# Supplementary material for: Abscisic acid signaling gates salt-induced responses of plant roots
Source: Proc Natl Acad Sci U S A. 2025 Feb 5;122(6):e2406373122. doi: 10.1073/pnas.2406373122 (PMC11831169; doi:10.1073/pnas.2406373122)
Supplement: Supplementary file 5 — Dataset S04 (XLSX) [file pnas.2406373122.sd04.xlsx]

## Sheet: Dataset S4
Dataset S4 - Transcription factor prediction
Cluster	Cluster	GeneID	GeneName	Family	TargetsInCluster	Clustersize	TargetsInGenome	GenomeSize	p.value_Fisher	padj_Fisher	motif	literature	ChIP-seq
1	Cluster-I	AT5G14960	E2FD/DEL2	E2F/DP	108	2201	925	27586	4.78e-05	0.00433665	107	1	0
1	Cluster-I	AT2G44940	ERF034	ERF	104	2201	940	27586	0.000482133	0.0276569	104	0	0
1	Cluster-I	AT2G46680	ATHB-7	HD-ZIP	154	2201	1463	27586	0.000286225	0.0180608	32	0	124
1	Cluster-I	AT2G22430	ATHB-6	HD-ZIP	127	2201	1165	27586	0.000231909	0.0162594	29	0	98
1	Cluster-I	AT4G32730	PC-MYB1	MYB	82	2201	648	27586	2.43e-05	0.0036637	82	1	0
1	Cluster-I	AT5G11510	MYB3R4	MYB	88	2201	711	27586	2.9e-05	0.0036637	88	1	0
1	Cluster-I	AT5G02320	MYB3R5	MYB	80	2201	599	27586	4.24e-06	0.00111318	80	0	0
1	Cluster-I	AT5G67580	TRB2	MYB_related	194	2201	1841	27586	4.81e-05	0.00433665	194	0	0
1	Cluster-I	AT1G72740	AT1G72740	MYB_related	300	2201	2709	27586	4.03e-09	2.54e-06	300	0	0
1	Cluster-I	AT4G27410	RD26	NAC	90	2201	753	27586	8.57e-05	0.00675952	0	0	90
1	Cluster-I	AT5G47640	NF-YB2	NF-YB	207	2201	1914	27586	5.29e-06	0.00111318	0	0	207
2	Cluster-II	AT1G35460	bHLH80	bHLH	15	249	531	27586	0.000108325	0.0317391	15	0	0
2	Cluster-II	AT5G07690	MYB29	MYB	4	249	5	27586	3.22e-08	1.89e-05	0	4	0
3	Cluster-III	AT2G01930	BPC1	BBR-BPC	395	1086	8743	27586	0.00145305	0.0265201	395	0	0
3	Cluster-III	AT5G42520	BPC6	BBR-BPC	341	1086	7334	27586	0.000456136	0.0109122	341	0	0
3	Cluster-III	AT4G14770	TCX2	CPP	54	1086	888	27586	0.00117232	0.0243061	54	0	0
3	Cluster-III	AT3G51080	GATA6	GATA	24	1086	311	27586	0.00143148	0.0265201	24	0	0
3	Cluster-III	AT2G46680	ATHB-7	HD-ZIP	100	1086	1463	27586	6.41e-08	7.97e-06	16	0	87
3	Cluster-III	AT1G69560	MYB105	MYB	19	1086	227	27586	0.00172215	0.0281889	19	0	0
3	Cluster-III	AT5G04760	DIV2	MYB	76	1086	1315	27586	0.000592232	0.013346	8	0	69
3	Cluster-III	AT5G58850	MYB119	MYB	27	1086	331	27586	0.000319087	0.00793887	27	0	0
3	Cluster-III	AT3G27785	MYB118	MYB	31	1086	339	27586	1.38e-05	0.000614433	31	0	0
3	Cluster-III	AT5G02320	MYB3R5	MYB	65	1086	599	27586	1.88e-13	3.9e-11	65	0	0
3	Cluster-III	AT5G11510	MYB3R4	MYB	73	1086	711	27586	9.98e-14	3.1e-11	73	0	0
3	Cluster-III	AT4G32730	PC-MYB1	MYB	74	1086	648	27586	2.53e-16	1.57e-13	74	0	0
3	Cluster-III	AT5G67580	TRB2	MYB_related	98	1086	1841	27586	0.00160357	0.0269574	98	0	0
3	Cluster-III	AT1G72740	AT1G72740	MYB_related	140	1086	2709	27586	0.000600785	0.013346	140	0	0
3	Cluster-III	AT4G27410	RD26	NAC	46	1086	753	27586	0.00238846	0.0371406	0	0	46
3	Cluster-III	AT5G47640	NF-YB2	NF-YB	127	1086	1914	27586	5.68e-09	8.84e-07	0	0	127
3	Cluster-III	AT3G47620	TCP14	TCP	44	1086	689	27586	0.00126603	0.0253136	44	0	0
3	Cluster-III	AT1G80840	WRKY40	WRKY	56	1086	973	27586	0.00321041	0.0487043	56	0	0
3	Cluster-III	AT5G26170	WRKY50	WRKY	70	1086	1234	27586	0.00154748	0.026737	70	0	0
3	Cluster-III	AT2G38470	WRKY33	WRKY	54	1086	905	27586	0.00177241	0.0282677	54	0	0
3	Cluster-III	AT2G40740	WRKY55	WRKY	42	1086	655	27586	0.00149229	0.0265201	42	0	0
3	Cluster-III	AT4G01720	WRKY47	WRKY	44	1086	690	27586	0.00130231	0.0253136	44	0	0
3	Cluster-III	AT5G41570	WRKY24	WRKY	48	1086	749	27586	0.000726491	0.015582	48	0	0
3	Cluster-III	AT5G24110	WRKY30	WRKY	46	1086	662	27586	0.000161968	0.00419766	46	0	0
3	Cluster-III	AT2G24570	WRKY17	WRKY	65	1086	1025	27586	0.000124387	0.00336385	64	1	0
3	Cluster-III	AT3G56400	WRKY70	WRKY	50	1086	724	27586	9.99e-05	0.00282315	50	0	0
3	Cluster-III	AT1G29280	WRKY65	WRKY	48	1086	679	27586	7.83e-05	0.00231842	48	0	0
3	Cluster-III	AT2G23320	WRKY15	WRKY	58	1086	870	27586	7.63e-05	0.00231842	58	0	0
3	Cluster-III	AT4G18170	WRKY28	WRKY	61	1086	929	27586	7.7e-05	0.00231842	61	0	0
3	Cluster-III	AT2G46130	WRKY43	WRKY	59	1086	873	27586	4.54e-05	0.00157043	59	0	0
3	Cluster-III	AT5G13080	WRKY75	WRKY	57	1086	828	27586	3.67e-05	0.00134345	57	0	0
3	Cluster-III	AT2G30590	WRKY21	WRKY	59	1086	848	27586	1.99e-05	0.000772529	59	0	0
3	Cluster-III	AT4G31550	WRKY11	WRKY	59	1086	846	27586	1.86e-05	0.000769471	57	2	0
3	Cluster-III	AT4G23550	WRKY29	WRKY	61	1086	856	27586	6.98e-06	0.000334083	61	0	0
3	Cluster-III	AT3G01970	WRKY45	WRKY	79	1086	1199	27586	6.25e-06	0.000324003	79	0	0
3	Cluster-III	AT1G29860	WRKY71	WRKY	66	1086	934	27586	3.92e-06	0.000223746	66	0	0
3	Cluster-III	AT1G30650	WRKY14	WRKY	55	1086	730	27586	3.96e-06	0.000223746	55	0	0
3	Cluster-III	AT4G24240	WRKY7	WRKY	64	1086	887	27586	2.79e-06	0.000192601	64	0	0
3	Cluster-III	AT4G01250	WRKY22	WRKY	61	1086	828	27586	2.46e-06	0.000191313	61	0	0
3	Cluster-III	AT5G52830	WRKY27	WRKY	60	1086	809	27586	2.41e-06	0.000191313	60	0	0
3	Cluster-III	AT5G46350	WRKY8	WRKY	68	1086	917	27586	5.2e-07	5.39e-05	68	0	0
4	Cluster-IV	AT1G51140	bHLH122	bHLH	34	637	773	27586	0.000297111	0.00657888	25	0	9
4	Cluster-IV	AT2G42280	AT2G42280	bHLH	28	637	574	27586	0.000194715	0.00464321	28	0	0
4	Cluster-IV	AT1G35460	bHLH80	bHLH	28	637	531	27586	5.25e-05	0.00148036	28	0	0
4	Cluster-IV	AT4G37790	HAT22	HD-ZIP	41	637	1047	27586	0.000792821	0.0144573	4	0	38
4	Cluster-IV	AT4G26640	WRKY20	WRKY	27	637	622	27586	0.00145231	0.0257266	27	0	0
4	Cluster-IV	AT4G22070	WRKY31	WRKY	30	637	689	27586	0.000775405	0.0144573	30	0	0
4	Cluster-IV	AT2G03340	WRKY3	WRKY	35	637	842	27586	0.00067627	0.0131027	35	0	0
4	Cluster-IV	AT1G62300	WRKY6	WRKY	29	637	645	27586	0.000571714	0.0118154	27	2	0
4	Cluster-IV	AT2G46400	WRKY46	WRKY	34	637	802	27586	0.000571281	0.0118154	34	0	0
4	Cluster-IV	AT2G47260	WRKY23	WRKY	28	637	582	27586	0.00024382	0.00559882	28	0	0
4	Cluster-IV	AT4G31800	WRKY18	WRKY	30	637	633	27586	0.000192025	0.00464321	30	0	0
4	Cluster-IV	AT5G07100	WRKY26	WRKY	37	637	802	27586	6.26e-05	0.00168797	37	0	0
4	Cluster-IV	AT4G04450	WRKY42	WRKY	39	637	657	27586	9.73e-08	6.16e-06	38	1	0
4	Cluster-IV	AT3G01970	WRKY45	WRKY	46	637	1199	27586	0.000599419	0.0119884	46	0	0
4	Cluster-IV	AT5G41570	WRKY24	WRKY	34	637	749	27586	0.000166612	0.00430415	34	0	0
4	Cluster-IV	AT2G38470	WRKY33	WRKY	41	637	905	27586	3.83e-05	0.00113008	41	0	0
4	Cluster-IV	AT2G24570	WRKY17	WRKY	46	637	1025	27586	1.64e-05	0.000509605	46	0	0
4	Cluster-IV	AT2G46130	WRKY43	WRKY	42	637	873	27586	7.51e-06	0.000244956	42	0	0
4	Cluster-IV	AT2G23320	WRKY15	WRKY	42	637	870	27586	6.91e-06	0.000237931	42	0	0
4	Cluster-IV	AT4G18170	WRKY28	WRKY	44	637	929	27586	6.75e-06	0.000237931	44	0	0
4	Cluster-IV	AT5G13080	WRKY75	WRKY	41	637	828	27586	4.85e-06	0.000187809	41	0	0
4	Cluster-IV	AT1G29860	WRKY71	WRKY	45	637	934	27586	3.42e-06	0.000141233	45	0	0
4	Cluster-IV	AT2G40740	WRKY55	WRKY	36	637	655	27586	1.84e-06	8.14e-05	36	0	0
4	Cluster-IV	AT5G24110	WRKY30	WRKY	37	637	662	27586	8.91e-07	4.25e-05	37	0	0
4	Cluster-IV	AT4G01720	WRKY47	WRKY	39	637	690	27586	3.41e-07	1.76e-05	39	0	0
4	Cluster-IV	AT4G23550	WRKY29	WRKY	46	637	856	27586	1.3e-07	7.34e-06	46	0	0
4	Cluster-IV	AT1G29280	WRKY65	WRKY	40	637	679	27586	8.15e-08	6.16e-06	40	0	0
4	Cluster-IV	AT2G30590	WRKY21	WRKY	46	637	848	27586	9.93e-08	6.16e-06	46	0	0
4	Cluster-IV	AT5G46350	WRKY8	WRKY	50	637	917	27586	2.31e-08	2.2e-06	50	0	0
4	Cluster-IV	AT5G52830	WRKY27	WRKY	46	637	809	27586	2.49e-08	2.2e-06	46	0	0
4	Cluster-IV	AT1G30650	WRKY14	WRKY	44	637	730	27586	9.27e-09	1.15e-06	44	0	0
4	Cluster-IV	AT4G31550	WRKY11	WRKY	49	637	846	27586	4.76e-09	7.39e-07	49	0	0
4	Cluster-IV	AT4G01250	WRKY22	WRKY	50	637	828	27586	8.24e-10	1.7e-07	50	0	0
4	Cluster-IV	AT3G56400	WRKY70	WRKY	47	637	724	27586	2.6e-10	1.13e-07	47	0	0
4	Cluster-IV	AT4G24240	WRKY7	WRKY	53	637	887	27586	3.66e-10	1.13e-07	53	0	0
5	Cluster-V	AT3G01470	HAT5/ATHB-1	HD-ZIP	18	1021	241	27586	0.00395814	0.0457386	18	0	0
5	Cluster-V	AT1G69780	ATHB-13	HD-ZIP	21	1021	291	27586	0.00295005	0.0354006	21	0	0
5	Cluster-V	AT2G03500	EFM	G2-like	19	1021	251	27586	0.00269757	0.0343528	19	0	0
5	Cluster-V	AT2G02070	IDD5	C2H2	65	1021	1197	27586	0.00144878	0.0192349	65	0	0
5	Cluster-V	AT3G15500	NAC055	NAC	28	1021	408	27586	0.00141982	0.0192349	26	2	0
5	Cluster-V	AT4G38000	DOF4.7	Dof	294	1021	6733	27586	0.00120491	0.0170877	294	0	0
5	Cluster-V	AT2G02080	IDD4	C2H2	82	1021	1523	27586	0.000479403	0.00747869	82	0	0
5	Cluster-V	AT4G24470	ZIM/TIFY1	GATA	77	1021	1388	27586	0.000296167	0.00499482	77	0	0
5	Cluster-V	AT2G43010	PIF4	bHLH	237	1021	5152	27586	0.000217282	0.00387382	65	0	195
5	Cluster-V	AT2G01940	SGR5	C2H2	84	1021	1516	27586	0.000165707	0.00304121	84	0	0
5	Cluster-V	AT3G30530	ATBZIP42	bZIP	65	1021	1070	27586	7.27e-05	0.00137531	65	0	0
5	Cluster-V	AT1G66420	AT1G66420	GeBP	36	1021	376	27586	2.33e-07	1.21e-05	36	0	0
5	Cluster-V	AT3G22830	HSFA6B	HSF	38	1021	636	27586	0.00284745	0.0352869	38	0	0
5	Cluster-V	AT4G11660	HSFB2B	HSF	38	1021	607	27586	0.00126854	0.0175904	38	0	0
5	Cluster-V	AT3G13810	IDD11	C2H2	110	1021	2220	27586	0.00117632	0.0170703	110	0	0
5	Cluster-V	AT5G43840	HSFA6A	HSF	42	1021	679	27586	0.000918916	0.0139855	37	0	5
5	Cluster-V	AT3G10580	AT3G10580	MYB_related	33	1021	412	27586	3.2e-05	0.000623873	33	0	0
5	Cluster-V	AT5G61620	AT5G61620	MYB_related	35	1021	447	27586	3e-05	0.000603322	35	0	0
5	Cluster-V	AT4G34590	BZIP11/ATB2	bZIP	75	1021	1245	27586	2.73e-05	0.00058784	75	0	0
5	Cluster-V	AT3G62420	BZIP53	bZIP	75	1021	1227	27586	1.68e-05	0.000388257	75	0	0
5	Cluster-V	AT1G75390	BZIP44	bZIP	76	1021	1230	27586	1.02e-05	0.000264685	76	0	0
5	Cluster-V	AT1G74840	AT1G74840	MYB_related	39	1021	490	27586	7.4e-06	0.000209806	39	0	0
5	Cluster-V	AT2G04038	ATBZIP48	bZIP	77	1021	1214	27586	3.49e-06	0.000103795	77	0	0
5	Cluster-V	AT1G49010	AT1G49010	MYB	40	1021	491	27586	3.24e-06	0.000101147	40	0	0
5	Cluster-V	AT1G70000	AT1G70000	MYB_related	35	1021	379	27586	7.98e-07	3.32e-05	35	0	0
5	Cluster-V	AT1G19000	AT1G19000	MYB_related	41	1021	471	27586	4.52e-07	2.01e-05	41	0	0
5	Cluster-V	AT5G56840	AT5G56840	MYB_related	39	1021	414	27586	1.14e-07	7.1e-06	39	0	0
5	Cluster-V	AT1G69010	BIM2	bHLH	60	1021	1036	27586	0.000468705	0.00747869	60	0	0
5	Cluster-V	AT5G08520	SRM1	MYB	38	1021	482	27586	1.19e-05	0.000298243	38	0	0
5	Cluster-V	AT5G47390	KUA1	MYB_related	39	1021	467	27586	2.37e-06	7.78e-05	39	0	0
5	Cluster-V	AT4G00250	STKL2	GeBP	36	1021	412	27586	2.05e-06	7.5e-05	36	0	0
5	Cluster-V	AT5G58900	AT5G58900	MYB_related	36	1021	413	27586	2.16e-06	7.5e-05	36	0	0
5	Cluster-V	AT2G22750	AT2G22750	bHLH	73	1021	1106	27586	1.53e-06	5.98e-05	73	0	0
5	Cluster-V	AT2G38090	AT2G38090	MYB	46	1021	541	27586	1.81e-07	1.03e-05	46	0	0
5	Cluster-V	AT2G18160	BZIP2	bZIP	96	1021	1443	27586	2.27e-08	1.57e-06	96	0	0
5	Cluster-V	AT1G19350	BES1	BES1	71	1021	1377	27586	0.00330767	0.0389432	71	0	0
5	Cluster-V	AT5G01380	GT-3A	Trihelix	57	1021	1052	27586	0.00288403	0.0352869	57	0	0
5	Cluster-V	AT5G61270	PIF7/bHLH72	bHLH	73	1021	1409	27586	0.00259341	0.0337143	73	0	0
5	Cluster-V	AT5G45300	BMY2	BES1	59	1021	1052	27586	0.00112484	0.0167118	59	0	0
5	Cluster-V	AT4G34000	ABF3	bZIP	83	1021	1524	27586	0.000311879	0.00512138	53	0	34
5	Cluster-V	AT1G59640	BPE/ZCW32	bHLH	82	1021	1493	27586	0.000260706	0.00451891	82	0	0
5	Cluster-V	AT4G18890	BEH3	BES1	60	1021	935	27586	2.97e-05	0.000603322	60	0	0
5	Cluster-V	AT3G23210	bHLH34	bHLH	100	1021	1779	27586	2.28e-05	0.000508828	100	0	0
5	Cluster-V	AT4G36730	GBF1	bZIP	100	1021	1762	27586	1.56e-05	0.000373222	100	0	0
5	Cluster-V	AT2G20180	PIF1/PIL5	bHLH	94	1021	1607	27586	8.7e-06	0.000236117	93	2	0
5	Cluster-V	AT5G15830	ATBZIP3	bZIP	93	1021	1472	27586	3.94e-07	1.89e-05	93	0	0
5	Cluster-V	AT1G49720	ABF1	bZIP	146	1021	2405	27586	2.12e-09	1.65e-07	90	0	67
5	Cluster-V	AT3G10800	BZIP28	bZIP	122	1021	1888	27586	1.42e-09	1.27e-07	122	0	0
5	Cluster-V	AT2G46270	GBF3	bZIP	163	1021	2745	27586	1.07e-09	1.11e-07	121	0	44
5	Cluster-V	AT2G36270	ABI5	bZIP	130	1021	2002	27586	2.84e-10	3.55e-08	129	1	0
5	Cluster-V	AT1G45249	ABF2	bZIP	131	1021	2011	27586	1.96e-10	3.06e-08	131	0	0
5	Cluster-V	AT1G32150	BZIP68	bZIP	131	1021	1960	27586	3.6e-11	7.48e-09	131	0	0
5	Cluster-V	AT3G56850	DPBF3/AREB3	bZIP	134	1021	2002	27586	1.89e-11	5.9e-09	134	0	0
5	Cluster-V	AT2G35530	BZIP16	bZIP	136	1021	1945	27586	5.75e-13	3.59e-10	136	0	0
6	Cluster-VI	AT4G34590	BZIP11/ATB2	bZIP	111	1804	1245	27586	0.000620901	0.0132873	110	1	0
6	Cluster-VI	AT2G04038	ATBZIP48	bZIP	111	1804	1214	27586	0.000246908	0.005478	111	0	0
6	Cluster-VI	AT3G62420	BZIP53	bZIP	112	1804	1227	27586	0.000247449	0.005478	111	1	0
6	Cluster-VI	AT1G19000	AT1G19000	MYB_related	52	1804	471	27586	0.000166121	0.0041019	52	0	0
6	Cluster-VI	AT1G74840	AT1G74840	MYB_related	54	1804	490	27586	0.000131977	0.00338917	54	0	0
6	Cluster-VI	AT1G75390	BZIP44	bZIP	117	1804	1230	27586	3.32e-05	0.00101525	117	0	0
6	Cluster-VI	AT1G49010	AT1G49010	MYB	65	1804	491	27586	5.34e-08	3.43e-06	65	0	0
6	Cluster-VI	AT3G04070	NAC047	NAC	49	1804	478	27586	0.00130922	0.0233478	49	0	0
6	Cluster-VI	AT3G59060	PIF5/PIL6	bHLH	86	1804	937	27586	0.00103162	0.0189228	66	0	24
6	Cluster-VI	AT2G38090	AT2G38090	MYB	55	1804	541	27586	0.000841865	0.0163781	55	0	0
6	Cluster-VI	AT5G47390	KUA1	MYB_related	49	1804	467	27586	0.000794924	0.0159482	49	0	0
6	Cluster-VI	AT2G18160	BZIP2	bZIP	129	1804	1443	27586	0.000212401	0.00505043	129	0	0
6	Cluster-VI	AT4G36930	SPT	bHLH	115	1804	1243	27586	0.000121141	0.00324053	114	1	0
6	Cluster-VI	AT4G00250	STKL2	GeBP	49	1804	412	27586	4.06e-05	0.00118511	49	0	0
6	Cluster-VI	AT5G08520	SRM1	MYB	57	1804	482	27586	1.19e-05	0.00042441	57	0	0
6	Cluster-VI	AT5G58900	AT5G58900	MYB_related	51	1804	413	27586	1.03e-05	0.000388958	51	0	0
6	Cluster-VI	AT1G09530	PIF3	bHLH	122	1804	1243	27586	5.33e-06	0.000244355	120	2	0
6	Cluster-VI	AT4G18890	BEH3	BES1	86	1804	935	27586	0.000968253	0.0182829	86	0	0
6	Cluster-VI	AT5G01380	GT-3A	Trihelix	96	1804	1052	27586	0.000663229	0.0137353	96	0	0
6	Cluster-VI	AT5G15830	ATBZIP3	bZIP	133	1804	1472	27586	0.000107909	0.00301207	133	0	0
6	Cluster-VI	AT5G45300	BMY2	BES1	103	1804	1052	27586	3.09e-05	0.000991348	103	0	0
6	Cluster-VI	AT2G46270	GBF3	bZIP	234	1804	2745	27586	1.97e-05	0.000666606	176	0	67
6	Cluster-VI	AT3G23210	bHLH34	bHLH	163	1804	1779	27586	8.87e-06	0.000355857	163	0	0
6	Cluster-VI	AT4G34000	ABF3	bZIP	144	1804	1524	27586	6.13e-06	0.000262311	80	0	66
6	Cluster-VI	AT5G61270	PIF7/bHLH72	bHLH	139	1804	1409	27586	9.09e-07	4.49e-05	139	0	0
6	Cluster-VI	AT1G19350	BES1	BES1	137	1804	1377	27586	6.85e-07	3.66e-05	137	0	0
6	Cluster-VI	AT1G59640	BPE/ZCW32	bHLH	150	1804	1493	27586	1.12e-07	6.55e-06	150	0	0
6	Cluster-VI	AT4G36730	GBF1	bZIP	174	1804	1762	27586	3.58e-08	2.56e-06	173	1	0
6	Cluster-VI	AT3G10800	BZIP28	bZIP	185	1804	1888	27586	2.31e-08	1.85e-06	185	0	0
6	Cluster-VI	AT3G56850	DPBF3/AREB3	bZIP	196	1804	2002	27586	9.29e-09	8.52e-07	196	0	0
6	Cluster-VI	AT2G20180	PIF1/PIL5	bHLH	167	1804	1607	27586	1.96e-09	2.1e-07	161	7	0
6	Cluster-VI	AT1G32150	BZIP68	bZIP	198	1804	1960	27586	6.29e-10	8.07e-08	198	0	0
6	Cluster-VI	AT1G49720	ABF1	bZIP	235	1804	2405	27586	3.37e-10	5.41e-08	149	0	118
6	Cluster-VI	AT2G35530	BZIP16	bZIP	198	1804	1945	27586	3.32e-10	5.41e-08	198	0	0
6	Cluster-VI	AT2G36270	ABI5	bZIP	203	1804	2002	27586	2.75e-10	5.41e-08	203	0	0
6	Cluster-VI	AT1G45249	ABF2	bZIP	211	1804	2011	27586	5.26e-12	3.38e-09	211	0	0
7	Cluster-VII	AT2G45680	TCP9	TCP	18	365	680	27586	0.00450074	0.0479562	18	0	0
7	Cluster-VII	AT1G77450	NAC032	NAC	13	365	418	27586	0.00407388	0.0449581	0	0	13
7	Cluster-VII	AT3G10113	RVE7L	MYB_related	19	365	712	27586	0.00326961	0.0367385	19	0	0
7	Cluster-VII	AT5G66730	ENY	C2H2	31	365	1332	27586	0.00179892	0.0205876	31	0	0
7	Cluster-VII	AT1G69600	ZHD11/ZFHD1	ZF-HD	2	365	5	27586	0.00170069	0.0198307	0	2	0
7	Cluster-VII	AT5G28770	BZIP63/BZO2H3	bZIP	31	365	1325	27586	0.00165895	0.019716	31	0	0
7	Cluster-VII	AT3G09600	RVE8	MYB_related	20	365	720	27586	0.00162615	0.0197051	20	0	0
7	Cluster-VII	AT1G18330	RVE7/EPR1	MYB_related	20	365	705	27586	0.00126914	0.0156865	20	0	0
7	Cluster-VII	AT4G25470	DREB1C/CBF2	ERF	16	365	501	27586	0.00115882	0.0146153	15	5	0
7	Cluster-VII	AT1G12610	DREB1F/DDF1	ERF	16	365	476	27586	0.000678237	0.00911197	15	2	0
7	Cluster-VII	AT5G52660	RVE6	MYB_related	22	365	743	27586	0.000419141	0.00588703	22	0	0
7	Cluster-VII	AT5G17300	RVE1	MYB_related	22	365	712	27586	0.000234681	0.00391981	22	0	0
7	Cluster-VII	AT2G47190	MYB2	MYB	2	365	2	27586	0.000174621	0.0030833	0	2	0
7	Cluster-VII	AT2G26150	HSFA2	HSF	3	365	8	27586	0.000122506	0.00236589	0	3	0
7	Cluster-VII	AT1G75240	ZHD5/ATHB-33	ZF-HD	11	365	201	27586	8.24e-05	0.00175518	11	0	0
7	Cluster-VII	AT4G26150	GATA22/CGA1	GATA	3	365	7	27586	7.73e-05	0.00170668	0	3	0
7	Cluster-VII	AT5G56860	GATA21/GNC	GATA	3	365	7	27586	7.73e-05	0.00170668	0	3	0
7	Cluster-VII	AT5G05410	DREB2A	ERF	14	365	203	27586	6.07e-07	2.5e-05	0	8	6
7	Cluster-VII	AT1G35515	MYB8/HOS10	MYB	4	365	5	27586	1.49e-07	7.69e-06	0	4	0
7	Cluster-VII	AT4G17750	HSFA1A/HSF1	HSF	2	365	4	27586	0.00102943	0.0132539	0	2	0
7	Cluster-VII	AT5G46760	MYC3	bHLH	18	365	591	27586	0.0010015	0.0131686	18	0	0
7	Cluster-VII	AT1G78700	BEH4	BES1	21	365	699	27586	0.000467416	0.00641918	21	0	0
7	Cluster-VII	AT1G75080	BZR1	BES1	21	365	690	27586	0.000394953	0.0056763	21	0	0
7	Cluster-VII	AT1G52890	NAC019	NAC	13	365	315	27586	0.000323594	0.00487759	11	2	0
7	Cluster-VII	AT4G16150	CAMTA5	CAMTA	22	365	715	27586	0.000248679	0.00394061	22	0	0
7	Cluster-VII	AT4G36780	BEH2	BES1	22	365	707	27586	0.000212889	0.0036546	22	0	0
7	Cluster-VII	AT3G13810	IDD11	C2H2	50	365	2220	27586	0.000161293	0.00293174	50	0	0
7	Cluster-VII	AT3G26744	SCRM/ICE1	bHLH	3	365	8	27586	0.000122506	0.00236589	0	3	0
7	Cluster-VII	AT1G69490	NAC029/NAP	NAC	16	365	360	27586	2.84e-05	0.000730888	14	2	0
7	Cluster-VII	AT4G30980	LRL2	bHLH	35	365	1168	27586	6.74e-06	0.000181034	35	0	0
7	Cluster-VII	AT3G19290	ABF4	bZIP	28	365	819	27586	5.43e-06	0.0001526	0	1	27
7	Cluster-VII	AT1G56170	NF-YC2/HAP5B	NF-YC	26	365	666	27586	1.1e-06	3.99e-05	0	0	26
7	Cluster-VII	AT5G63790	NAC102	NAC	18	365	309	27586	1.94e-07	8.58e-06	0	0	18
7	Cluster-VII	AT3G59060	PIF5/PIL6	bHLH	26	365	937	27586	0.000349534	0.00514314	19	0	7
7	Cluster-VII	AT4G36930	SPT	bHLH	32	365	1243	27586	0.000284131	0.00438983	32	0	0
7	Cluster-VII	AT3G04070	NAC047	NAC	17	365	478	27586	0.00024426	0.00394061	17	0	0
7	Cluster-VII	AT1G09530	PIF3	bHLH	34	365	1243	27586	5.79e-05	0.00138555	33	1	0
7	Cluster-VII	AT1G69010	BIM2	bHLH	30	365	1036	27586	5.83e-05	0.00138555	30	0	0
7	Cluster-VII	AT2G22750	AT2G22750	bHLH	34	365	1106	27586	5.35e-06	0.0001526	34	0	0
7	Cluster-VII	AT5G15830	ATBZIP3	bZIP	32	365	1472	27586	0.00430479	0.0466729	32	0	0
7	Cluster-VII	AT2G46270	GBF3	bZIP	59	365	2745	27586	0.000141153	0.00264341	40	0	25
7	Cluster-VII	AT1G32150	BZIP68	bZIP	46	365	1960	27586	0.000119005	0.00236589	46	0	0
7	Cluster-VII	AT4G18890	BEH3	BES1	31	365	935	27586	3.16e-06	9.75e-05	31	0	0
7	Cluster-VII	AT2G35530	BZIP16	bZIP	51	365	1945	27586	2.44e-06	7.95e-05	51	0	0
7	Cluster-VII	AT5G01380	GT-3A	Trihelix	34	365	1052	27586	1.82e-06	6.24e-05	34	0	0
7	Cluster-VII	AT3G23210	bHLH34	bHLH	49	365	1779	27586	9.96e-07	3.85e-05	49	0	0
7	Cluster-VII	AT3G10800	BZIP28	bZIP	53	365	1888	27586	1.88e-07	8.58e-06	53	0	0
7	Cluster-VII	AT5G61270	PIF7/bHLH72	bHLH	44	365	1409	27586	1.31e-07	7.35e-06	44	0	0
7	Cluster-VII	AT1G19350	BES1	BES1	44	365	1377	27586	6.86e-08	4.24e-06	44	0	0
7	Cluster-VII	AT1G59640	BPE/ZCW32	bHLH	48	365	1493	27586	1.35e-08	9.28e-07	48	0	0
7	Cluster-VII	AT5G45300	BMY2	BES1	39	365	1052	27586	8.33e-09	6.44e-07	39	0	0
7	Cluster-VII	AT2G20180	PIF1/PIL5	bHLH	51	365	1607	27586	6.91e-09	6.1e-07	48	3	0
7	Cluster-VII	AT1G49720	ABF1	bZIP	67	365	2405	27586	4.55e-09	4.68e-07	46	0	30
7	Cluster-VII	AT2G36270	ABI5	bZIP	60	365	2002	27586	2.34e-09	2.89e-07	59	1	0
7	Cluster-VII	AT4G36730	GBF1	bZIP	57	365	1762	27586	3.87e-10	5.97e-08	57	0	0
7	Cluster-VII	AT3G56850	DPBF3/AREB3	bZIP	63	365	2002	27586	1.22e-10	2.51e-08	63	0	0
7	Cluster-VII	AT1G45249	ABF2	bZIP	67	365	2011	27586	2.23e-12	6.89e-10	65	4	0
7	Cluster-VII	AT4G34000	ABF3	bZIP	64	365	1524	27586	2e-16	1.24e-13	38	2	25
8	Cluster-VIII	AT2G41690	HSFB3	HSF	25	800	490	27586	0.00497138	0.0441901	25	0	0
8	Cluster-VIII	AT1G21970	NFY-B9/LEC1	NF-YB	3	800	12	27586	0.0043959	0.0407736	0	3	0
8	Cluster-VIII	AT5G16820	HSFA1B/HSF3	HSF	28	800	557	27586	0.00376943	0.0360065	27	2	0
8	Cluster-VIII	AT5G14340	MYB40	MYB	31	800	636	27586	0.00376191	0.0360065	31	0	0
8	Cluster-VIII	AT5G62320	MYB99	MYB	38	800	810	27586	0.00277283	0.0281684	38	0	0
8	Cluster-VIII	AT4G21330	DYT1	bHLH	27	800	518	27586	0.00270053	0.0278764	27	0	0
8	Cluster-VIII	AT3G24650	ABI3	B3	17	800	258	27586	0.00152741	0.0165685	10	7	0
8	Cluster-VIII	AT1G01260	bHLH13	bHLH	27	800	496	27586	0.00147137	0.0162358	27	0	0
8	Cluster-VIII	AT4G17880	MYC4	bHLH	27	800	496	27586	0.00147137	0.0162358	27	0	0
8	Cluster-VIII	AT4G28110	MYB41	MYB	22	800	370	27586	0.00131051	0.0149773	21	1	0
8	Cluster-VIII	AT2G24260	bHLH66/LRL1	bHLH	33	800	640	27586	0.00116733	0.0135834	33	0	0
8	Cluster-VIII	AT5G16600	MYB43	MYB	34	800	650	27586	0.000776279	0.00974154	34	0	0
8	Cluster-VIII	AT3G61250	MYB17	MYB	38	800	735	27586	0.000489954	0.0063994	38	0	0
8	Cluster-VIII	AT4G14410	bHLH104	bHLH	36	800	679	27586	0.000431269	0.0058726	36	0	0
8	Cluster-VIII	AT1G01720	NAC002/ATAF1	NAC	28	800	480	27586	0.000421986	0.00587111	28	0	0
8	Cluster-VIII	AT3G02990	HSFA1E	HSF	34	800	602	27586	0.000197597	0.00294098	34	1	0
8	Cluster-VIII	AT1G06180	MYB13	MYB	48	800	957	27586	0.000191555	0.00291893	48	0	0
8	Cluster-VIII	AT5G08130	BIM1	bHLH	48	800	918	27586	7.21e-05	0.00124726	48	0	0
8	Cluster-VIII	AT4G18880	HSFA4A	HSF	32	800	513	27586	4.92e-05	0.000925929	32	0	0
8	Cluster-VIII	AT3G09735	S1FA3	S1Fa-like	36	800	589	27586	2.62e-05	0.000577755	36	0	0
8	Cluster-VIII	AT1G46264	HSFB4	HSF	41	800	672	27586	7.69e-06	0.000196751	41	0	0
8	Cluster-VIII	AT1G10120	bHLH74	bHLH	66	800	1175	27586	2.81e-07	1e-05	66	0	0
8	Cluster-VIII	AT5G38860	BIM3	bHLH	60	800	1004	27586	1.26e-07	4.73e-06	60	0	0
8	Cluster-VIII	AT4G17750	HSFA1A/HSF1	HSF	2	800	4	27586	0.00484834	0.0437033	0	2	0
8	Cluster-VIII	AT1G70000	AT1G70000	MYB_related	21	800	379	27586	0.00382997	0.0360467	21	0	0
8	Cluster-VIII	AT4G16150	CAMTA5	CAMTA	34	800	715	27586	0.0036576	0.0360065	34	0	0
8	Cluster-VIII	AT1G56170	NF-YC2/HAP5B	NF-YC	33	800	666	27586	0.00221194	0.023594	0	0	33
8	Cluster-VIII	AT5G56840	AT5G56840	MYB_related	24	800	414	27586	0.00114582	0.01358	24	0	0
8	Cluster-VIII	AT1G75080	BZR1	BES1	35	800	690	27586	0.00111558	0.0134711	35	0	0
8	Cluster-VIII	AT3G10580	AT3G10580	MYB_related	24	800	412	27586	0.00107311	0.0132075	24	0	0
8	Cluster-VIII	AT5G63790	NAC102	NAC	20	800	309	27586	0.000769261	0.00974154	0	0	20
8	Cluster-VIII	AT4G30980	LRL2	bHLH	55	800	1168	27586	0.000328125	0.00466667	55	0	0
8	Cluster-VIII	AT5G61620	AT5G61620	MYB_related	27	800	447	27586	0.000309449	0.00450108	27	0	0
8	Cluster-VIII	AT3G19290	ABF4	bZIP	43	800	819	27586	0.000154543	0.00241238	0	0	43
8	Cluster-VIII	AT3G22830	HSFA6B	HSF	36	800	636	27586	0.000124368	0.00198988	36	0	0
8	Cluster-VIII	AT5G46760	MYC3	bHLH	36	800	591	27586	2.81e-05	0.000582086	36	0	0
8	Cluster-VIII	AT4G36780	BEH2	BES1	41	800	707	27586	2.51e-05	0.000573611	41	0	0
8	Cluster-VIII	AT5G43840	HSFA6A	HSF	40	800	679	27586	2.21e-05	0.000523412	32	0	9
8	Cluster-VIII	AT1G52890	NAC019	NAC	24	800	315	27586	1.91e-05	0.000470087	23	1	0
8	Cluster-VIII	AT1G69490	NAC029/NAP	NAC	28	800	360	27586	2.69e-06	7.47e-05	27	1	0
8	Cluster-VIII	AT1G78700	BEH4	BES1	44	800	699	27586	1.6e-06	4.96e-05	44	0	0
8	Cluster-VIII	AT4G11660	HSFB2B	HSF	40	800	607	27586	1.56e-06	4.96e-05	40	0	0
8	Cluster-VIII	AT5G47390	KUA1	MYB_related	24	800	467	27586	0.00535196	0.0469213	24	0	0
8	Cluster-VIII	AT4G00250	STKL2	GeBP	22	800	412	27586	0.00482501	0.0437033	22	0	0
8	Cluster-VIII	AT3G04070	NAC047	NAC	25	800	478	27586	0.00363729	0.0360065	25	0	0
8	Cluster-VIII	AT2G38090	AT2G38090	MYB	28	800	541	27586	0.00251747	0.0264128	28	0	0
8	Cluster-VIII	AT5G08520	SRM1	MYB	28	800	482	27586	0.000450523	0.00600697	28	0	0
8	Cluster-VIII	AT2G18160	BZIP2	bZIP	67	800	1443	27586	0.000113783	0.00191634	67	0	0
8	Cluster-VIII	AT2G22750	AT2G22750	bHLH	56	800	1106	27586	4.46e-05	0.000864599	56	0	0
8	Cluster-VIII	AT5G58900	AT5G58900	MYB_related	28	800	413	27586	3.4e-05	0.000680687	28	0	0
8	Cluster-VIII	AT1G69010	BIM2	bHLH	54	800	1036	27586	2.82e-05	0.000582086	54	0	0
8	Cluster-VIII	AT3G59060	PIF5/PIL6	bHLH	54	800	937	27586	1.63e-06	4.96e-05	36	1	18
8	Cluster-VIII	AT1G09530	PIF3	bHLH	73	800	1243	27586	1.06e-08	4.25e-07	73	0	0
8	Cluster-VIII	AT4G36930	SPT	bHLH	77	800	1243	27586	3.82e-10	1.93e-08	77	0	0
8	Cluster-VIII	AT5G15830	ATBZIP3	bZIP	68	800	1472	27586	0.000117419	0.00192688	68	0	0
8	Cluster-VIII	AT4G34000	ABF3	bZIP	71	800	1524	27586	6.42e-05	0.00114218	41	1	31
8	Cluster-VIII	AT4G18890	BEH3	BES1	49	800	935	27586	5.75e-05	0.00105163	49	0	0
8	Cluster-VIII	AT5G45300	BMY2	BES1	57	800	1052	27586	5.5e-06	0.000146789	57	0	0
8	Cluster-VIII	AT5G01380	GT-3A	Trihelix	58	800	1052	27586	2.68e-06	7.47e-05	58	0	0
8	Cluster-VIII	AT4G36730	GBF1	bZIP	94	800	1762	27586	9.27e-09	3.95e-07	94	0	0
8	Cluster-VIII	AT3G10800	BZIP28	bZIP	103	800	1888	27586	4.99e-10	2.28e-08	103	0	0
8	Cluster-VIII	AT3G23210	bHLH34	bHLH	99	800	1779	27586	3.92e-10	1.93e-08	99	0	0
8	Cluster-VIII	AT5G61270	PIF7/bHLH72	bHLH	84	800	1409	27586	3.75e-10	1.93e-08	84	0	0
8	Cluster-VIII	AT1G19350	BES1	BES1	83	800	1377	27586	2.84e-10	1.82e-08	82	1	0
8	Cluster-VIII	AT2G20180	PIF1/PIL5	bHLH	93	800	1607	27586	1.89e-10	1.34e-08	91	3	0
8	Cluster-VIII	AT2G46270	GBF3	bZIP	140	800	2745	27586	2.98e-11	2.39e-09	103	0	41
8	Cluster-VIII	AT1G32150	BZIP68	bZIP	111	800	1960	27586	1.01e-11	9.26e-10	111	0	0
8	Cluster-VIII	AT1G49720	ABF1	bZIP	129	800	2405	27586	7.25e-12	7.73e-10	83	0	57
8	Cluster-VIII	AT1G59640	BPE/ZCW32	bHLH	95	800	1493	27586	6.05e-13	7.74e-11	95	0	0
8	Cluster-VIII	AT1G45249	ABF2	bZIP	122	800	2011	27586	6.49e-15	1.04e-12	122	1	0
8	Cluster-VIII	AT2G36270	ABI5	bZIP	122	800	2002	27586	4.69e-15	1e-12	120	4	0
8	Cluster-VIII	AT2G35530	BZIP16	bZIP	121	800	1945	27586	1.38e-15	4.41e-13	121	0	0
8	Cluster-VIII	AT3G56850	DPBF3/AREB3	bZIP	125	800	2002	27586	3.28e-16	2.1e-13	125	0	0
9	Cluster-IX	AT3G49530	NAC062/NTL6	NAC	12	268	463	27586	0.00205499	0.0267149	12	0	0
9	Cluster-IX	AT2G02450	NAC035/NAC034	NAC	12	268	458	27586	0.00187905	0.0249704	12	0	0
9	Cluster-IX	AT2G27300	NAC040/NTL8	NAC	19	268	908	27586	0.0015294	0.020786	19	0	0
9	Cluster-IX	AT1G02230	NAC004	NAC	17	268	677	27586	0.00037312	0.00518897	17	0	0
9	Cluster-IX	AT2G46770	NAC043/NST1	NAC	14	268	464	27586	0.000199404	0.00283913	14	0	0
9	Cluster-IX	AT1G04370	ERF14	ERF	2	268	2	27586	9.4e-05	0.00137172	0	2	0
9	Cluster-IX	AT4G01550	NAC069/NTL13	NAC	19	268	712	27586	7.77e-05	0.00116216	19	0	0
9	Cluster-IX	AT4G01540	NAC068/NTL12	NAC	15	268	460	27586	5.01e-05	0.000768121	15	0	0
9	Cluster-IX	AT4G28500	NAC073	NAC	23	268	936	27586	4.91e-05	0.000768121	23	0	0
9	Cluster-IX	AT1G02250	NAC005	NAC	20	268	736	27586	3.92e-05	0.000633521	20	0	0
9	Cluster-IX	AT5G59820	ZAT12/RHL41	C2H2	3	268	6	27586	1.78e-05	0.00029489	0	3	0
9	Cluster-IX	AT1G28470	NAC010	NAC	22	268	807	27586	1.53e-05	0.000260647	22	0	0
9	Cluster-IX	AT4G36160	NAC076/VND2	NAC	19	268	624	27586	1.31e-05	0.000230618	19	0	0
9	Cluster-IX	AT4G17980	NAC071	NAC	26	268	1035	27586	1.07e-05	0.000193204	26	0	0
9	Cluster-IX	AT5G62380	NAC101/VND6	NAC	21	268	723	27586	9.35e-06	0.00017468	21	0	0
9	Cluster-IX	AT4G10350	NAC070/BRN2	NAC	19	268	604	27586	8.32e-06	0.000160454	19	0	0
9	Cluster-IX	AT2G27050	EIL1	EIL	3	268	4	27586	3.6e-06	7.18e-05	0	3	0
9	Cluster-IX	AT5G39610	NAC092	NAC	21	268	648	27586	1.73e-06	3.58e-05	21	0	0
9	Cluster-IX	AT2G18060	NAC037/VND1	NAC	22	268	663	27586	6.6e-07	1.41e-05	22	0	0
9	Cluster-IX	AT1G79580	NAC033/SMB	NAC	24	268	752	27586	4.05e-07	9.32e-06	24	0	0
9	Cluster-IX	AT5G13180	NAC083	NAC	20	268	520	27586	2.19e-07	5.24e-06	20	0	0
9	Cluster-IX	AT1G76420	NAC031/CUC3	NAC	25	268	752	27586	1.07e-07	2.66e-06	25	0	0
9	Cluster-IX	AT5G66300	NAC105/VND3	NAC	28	268	867	27586	3.24e-08	8.44e-07	28	0	0
9	Cluster-IX	AT5G07680	NAC079/NAC080	NAC	27	268	756	27586	7.29e-09	1.98e-07	27	0	0
9	Cluster-IX	AT5G18270	NAC087	NAC	26	268	701	27586	6.53e-09	1.86e-07	26	0	0
9	Cluster-IX	AT2G24430	NAC038/NAC039	NAC	25	268	635	27586	3.96e-09	1.19e-07	25	0	0
9	Cluster-IX	AT5G46590	NAC096	NAC	34	268	1072	27586	1.53e-09	4.81e-08	34	0	0
9	Cluster-IX	AT3G04060	NAC046	NAC	28	268	728	27586	7.39e-10	2.45e-08	28	0	0
9	Cluster-IX	AT5G53950	NAC098/CUC2	NAC	31	268	830	27586	1.75e-10	6.15e-09	31	0	0
9	Cluster-IX	AT1G32510	NAC011	NAC	35	268	1013	27586	8.81e-11	3.29e-09	35	0	0
9	Cluster-IX	AT1G34180	NAC016/NTL3	NAC	32	268	841	27586	5.41e-11	2.16e-09	32	0	0
9	Cluster-IX	AT3G18400	NAC058	NAC	29	268	688	27586	4.22e-11	1.8e-09	29	0	0
9	Cluster-IX	AT3G17730	NAC057	NAC	31	268	730	27586	7.09e-12	3.26e-10	31	0	0
9	Cluster-IX	AT3G10500	NAC053/NTL4	NAC	39	268	1088	27586	2.14e-12	1.07e-10	39	0	0
9	Cluster-IX	AT1G54330	NAC020	NAC	36	268	926	27586	1.63e-12	9.04e-11	36	0	0
9	Cluster-IX	AT3G03200	NAC045	NAC	39	268	1079	27586	1.66e-12	9.04e-11	39	0	0
9	Cluster-IX	AT3G10490	NAC051/NAC052	NAC	38	268	1019	27586	1.3e-12	8.63e-11	38	0	0
9	Cluster-IX	AT1G32870	NAC013/NTL1	NAC	41	268	1088	27586	1.08e-13	8.04e-12	41	0	0
9	Cluster-IX	AT3G15510	NAC056	NAC	42	268	1105	27586	3.89e-14	3.32e-12	42	0	0
9	Cluster-IX	AT5G64060	NAC103	NAC	37	268	835	27586	1.48e-14	1.47e-12	37	0	0
9	Cluster-IX	AT1G65910	NAC028	NAC	41	268	1005	27586	7.79e-15	9.32e-13	41	0	0
9	Cluster-IX	AT3G15170	NAC054/CUC1	NAC	38	268	841	27586	3.38e-15	5.05e-13	38	0	0
9	Cluster-IX	AT1G34190	NAC017/NTL7	NAC	40	268	919	27586	2.04e-15	4.07e-13	40	0	0
9	Cluster-IX	AT3G10480	NAC050	NAC	39	268	813	27586	1.97e-16	5.88e-14	39	0	0
9	Cluster-IX	AT1G19040	AT1G19040	NAC	44	268	852	27586	1.13e-19	6.73e-17	44	0	0
9	Cluster-IX	AT3G26744	SCRM/ICE1	bHLH	2	268	8	27586	0.00253356	0.0322355	0	2	0
9	Cluster-IX	AT2G22430	ATHB-6	HD-ZIP	31	268	1165	27586	4.28e-07	9.47e-06	5	0	26
