# Supplementary material for: Abscisic acid signaling gates salt-induced responses of plant roots
Source: Proc Natl Acad Sci U S A. 2025 Feb 5;122(6):e2406373122. doi: 10.1073/pnas.2406373122 (PMC11831169; doi:10.1073/pnas.2406373122)
Supplement: Supplementary file 6 — Dataset S05 (XLSX) [file pnas.2406373122.sd05.xlsx]

## Sheet: Dataset S5
Dataset S5 - Raw data of the heatmap at 24 hours after stress induction
Order	Cluster	GeneID	GeneName	NaCl (130mM)	NaNO3 (130mM)	KCl (130mM)	Sorbitol (260mM)	ABA (25uM)	NaCl (130mM)_padj	NaNO3 (130mM)_padj	KCl (130mM)_padj	Sorbitol (260mM)_padj	ABA (25uM)_padj
1	I	AT5G07550	GRP19	-0.743392	-0.969502	-0.366096	0.461716	0.287883	0.000947058	0.0031599	0.959784	0.0616321	0.669878
2	I	AT3G02493	RTFL19	-0.539182	-0.831762	-0.404473	0.162414	-0.538591	0.00115708	0.0109974	0.714653	0.0445462	0.0205902
3	I	AT5G01740	AT5G01740	-0.671671	-0.745475	-0.460705	0.0642634	-0.993919	0.000272221	0.000451163	0.65583	0.0127956	6.03762e-06
4	I	AT1G65670	CYP702A1	-0.731757	-0.422295	-0.451052	0.368293	-0.970022	0.0433272	0.00172336	0.883779	0.0346979	0.000302866
5	I	AT4G36060	bHLH11	-0.939177	-0.42709	-0.521509	0.313591	-1.05237	0.0185316	2.65187e-06	0.750123	0.00599903	9.58687e-07
6	I	AT3G62690	ATL5	-0.505877	-0.46128	-0.311801	0.0968031	-0.202781	0.00647182	0.0022549	0.91096	0.0735069	0.223621
7	I	AT4G33420	AT4G33420	-0.609777	-0.514818	-0.488532	0.137151	0.309822	0.00145401	0.000151669	0.780724	0.0030074	0.263215
8	I	AT5G48740	AT5G48740	-0.600535	-0.376132	-0.536297	0.0781498	-0.298106	0.0585274	0.0042393	0.807153	0.0117837	0.123783
9	I	AT3G24300	AMT1-3	-0.803166	-0.107628	-0.581538	0.00249336	-1.98033	0.286834	7.44875e-09	0.674103	2.82308e-05	1.76188e-41
10	I	AT5G64700	AT5G64700	-0.746468	-0.321377	-0.505573	0.011716	-0.781192	0.0199786	7.49078e-08	0.79348	0.000383648	6.70432e-08
11	I	AT1G06170	bHLH89	-0.796098	-0.0904702	-0.316681	0.121963	-0.197622	0.401475	0.00346893	0.759146	0.15794	0.294663
12	I	AT1G72230	AT1G72230	-0.614159	-0.0356746	-0.369249	-0.0274237	0.0601998	0.724277	1.42657e-05	0.771184	0.0141902	0.932373
13	I	AT5G52860	ABCG8	-0.658788	0.0878332	-0.34569	0.155333	-0.365762	0.568616	0.0147751	0.690401	0.121219	0.159991
14	I	AT5G27810	AT5G27810	-0.524154	0.00637778	-0.578653	-0.0844072	-1.34474	0.170512	0.00564596	0.137313	0.00426358	0.00055255
15	I	AT3G08700	UBC12	-0.407878	-0.147025	-0.65387	-0.0509575	-0.914649	0.185297	0.0327315	0.307899	0.00419196	0.00163816
16	I	AT2G39700	AT3G05950	-0.397869	0.0058447	-0.629296	-0.0283756	-1.40877	0.802394	0.00227247	0.672476	1.30311e-06	1.95532e-27
17	I	AT2G44690	ARAC9	-0.398373	-0.0354919	-0.623215	-0.064575	-0.368691	0.637786	0.0286235	0.57656	0.00108946	0.0487175
18	I	AT3G46890	AT3G46890	-0.494653	0.0245412	-0.562097	0.169071	-0.0275905	0.670822	0.0620531	0.926527	0.0421463	0.609831
19	I	AT4G30110	HMA2	-0.458119	0.0870218	-0.537653	0.186974	-1.37563	0.894657	0.00129246	0.529946	0.000269871	6.3565e-19
20	I	AT5G46115	AT5G46115	-0.544673	-0.206912	-0.42662	0.266222	-0.333911	0.284991	0.0116898	0.656124	0.056256	0.12782
21	I	AT3G14880	AT3G14880	-0.519652	-0.123299	-0.665567	0.115369	-0.153484	0.249489	0.0261061	0.56395	0.00715741	0.247065
22	I	AT5G06380	AT5G06380	-0.41509	-0.147084	-0.605277	0.118108	-0.131173	0.202368	0.0448962	0.513569	0.01136	0.239145
23	I	AT4G39720	AT4G39720	-0.481699	-0.318405	-0.670994	-0.291009	-0.697757	0.0166783	0.000255331	0.032897	1.16016e-06	4.27795e-07
24	I	AT5G14920	GASA14	-0.501512	-0.290105	-0.638501	-0.323939	0.654824	0.101423	0.00706994	0.0764571	0.000752478	0.0181639
25	I	AT1G61260	AT1G61260	-0.500896	-0.289851	-0.744266	-0.328912	-0.583346	0.0191086	3.97686e-05	0.0110361	8.1693e-09	4.4071e-06
26	I	AT3G44730	ATKP1	-0.467422	-0.26181	-0.744324	-0.245955	-0.657769	0.0084068	1.37783e-06	0.0154217	4.62315e-14	2.11297e-11
27	I	AT1G63910	MYB103	-0.336401	-0.338812	-0.522059	-0.1289	-0.790832	0.0805375	0.0697903	0.290965	0.0196037	0.00292872
28	I	AT2G03090	EXPA15	-0.339794	-0.33815	-0.594599	-0.132729	-1.61281	0.010582	0.0109452	0.259699	1.33069e-05	3.56398e-31
29	I	AT2G30820	AT2G30820	-0.393411	-0.310241	-0.59154	-0.202812	-0.823246	0.0592712	0.0183925	0.190232	0.00112162	1.58273e-05
30	I	AT3G59080	AT3G59080	-0.446591	-0.244385	-0.613378	-0.142476	-0.904894	0.133876	0.0245372	0.267716	0.00415194	0.000157836
31	I	AT3G25640	AT3G25640	-0.426997	-0.276919	-0.750462	-0.0940866	-0.549121	0.0283389	0.000636747	0.403884	5.39016e-09	1.65794e-05
32	I	AT1G33100	DTX20	-0.37357	-0.338934	-0.752518	-0.146726	-1.07944	0.0396858	0.0224268	0.255081	5.89576e-05	1.05144e-07
33	I	AT3G20860	NEK5	-0.434036	-0.37555	-0.749679	-0.203668	-0.791117	5.45007e-05	1.45397e-06	0.0334819	6.40641e-16	1.35463e-17
34	I	AT2G45560	CYP76C1	-0.555409	-0.34504	-0.748685	-0.105538	-0.857319	0.0357866	0.00162936	0.324628	8.1116e-05	1.22456e-05
35	I	AT5G55830	LECRKS7	-0.470747	-0.419282	-0.643309	-0.151322	-0.452239	0.00188597	0.000271598	0.237413	2.3116e-06	0.000690601
36	I	AT1G05450	AT1G05450	-0.478779	-0.136575	-1.05179	-0.202309	-0.17556	0.221836	0.012498	0.163321	7.78462e-06	0.19694
37	I	AT2G12462	AT2G12462	-0.530231	-0.0860015	-0.868565	-0.262455	-1.49718	0.342645	1.04098e-05	0.0273911	2.34332e-12	3.95091e-31
38	I	AT4G21903	AT4G21903	-0.539643	0.0366408	-0.732395	-0.337393	-4.01172	0.561629	6.80178e-05	0.00948761	5.27945e-07	9.64338e-45
39	I	AT5G62380	NAC101/VND6	-0.796896	-0.0423044	-0.861553	-0.0812728	-0.866805	0.308317	0.000167896	0.277243	7.97238e-05	0.000226841
40	I	AT3G45960	EXLA3	-0.817993	-0.0834088	-0.706473	-0.287336	-0.358622	0.226204	0.000418833	0.0756921	0.00140934	0.0550971
41	I	AT5G37550	AT5G37550	-0.809148	-0.17128	-0.712643	-0.330811	-0.0612224	0.195586	9.28751e-07	0.0403652	2.65573e-05	0.475964
42	I	AT3G43110	AT3G43110	-0.526487	-0.17124	-0.728962	-0.696734	0.953942	0.257799	0.0053687	0.00062421	0.00022891	0.000429469
43	I	AT1G04680	AT1G04680	-0.492174	-0.156237	-0.833521	-0.567532	-0.99709	0.164544	0.000218945	2.54387e-05	8.93916e-10	4.62134e-13
44	I	AT1G47760	AGL102	-0.450121	-0.215268	-0.776328	-0.624583	-1.18156	0.0980014	0.00423797	0.000469624	1.21607e-05	1.42209e-09
45	I	AT5G08260	SCPL35	-0.427139	-0.232485	-0.736749	-0.478017	-0.55443	0.0317425	7.5184e-05	1.72536e-05	1.93528e-11	3.50011e-07
46	I	AT5G43420	ATL16	-0.477326	-0.28499	-0.81499	-0.431687	-1.36224	0.0126532	4.19609e-05	0.000296359	1.31223e-11	9.32914e-28
47	I	AT5G51010	AT5G51010	-0.489235	-0.219118	-0.615291	-0.547447	-0.497959	0.0917075	0.000268023	0.000244846	1.72088e-05	0.000376865
48	I	AT3G02940	MYB107	-0.594396	-0.0976747	-0.637924	-0.42881	-0.0938724	0.377967	0.00146701	0.0258912	0.0011036	0.406441
49	I	AT4G14440	ECI3	-0.591181	-0.238778	-0.721104	-0.411381	0.0313744	0.0715629	1.77855e-05	0.00329638	2.55148e-07	0.868096
50	I	AT1G72360	HRE1	-0.425358	-0.214416	-0.52595	-0.411981	-0.838979	0.129349	0.00520942	0.00999781	0.00101891	3.70817e-07
51	I	AT4G27310	AT4G27310	-0.360361	-0.200428	-0.607388	-0.449734	0.356496	0.236546	0.0522792	0.0302401	0.00298212	0.444487
52	I	AT1G22220	AT1G22220	-0.439928	-0.0658235	-0.554489	-0.398821	-1.25637	0.455231	0.00350408	0.0118776	0.00048347	3.42507e-13
53	I	AT3G15820	ROD1	-0.359854	-0.0889187	-0.535208	-0.359615	-0.0186015	0.460887	0.00616564	0.00765443	5.21641e-05	0.780037
54	I	AT2G46600	KIC	-0.299936	-0.139826	-0.541594	-0.407897	-0.311594	0.289831	0.0348347	0.0046604	0.000160632	0.0288612
55	I	AT5G42780	ZHD13/ATHB-27	-0.359782	-0.168349	-0.524128	-0.385491	-0.204435	0.227798	0.0129612	0.0134487	0.000577708	0.15935
56	I	AT1G16530	LBD3	-0.473393	-0.153858	-0.506898	-0.205056	-2.12908	0.201531	0.00365624	0.138547	0.00257378	4.44231e-26
57	I	AT4G25050	ACP4	-0.471934	-0.206556	-0.558549	-0.28888	-0.84037	0.1741	0.012598	0.0978219	0.00481699	8.36517e-05
58	I	AT2G38970	AT2G38970	-0.535165	-0.118564	-0.567904	-0.325132	-0.63315	0.298416	1.79937e-05	0.0109942	7.93385e-06	5.13038e-07
59	I	AT1G13610	AT1G13610	-0.511586	-0.220865	-0.565264	-0.35403	-0.548646	0.133558	0.0136515	0.0645715	0.0096327	0.0172056
60	I	AT4G15430	AT4G15430	-0.531642	-0.175414	-0.562633	-0.405528	-1.20897	0.175437	0.000989236	0.0167162	0.000980334	6.87577e-10
61	I	AT4G11393	AT4G11393	-0.516758	-0.39473	-0.936738	0.399607	-1.93917	0.00888482	0.00188131	0.446841	8.51138e-05	9.27071e-07
62	I	AT2G28210	ATACA2	-0.305848	-0.458528	-0.707779	0.126688	-3.34862	0.00661937	0.0291202	0.482842	0.000227871	1.43842e-27
63	I	AT1G21120	AT1G21120	-0.247814	-0.379772	-0.725385	0.284237	-3.75515	0.0115895	0.0593976	0.843164	2.31435e-05	3.19259e-53
64	I	AT3G18900	AT3G18900	-0.243799	-0.237918	-0.60824	0.263218	-0.0748686	0.216855	0.216536	0.47305	0.00213792	0.643447
65	I	AT2G23960	GGP4	-0.278519	-0.154022	-0.732758	0.0113472	-0.349338	0.309478	0.0889403	0.813753	3.28549e-05	0.0420889
66	I	AT5G43170	AZF3	-0.168053	-0.172425	-0.686578	-0.0747412	-0.149538	0.329512	0.337692	0.553325	0.00249702	0.3994
67	I	AT3G46800	AT3G46800	-0.162198	-0.259276	-0.565588	0.0238793	-2.00075	0.0506705	0.0754949	0.224891	0.00411128	1.79971e-06
68	I	AT1G60960	IRT3	-0.139546	-0.144093	-0.509083	0.0778947	-0.483535	0.252004	0.280237	0.766058	2.1404e-05	4.37184e-05
69	I	AT2G46110	KPHMT1/PANB1	-0.203255	-0.1805	-0.518982	0.104676	-0.232444	0.280415	0.219264	0.831074	0.00261911	0.178763
70	I	AT1G11070	AT1G11070	-0.00394075	-0.41083	-0.546457	-0.0748907	-0.797067	0.0665911	0.431034	0.345729	0.0219465	0.00872252
71	I	AT1G17235	RTFL11	-0.0222139	-0.446872	-0.608638	-0.1212	0.452133	0.0952263	0.497597	0.397205	0.0274709	0.93061
72	I	AT2G04790	AT2G04790	0.0127078	-0.429407	-0.601755	-0.0965786	-0.623491	0.0556569	0.390141	0.299055	0.0125118	0.0259038
73	I	AT5G42830	AT5G42830	-0.183746	-0.423821	-0.584011	-0.113847	-1.78127	0.00443596	0.164794	0.327674	0.000134948	9.18438e-27
74	I	AT1G55580	SCL18/LAS	-0.183199	-0.333802	-0.626378	-0.0147204	0.0755207	0.118458	0.319291	0.705365	0.00630925	0.898242
75	I	AT3G04330	AT3G04330	-0.174126	-0.332498	-0.636725	-0.0918387	-1.45423	0.0369473	0.206592	0.410563	0.000194469	1.42871e-14
76	I	AT1G59730	TRX7/ATH7	-0.421934	0.190221	-0.712519	-0.0318871	-1.22949	0.827303	0.0164316	0.601715	0.000175487	2.58215e-09
77	I	AT4G13235	EDA21	-0.139483	0.209882	-0.530144	0.00807527	-0.364272	0.360146	0.41135	0.933267	0.000843469	0.0241293
78	I	AT5G66460	MAN7	-0.253622	0.122778	-0.611977	-0.0808935	-0.318074	0.663554	0.0813481	0.554796	1.40962e-05	0.0274866
79	I	AT5G65230	MYB53	-0.305229	0.0052175	-0.570818	-0.196215	0.0312352	0.81615	0.0900197	0.290084	0.00271267	0.902286
80	I	AT1G64390	ATGH9C2	-0.228531	-0.0477188	-0.631231	-0.1282	-1.32123	0.57815	0.0263454	0.216472	1.60936e-10	8.87212e-42
81	I	AT4G18910	NIP1-2	-0.256607	-0.038818	-0.574048	-0.1373	-1.34202	0.630952	0.0336304	0.254599	2.05372e-06	3.98383e-28
82	I	AT3G49860	ARL8D/ATARLA1B	-0.193978	0.0972943	-0.504749	-0.384717	-0.307701	0.705053	0.127931	0.00319024	6.24772e-05	0.0149362
83	I	AT2G47140	SDR3B	-0.172352	0.0805559	-0.555072	-0.232997	-0.432928	0.8883	0.266408	0.140425	0.000316303	0.00494113
84	I	AT5G23000	RAX1	-0.246074	0.135821	-0.507551	-0.21176	0.426666	0.762476	0.233514	0.321304	0.0149135	0.112309
85	I	AT1G72920	AT1G72920	-0.198376	-0.0496904	-0.624175	-0.299233	-0.416882	0.417499	0.232066	0.147052	0.0122216	0.0893122
86	I	AT2G22330	CYP79B3	-0.251301	-0.151441	-0.597576	-0.353028	0.16674	0.169673	0.0216729	0.00100608	9.759e-09	0.30151
87	I	AT1G72240	AT1G72240	-0.134123	-0.0634534	-0.507948	-0.358668	1.21315	0.728517	0.53901	0.130415	0.0242751	3.1649e-09
88	I	AT4G15920	SWEET17	-0.148307	-0.156226	-0.560248	-0.285919	-0.415001	0.0979375	0.117822	0.00226656	3.20298e-10	2.91823e-06
89	I	AT3G17420	GPK1	-0.13563	-0.107735	-0.528053	-0.259004	-0.671824	0.251392	0.154628	0.00490069	1.69532e-09	7.07154e-15
90	I	AT5G40390	RFS5/SIP1	-0.183507	-0.0784365	-0.531743	-0.253655	0.0914658	0.379192	0.030106	0.00214282	9.61329e-12	0.458018
91	I	AT1G52760	CSE/LYSOPL2	-0.0949799	-0.314661	-0.504114	-0.228276	-0.0825993	2.58672e-06	0.210483	0.000991554	1.25878e-14	0.282354
92	I	AT3G52290	IQD3	-0.126958	-0.300944	-0.525788	-0.223737	-0.437484	0.00856918	0.261527	0.0617049	3.28889e-06	8.86309e-05
93	I	AT2G35155	AT2G35155	-0.0981746	-0.170429	-0.503	-0.117442	-0.488695	0.162224	0.41443	0.35425	2.13413e-05	2.75379e-05
94	I	AT5G44190	GLK2	-0.102619	-0.210297	-0.500457	-0.24386	-0.51478	0.197628	0.467265	0.159198	0.00427597	0.00305528
95	I	AT5G54510	GH3.6	-0.149318	-0.207569	-0.582538	-0.214327	0.641474	0.190821	0.360239	0.189065	0.000148486	0.00015197
96	I	AT1G06640	AT1G06640	-0.261483	-0.199043	-0.564927	-0.174748	0.0114951	0.0774465	0.0204008	0.131159	1.49768e-07	0.947413
97	I	AT1G27770	ACA1	-0.220466	-0.233336	-0.568628	-0.286079	-0.789664	0.036246	0.0510876	0.0111145	2.38608e-07	3.60064e-13
98	I	AT3G54920	PMR6	-0.228932	-0.317019	-0.54553	-0.27612	-0.607903	2.05216e-05	0.00229998	0.000280505	7.42499e-14	3.5494e-17
99	I	AT1G49780	PUB26	-0.289044	-0.293974	-0.509623	-0.355866	-0.173932	0.0913011	0.0855024	0.0566568	0.00621863	0.279314
100	I	AT1G20823	ATL80	-0.331826	-0.292727	-0.517819	-0.316013	-0.683409	0.107676	0.08285	0.0975637	0.0174867	0.00448528
101	I	AT5G20635	GG3	-0.335864	-0.311067	-0.507816	-0.31054	-0.254424	0.0454621	0.0256673	0.0541632	0.00155199	0.0963598
102	I	AT3G15540	IAA19	-0.338036	-0.25159	-0.579398	-0.301784	0.293397	0.138362	0.0493358	0.0908148	0.00127045	0.397454
103	I	AT4G22120	CSC1	-0.285187	-0.293897	-0.536836	-0.244508	-0.435611	0.00163549	0.0020944	0.010595	4.03203e-09	1.56297e-06
104	I	AT5G66440	AT5G66440	-0.344089	-0.287722	-0.556609	-0.23796	-1.41857	0.0253086	0.00769773	0.0655542	2.95858e-05	1.29641e-24
105	I	AT1G76160	SKS5	-0.297069	-0.205045	-0.695284	-0.404421	-0.513578	0.00941103	0.000121252	1.62625e-07	3.2754e-20	9.16497e-12
106	I	AT3G01870	AT3G01870	-0.280299	-0.213738	-0.679459	-0.371118	-0.461407	0.106482	0.0667405	0.0513886	0.00296108	0.0360031
107	I	AT3G44770	AT3G44770	-0.176371	-0.232025	-0.731392	-0.274735	-0.945513	0.13742	0.20465	0.110266	0.000161157	4.77847e-06
108	I	AT4G30850	HHP2	-0.232775	-0.277206	-0.669703	-0.331891	-0.151828	0.000553901	0.00374097	3.79815e-05	6.44161e-18	0.0664965
109	I	AT1G54540	AT1G54540	-0.286698	-0.125709	-0.780032	-0.187511	0.408259	0.365603	0.050973	0.212319	8.97085e-08	0.0317474
110	I	AT3G44960	AT3G44960	-0.428986	-0.119836	-0.660369	-0.264154	-0.700909	0.325494	0.0173146	0.125561	0.00090725	0.000730437
111	I	AT5G14230	AT5G14230	-0.301416	-0.231818	-0.699272	-0.208624	-1.03065	0.0785977	0.0245773	0.119152	5.65006e-07	4.86748e-13
112	I	AT1G26200	AT1G26200	-0.395222	-0.223021	-0.665458	-0.216283	0.02039	0.198831	0.0403518	0.235419	0.00229956	0.699878
113	I	AT3G55700	UGT76F1	-0.352455	-0.184326	-0.611481	-0.197461	-1.30785	0.0836998	0.0264449	0.0885831	0.0029979	0.00010754
114	I	AT3G47380	PMEI11	-0.247779	0.298357	-1.3266	0.103942	-1.64432	0.844742	0.100246	0.744103	3.58313e-10	1.80435e-12
115	I	AT1G49960	NAT4	-0.0078588	-0.0734368	-1.14838	-0.278902	-0.10286	0.469474	0.800007	0.0202171	2.27581e-22	0.362559
116	I	AT2G38110	GPAT6	-0.127056	0.0183304	-1.27511	-0.267338	-0.567655	0.725646	0.296893	0.0684277	2.40996e-15	0.000286825
117	I	AT4G24140	BDG3	-0.0267676	0.10394	-1.17391	-0.223597	-0.232124	0.616579	0.724571	0.0400398	1.75366e-29	0.0286456
118	I	AT5G58860	CYP86A1	0.0339583	0.0738089	-1.28435	-0.281629	-0.434424	0.910307	0.942266	0.0226947	3.75906e-26	0.000368284
119	I	AT4G18250	AT4G18250	0.251689	-0.059191	-1.07131	-0.540127	-0.925425	0.303658	0.842775	0.0144285	1.11873e-05	0.000489588
120	I	AT1G34670	MYB93	0.268777	-0.0889205	-1.10049	-0.20421	-0.259015	0.462356	0.17322	0.144664	8.36642e-16	0.0571995
121	I	AT1G05020	AP180	0.183334	-0.101293	-0.853995	-0.267988	0.425856	0.479464	0.942266	0.278653	0.00371012	0.763967
122	I	AT5G43175	bHLH139	0.329978	0.0512234	-0.857101	-0.280603	1.61804	0.979385	0.702741	0.534919	0.0154825	0.00945336
123	I	AT2G46130	WRKY43	0.171517	0.261544	-1.0955	-0.00697986	0.429702	0.696776	0.889413	0.804127	5.21601e-05	0.426177
124	I	AT1G29000	HIPP04	0.181281	0.338224	-0.847925	-0.255246	0.106879	0.274956	0.683251	0.264279	9.56387e-05	0.894516
125	I	AT1G35140	EXL1/PHI-1	0.157428	0.332686	-0.946458	-0.431517	0.564637	0.40737	0.838424	0.0746967	5.01742e-05	0.0879512
126	I	AT1G30140	AT1G30140	0.00571656	-0.120456	-0.750882	-0.471242	-0.296937	0.229085	0.364333	0.0410404	0.00290502	0.121014
127	I	AT5G64410	OPT4	0.0155104	-0.158403	-0.751211	-0.469708	-1.00797	0.173499	0.870832	0.000159687	7.45255e-10	3.75087e-16
128	I	AT3G46340	AT3G46340	0.136138	0.00284221	-0.825954	-0.449633	-1.48885	0.147401	0.240723	0.0154686	0.000409077	0.000240953
129	I	AT1G21320	NSRB	0.156743	0.0378777	-0.619458	-0.486692	-0.645873	0.566238	0.764904	0.0628523	0.015786	0.0264326
130	I	AT3G44260	CAF1-9	0.0831703	0.0160002	-0.662989	-0.489793	-0.928479	0.322005	0.42673	0.0254958	0.00223496	0.00309676
131	I	AT2G30070	POT1/ATKT1	0.0222291	-0.13956	-0.722107	-0.174516	0.154774	0.236894	0.993332	0.154119	5.73662e-11	0.344793
132	I	AT4G23810	WRKY53	0.0231908	-0.139781	-0.913744	-0.161893	-1.98821	0.151442	0.346373	0.143276	6.66753e-05	9.13186e-11
133	I	AT2G17070	AT2G17070	0.0216059	-0.301382	-0.5944	-0.245115	-0.247442	0.108796	0.828348	0.200508	0.00275213	0.186799
134	I	AT1G02660	PLIP2	0.0233959	-0.220704	-0.594442	-0.222677	1.90524	0.407436	0.978758	0.417869	0.013096	7.25336e-19
135	I	AT3G59940	SKIP20	0.0903991	-0.186863	-0.59886	-0.232223	0.450809	0.373268	0.943286	0.293209	0.00612651	0.154868
136	I	AT1G55290	F6'H2	0.10178	-0.144402	-0.635908	-0.322002	-0.283145	0.390498	0.979779	0.116287	0.00203085	0.153033
137	I	AT5G37240	AT5G37240	0.215654	-0.215194	-0.65346	-0.326536	0.155491	0.243954	0.805455	0.168839	0.0166837	0.687766
138	I	AT4G13230	AT4G13230	-0.251352	0.127993	-0.64297	-0.56571	-0.759698	0.667344	0.12435	0.0170768	0.00565349	0.00353906
139	I	AT5G13140	AT5G13140	-0.138938	0.14833	-0.612793	-0.523367	-0.237383	0.921593	0.389833	0.0148592	0.00360295	0.220231
140	I	AT3G52430	PAD4	-0.272389	0.0502783	-0.774319	-0.342932	-0.846623	0.834379	0.0863423	0.0383482	6.97802e-06	1.38018e-06
141	I	AT1G33612	AT1G33612	-0.279671	0.136785	-0.641751	-0.440238	-1.88992	0.873958	0.071831	0.016692	0.000756599	2.41557e-15
142	I	AT4G12500	AT4G12500	-0.342089	0.121947	-0.740903	-0.441083	-5.28853	0.39744	0.00744979	0.00236442	1.25357e-05	6.09821e-25
143	I	AT2G33230	YUC7	-0.18964	0.262429	-0.954174	-0.500198	-0.321628	0.66602	0.128734	0.0284377	0.000222089	0.0866904
144	I	AT3G51600	LTP5	-0.126165	0.207642	-0.89437	-0.56394	-0.276102	0.5	0.347577	0.000188957	1.95696e-09	0.0610975
145	I	AT4G33880	bHLH85/RSL2	0.00493918	-0.06836	-0.878949	-0.661592	-2.33154	0.243338	0.38646	0.000554425	8.48299e-06	5.4563e-21
146	I	AT5G52750	HIPP13	-0.0406362	-0.0206074	-0.796655	-0.562864	-0.788152	0.376184	0.358306	0.0140508	0.000803274	0.00256906
147	I	AT1G16960	AT1G16960	-0.195755	0.0414523	-0.758299	-0.650076	-0.580848	0.227215	0.069461	0.00578651	0.00081375	0.0143381
148	I	AT3G51680	SDR2A	-0.207788	-0.0220426	-0.834568	-0.495737	0.349377	0.553848	0.225624	0.0339723	0.000494708	0.749586
149	I	AT1G04360	ATL1	-0.1368	-0.162333	-0.765922	-0.403281	-0.0617748	0.210085	0.279299	0.00396849	1.69348e-08	0.575599
150	I	AT4G13710	AT4G13710	-0.177227	-0.0993529	-0.746006	-0.321478	-1.1598	0.374603	0.187455	0.0335736	1.53723e-06	7.41548e-13
151	I	AT5G56620	NAC099	-0.127157	-0.0768057	-0.740781	-0.365058	-0.32207	0.475098	0.367108	0.0731304	0.000455199	0.0956229
152	I	AT4G08770	PER37/PRX37	-0.12487	-0.0679429	-0.920107	-0.358531	-1.79307	0.422516	0.260328	0.00602466	6.72178e-12	5.3747e-38
153	I	AT4G32800	ERF043	-0.224388	-0.133692	-0.815299	-0.307439	0.100058	0.326158	0.196426	0.135421	0.000727087	0.775659
154	I	AT5G47635	AT5G47635	-0.186788	-0.0106137	-0.842641	-0.273827	0.378942	0.777163	0.224744	0.102345	2.74127e-07	0.0883854
155	I	AT5G09530	PELPK1	-0.227335	-0.251427	-0.968419	-0.199938	0.286655	0.10518	0.147861	0.194352	2.91485e-09	0.405724
156	I	AT3G18400	NAC058	-0.144476	-0.244162	-1.09275	-0.341346	-0.645499	0.0439927	0.200961	0.00746851	4.823e-17	3.83154e-07
157	I	AT4G19720	AT4G19720	-0.20183	-0.25792	-0.979054	-0.328539	-0.154517	0.0805601	0.149665	0.0372425	2.9408e-09	0.253749
158	I	AT2G40370	LAC5	-0.126793	-0.124402	-1.03724	-0.0298953	-0.137639	0.358779	0.367021	0.677562	7.71313e-11	0.343607
159	I	AT1G56320	AT1G56320	-0.150265	0.0192763	-1.07252	-0.331259	-0.115682	0.904059	0.186032	0.00642983	3.85315e-19	0.309312
160	I	AT3G22120	CWLP	-0.160724	-0.0653775	-1.00935	-0.224219	-0.803421	0.475487	0.227403	0.121425	1.71249e-10	4.04816e-07
161	I	AT1G07135	AT1G07135	0.281341	0.246584	-0.726632	0.0570727	-0.703399	0.997632	0.950652	0.765312	0.0127294	0.073641
162	I	AT5G09480	AT5G09480	0.219259	0.333353	-0.712144	0.0316147	0.12805	0.00379176	0.0815872	0.87794	1.71454e-11	0.379597
163	I	AT3G29000	CML45	0.2223	0.150725	-0.719928	0.0290991	-0.849525	0.801386	0.928738	0.644584	0.00953621	0.0203606
164	I	AT5G49340	TBL4	0.243272	0.176345	-0.732065	-0.0871107	1.31374	0.520128	0.353323	0.811215	0.00244481	6.10421e-11
165	I	AT3G13898	AT3G13898	0.393481	0.131625	-0.752957	0.0738831	0.0231885	0.955737	0.573429	0.974856	0.0338097	0.905355
166	I	AT4G33020	ZIP9	0.361826	0.231943	-0.759098	-0.0558545	-0.96759	0.931618	0.722943	0.623631	0.0087453	0.00395598
167	I	AT1G74000	SSL11/SS3	0.249976	0.0300436	-0.832706	0.0369273	0.604	0.982897	0.505561	0.997753	0.000456849	0.0354918
168	I	AT5G66640	DAR3	0.292698	0.189015	-0.882636	0.0624056	-0.871767	0.996921	0.837902	0.811195	0.00181154	0.00598053
169	I	AT2G24600	AT2G24600	0.484864	0.520093	-0.862706	0.278048	-1.29031	0.331552	0.384085	0.729402	0.00581677	0.000327953
170	I	AT4G01830	ABCB5/PGP5	0.767764	0.34805	-0.791272	0.299567	0.78564	0.192389	0.0133679	0.251289	0.170351	0.0204351
171	I	AT3G04220	AT3G04220	0.447549	0.11283	-0.717987	0.270917	-0.908918	0.894153	0.221767	0.556181	0.00589719	0.000820034
172	I	AT4G00130	AT4G00130	0.587681	0.314165	-0.608943	0.00994537	1.02464	0.0955539	0.0408981	0.262878	0.41164	0.0175005
173	I	AT5G39670	CML46	0.541947	0.264469	-0.638049	0.0628876	-0.980513	0.916979	0.555153	0.856741	0.0307508	0.031656
174	I	AT3G55090	ABCG16	-0.00386764	-0.150626	-0.857115	0.208736	0.672892	0.508245	0.854298	0.718646	0.000531969	0.043491
175	I	AT5G21482	CKX7	-0.0456429	0.167758	-0.719174	0.125473	-0.10442	0.674629	0.76122	0.811085	0.000468774	0.611345
176	I	AT1G04220	KCS2	0.00459174	-0.0146327	-0.750426	0.0865672	1.23362	0.914384	0.994752	0.65178	1.5393e-09	2.38102e-25
177	I	AT1G73410	MYB54	-0.054619	0.0554348	-0.797716	0.0201547	-0.0480393	0.950905	0.672963	0.875928	0.000168572	0.705697
178	I	AT5G20270	HHP1	0.0159951	-0.0874934	-0.584783	0.209845	0.859872	0.678788	0.976094	0.337155	0.000823456	1.97438e-07
179	I	AT5G39660	CDF2	0.0425567	-0.241506	-0.503547	0.213306	-0.0808445	0.0874895	0.90745	0.219562	0.000171908	0.602548
180	I	AT3G08040	DTX43/FRD3	0.140467	0.227721	-0.554285	0.348935	-0.555187	0.326632	0.613785	0.10206	0.00265737	0.00245694
181	I	AT1G18140	LAC1	0.0681992	0.141064	-0.638144	0.24401	0.074915	0.529006	0.823045	0.224165	5.61195e-05	0.803547
182	I	AT2G37280	PDR5	0.108453	0.0824004	-0.578379	0.1524	-0.413392	0.568539	0.424908	0.23291	3.07488e-09	2.39746e-05
183	I	AT4G29230	NAC075	-0.0816666	0.0646949	-0.551945	-0.0618065	-0.0902927	0.810598	0.557022	0.658049	1.91611e-05	0.534483
184	I	AT2G43670	AT2G43670	0.0235683	0.114575	-0.605764	-0.0772854	-0.190221	0.771741	0.957372	0.653439	0.000943592	0.3231
185	I	AT5G01100	FRB1	0.0488672	0.100102	-0.530887	-0.0515796	-0.576742	0.896914	0.978027	0.721489	0.0111851	0.00584301
186	I	AT2G41800	AT2G41800	0.183991	0.254131	-0.510117	0.0785334	-0.0519463	0.0297764	0.14722	0.608026	1.77107e-06	0.734946
187	I	AT4G33820	AT4G33820	0.162524	0.16736	-0.532853	-0.110228	-0.877014	0.759908	0.767699	0.415196	0.0426591	0.0231543
188	I	AT3G50400	AT3G50400	0.0114416	0.12431	-0.756748	-0.0857276	0.652047	0.665713	0.962464	0.645056	6.71892e-06	0.000259041
189	I	AT5G43890	YUC5	0.0126571	0.144065	-0.764869	-0.12135	-2.23771	0.786798	0.511091	0.300904	0.000623163	2.51846e-11
190	I	AT4G17480	AT4G17480	-0.0501309	0.306514	-0.80264	-0.0102187	-0.312622	0.368127	0.698542	0.815056	0.000163754	0.142525
191	I	AT5G41570	WRKY24	-0.0875333	0.21901	-0.876707	-0.10909	0.336974	0.478029	0.587417	0.539893	2.60355e-06	0.198668
192	I	AT4G02330	PME41/ATPMEPCRB	0.167519	0.465393	-0.705067	-0.0161045	-0.333143	0.00737696	0.475025	0.895364	8.23954e-06	0.049475
193	I	AT5G49630	AAP6	0.063237	0.366131	-0.737644	-0.0944057	-0.427103	0.317631	0.979525	0.615663	0.00122871	0.0731275
194	I	AT1G64405	AT1G64405	0.0103924	0.37155	-0.536613	-0.241435	-1.61249	0.0744323	0.871919	0.125404	0.000542647	3.07757e-23
195	I	AT5G55180	AT5G55180	0.0599204	0.202975	-0.657216	-0.028421	0.318986	0.13752	0.76822	0.834331	3.23166e-09	0.0104322
196	I	AT2G44840	ERF13	0.0260828	0.208561	-0.602897	-0.151427	-0.713373	0.72943	0.507959	0.301988	0.0113793	0.0383885
197	I	AT5G45540	AT5G45540	-0.0032813	0.276517	-0.655141	-0.153375	-0.6441	0.775494	0.415199	0.280204	0.0103761	0.0534405
198	I	AT5G17350	AT5G17350	0.307818	0.552382	-1.05724	-0.531515	-0.343154	0.40226	0.839778	0.0480758	9.54134e-05	0.181527
199	I	AT3G07490	CML3/AGD11	0.494134	0.514751	-0.976087	-0.364066	0.180542	0.124737	0.143531	0.207429	0.000243149	0.774738
200	I	AT5G44578	AT5G44578	0.488883	0.555202	-1.14316	-0.381397	-0.487406	0.0486743	0.0969466	0.0810584	1.12945e-07	0.0248424
201	I	AT4G14630	GLP9	0.737128	0.656946	-1.35158	-1.43827	-3.23429	0.802263	0.653119	2.51576e-09	1.30886e-09	4.95643e-25
202	I	AT1G30190	AT1G30190	1.34709	0.681213	-0.970068	-0.591442	3.68484	0.000765854	1.0546e-06	0.761216	0.60966	2.15462e-21
203	I	AT3G15370	EXPA12	0.889198	0.684004	-1.17895	-0.54687	0.378254	0.063893	0.00897692	0.122315	0.000163795	0.450452
204	I	AT5G26920	CBP60G	0.255549	0.301993	-0.679889	-0.663131	-2.35946	0.996099	0.930717	0.00404241	0.00217169	9.53257e-13
205	I	AT5G60900	RLK1	0.355189	0.20609	-0.58222	-0.436737	-1.15919	0.848098	0.953417	0.0998111	0.030786	0.00164363
206	I	AT3G56891	HIPP45	0.27983	0.163538	-0.635415	-0.459468	-1.16747	0.939833	0.862383	0.0605589	0.0101446	5.17452e-05
207	I	AT2G44390	AT2G44390	0.243117	0.102901	-0.590946	-0.450514	-1.25945	0.61005	0.839778	0.0662354	0.0186095	0.000372181
208	I	AT5G18470	AT5G18470	0.246466	0.131564	-0.564925	-0.478545	-0.321602	0.942571	0.707171	0.0519928	0.0215229	0.196629
209	I	AT4G16410	AT4G16410	0.07593	0.111236	-0.51418	-0.345573	-0.717988	0.922179	0.992939	0.0958478	0.0121979	0.000569012
210	I	AT5G59820	ZAT12/RHL41	0.0572714	-0.00567248	-0.527835	-0.294792	-1.14043	0.72433	0.912814	0.113729	0.00646413	8.78832e-09
211	I	AT2G41290	SSL2	0.303777	0.023059	-0.556674	-0.269305	-1.27347	0.855018	0.363464	0.160419	0.00385901	4.645e-10
212	I	AT2G42610	LSH10	0.28461	0.106799	-0.673192	-0.323449	-0.843068	0.883214	0.807231	0.175669	0.00890732	0.00292017
213	I	AT5G52760	HIPP14	0.338574	0.0603577	-0.671787	-0.234335	-1.08478	0.490195	0.879042	0.19124	0.00522744	0.00324814
214	I	AT5G22410	PER60/RHS18	0.552822	0.305435	-0.416399	-0.336269	0.955783	0.0703874	0.000438789	0.0951651	0.0308163	2.82089e-10
215	I	AT5G37970	AT5G37970	0.660653	0.380452	-0.534283	-0.235556	1.75375	0.0135045	0.00282702	0.245053	0.811386	1.21007e-05
216	I	AT4G26890	MAPKKK16	0.571086	0.0763205	-0.536992	-0.290498	1.08779	0.776802	0.0374594	0.497003	0.127452	3.91311e-05
217	I	AT5G06640	AT5G06640	0.698617	0.181502	-0.547311	-0.470093	-0.0300448	0.48252	0.000336195	0.018048	0.00535877	0.89317
218	I	AT3G56710	SIB1	0.706537	0.264846	-0.790016	-0.266802	-1.82016	0.965714	0.272843	0.241414	0.00384959	1.71499e-07
219	I	AT1G70390	AT1G70390	0.458859	0.110888	-0.723398	-0.188398	-1.5049	0.471837	0.928738	0.188261	0.00226096	0.000741012
220	I	AT4G11480	CRK32	0.470459	0.272704	-0.845513	-0.275796	-0.990931	0.458771	0.0879137	0.183656	4.04793e-05	3.42548e-06
221	I	AT4G22080	RHS14	0.533702	0.428144	-0.831816	-0.472889	0.304261	0.0781011	0.0203315	0.0318414	4.90042e-05	0.280889
222	I	AT1G19380	AT1G19380	0.418647	0.242669	-0.703896	-0.459313	-0.85731	0.455154	0.0922796	0.018427	0.000175943	7.54849e-06
223	I	AT5G06630	AT5G06630	0.479651	0.235077	-0.72568	-0.415546	0.471085	0.37999	0.0333597	0.0476945	0.000213115	0.0409008
224	I	AT3G21352	AT3G21352	0.290964	0.269041	0.792741	-1.29527	-3.01442	0.755074	0.722397	7.15713e-06	0.030259	5.73043e-12
225	I	AT3G21670	NPF6.4	0.428781	0.284754	0.217414	-0.85044	0.354039	0.167912	0.0284124	5.77086e-05	0.345201	0.0851686
226	I	AT3G28917	MIF2	0.579577	0.374757	0.517318	-0.685141	2.2536	0.00728653	0.00153253	0.887125	0.00278899	9.53913e-11
227	I	AT5G65500	AT5G65500	0.394894	0.391549	0.471333	-0.828836	-0.12744	0.15113	0.143109	0.0235664	0.0892602	0.919368
228	I	AT1G67860	AT1G67860	-0.245029	0.0532505	0.75129	-0.520437	0.784548	0.0527369	0.204944	0.959488	0.00210909	0.00432926
229	I	AT5G22570	WRKY38	-0.260556	0.113004	0.685906	-0.609127	0.0176841	0.715219	0.451851	0.0454063	0.00774856	0.942949
230	I	AT5G53820	AT5G53820	-0.324324	0.178316	0.343542	-0.757907	0.489379	0.569071	0.185749	0.00256645	0.216736	0.0455049
231	I	AT5G22560	AT5G22560	-0.116136	0.00740518	0.495486	-0.696197	-1.50488	0.769214	0.531091	0.0172308	0.329844	4.67578e-06
232	I	AT1G15640	AT1G15640	0.114427	0.0197809	0.370544	-0.632053	-1.32256	0.953425	0.796984	0.00238968	0.152741	1.85009e-10
233	I	AT4G05180	PSBQ2/PSBQ	-0.00913026	0.0690218	0.467584	-0.535419	-0.203027	0.764564	0.979656	0.00480908	0.00888753	0.361084
234	I	AT3G25420	SCPL21	0.0338346	0.291357	0.696068	-0.388954	-0.595192	0.0943806	0.219661	0.958975	0.0243097	0.843498
235	I	AT5G22460	AT5G22460	0.0758384	0.366611	0.709168	-0.624155	3.44523	0.000818953	0.00370612	0.141975	0.00012651	6.11273e-13
236	I	AT1G57590	PAE2	0.0629187	0.0564622	0.519164	-0.339819	-0.574331	0.616124	0.583546	0.000277475	3.00135e-10	2.71326e-11
237	I	AT1G18280	AT1G18280	0.167191	0.0448425	0.717487	-0.452332	-0.186988	0.59853	0.436989	0.688184	0.0374291	0.894916
238	I	AT3G19320	AT3G19320	0.0667925	0.105592	0.801148	-0.494027	-0.734488	0.693244	0.79149	0.199981	0.00311054	0.0420889
239	I	AT2G40670	ARR16	0.593493	0.0618346	0.742574	-0.71965	0.436979	0.503533	0.0137256	0.186276	0.00299588	0.0701333
240	I	AT4G04710	CPK22	0.0743145	-0.101205	0.768629	-0.648488	-0.0304867	0.972095	0.770046	0.179768	0.0255183	0.930332
241	I	AT5G45090	PP2A7	0.25436	0.0311962	0.929051	-0.703975	-2.6012	0.916082	0.699507	0.0334933	0.00815335	1.01659e-07
242	I	ATCG00170	RPOC2	-0.246795	-0.159504	0.692506	0.161907	-0.205284	0.89385	0.989321	0.47066	0.0485081	0.916312
243	I	ATMG00410	ATP6-1	-0.144055	-0.229797	0.627955	0.078227	-0.223627	0.644697	0.539163	0.236267	0.0198986	0.528409
244	I	ATCG00860	YCF2-B/YCF2.1	-0.251382	-0.21512	0.899942	0.115508	-0.228853	0.282886	0.362036	0.0758426	0.000900806	0.240943
245	I	ATMG00090	ATMG00090	-0.383929	-0.254313	0.855294	-0.00672732	-0.0826379	0.966903	0.767576	0.726854	0.0261252	0.811038
246	I	ATCG00270	PSBD	-0.30059	-0.277331	0.764544	-0.187782	0.166189	0.933382	0.96684	0.817599	0.0345289	0.34822
247	I	AT2G07707	YMF19	-0.250227	-0.179931	0.730168	-0.0549128	-0.000470651	0.78262	0.921988	0.630851	0.0331074	0.559437
248	I	ATCG00340	PSAB	-0.26104	-0.171148	0.821296	-0.0511992	-0.205011	0.541874	0.767577	0.392687	0.00720973	0.524056
249	I	AT1G25141	AT1G25141	-0.228376	-0.0802801	0.535579	-0.121824	0.48253	0.882506	0.474478	0.787256	0.00847141	0.0180999
250	I	AT5G22270	AT5G22270	-0.385759	-0.0459182	0.521596	-0.0655122	0.89991	0.976196	0.270783	0.983162	0.0286938	8.31902e-05
251	I	AT2G07687	AT2G07687	-0.31028	0.0896566	0.758587	-0.0777457	-0.353715	0.322219	0.938534	0.541989	0.0174493	0.800452
252	I	ATMG01190	ATP1	-0.378398	0.00908461	0.771039	-0.0847585	0.390249	0.523496	0.925637	0.671244	0.014802	0.186465
253	I	ATCG00530	CEMA/YCF10	-0.311966	-0.0801995	0.679675	-0.0356585	-0.182016	0.479974	0.989507	0.441857	0.0388794	0.56509
254	I	ATMG01120	NAD1B	-0.327286	0.0254241	0.719691	0.0599978	-0.584314	0.480944	0.949328	0.454658	0.0450327	0.878317
255	I	ATCG00680	PSBB	-0.231876	0.0975726	0.795019	-0.217059	-0.0549493	0.177925	0.540603	0.538557	0.00690965	0.297281
256	I	AT2G07698	AT2G07698	-0.363045	-0.0694037	0.786011	-0.185574	0.498149	0.514214	0.974304	0.69767	0.0110313	0.10247
257	I	AT2G07727	AT2G07727	-0.29427	-0.0682237	0.772412	-0.18296	-0.114287	0.606136	0.978168	0.805831	0.0244589	0.653364
258	I	AT2G24720	GLR2.2	-0.258307	0.360347	0.742373	0.226629	-0.861668	0.187636	0.926788	0.345706	0.0153058	0.190438
259	I	ATMG00160	COX2	-0.37078	0.127398	0.770501	0.218352	0.309685	0.177122	0.807206	0.12635	0.00345867	0.096009
260	I	AT4G39795	FLZ7	-0.261464	0.144217	0.636581	0.169593	0.131489	0.462891	0.642159	0.427072	0.00620689	0.524418
261	I	ATCG00670	CLPP1	-0.199134	0.175162	0.611322	0.198813	-0.231121	0.164544	0.556143	0.159251	0.0194508	0.533016
262	I	AT2G15340	AT2G15340	-0.0142924	-0.243501	0.615349	0.547416	0.352833	0.301177	0.127244	0.00910404	0.00551363	0.0309053
263	I	AT2G33070	NSP2	-0.151768	-0.0127694	0.850241	0.433797	2.1553	0.110489	0.224458	0.00433478	2.77363e-05	1.5208e-14
264	I	AT4G25780	AT4G25780	-0.174069	-0.269223	0.831173	0.490614	1.31587	0.345277	0.235716	0.00773344	0.000424844	1.278e-05
265	I	AT3G05770	AT3G05770	-0.354977	-0.376346	1.24189	0.287124	-0.228853	0.463035	0.413174	0.0394409	0.000192505	0.228898
266	I	AT1G26410	FOX4	-0.151737	0.0863451	0.992589	0.0666767	-0.364895	0.154112	0.363051	0.183678	0.000788293	0.552253
267	I	AT1G15520	ABCG40/PDR12	-0.417812	-0.0823668	0.99548	0.204114	-0.285135	0.739096	0.781816	0.344696	0.0017671	0.982152
268	I	AT5G17860	CCX1/CAX7	-0.281599	-0.0876943	0.91624	0.306672	2.19387	0.286481	0.597839	0.0274763	2.13715e-05	2.46454e-15
269	I	AT3G54530	AT3G54530	-0.994431	-0.555643	0.844104	0.00183906	-2.15757	0.0257405	0.000290539	0.448982	0.321225	1.36528e-05
270	I	AT4G00910	AT4G00910	-0.95393	-0.470557	0.822839	-0.19183	-0.461037	0.00152656	1.23734e-11	0.234079	2.28538e-08	0.00180912
271	I	AT2G39510	AT2G39510	-1.53829	-0.0936869	1.06099	0.32259	1.16649	0.706832	5.08281e-27	0.038336	1.31634e-14	3.00635e-17
272	I	AT2G40250	AT2G40250	-0.949621	0.0119386	1.28803	0.406037	2.08669	0.262196	0.175424	0.0199866	3.76887e-08	4.37827e-15
273	I	AT3G46190	AT3G46190	-0.540054	0.237423	1.3378	-0.639971	0.417393	0.268869	0.521034	0.362902	5.48759e-06	0.130348
274	I	ATMG01320	NAD2B	-0.384582	0.038721	1.0659	-0.816305	-0.200593	0.852262	0.512129	0.0165455	0.0310888	0.92536
275	I	ATMG00285	NAD2A	-0.255628	0.0186332	0.948749	-0.53458	-0.305064	0.628168	0.962213	0.34608	0.0238017	0.962024
276	I	ATCG00280	PSBC	-0.30265	-0.0332454	0.850717	-0.332649	-0.0876819	0.626862	0.956695	0.912086	0.0234809	0.695969
277	I	ATCG00490	RBCL	-0.226189	-0.0672827	0.88001	-0.346812	-0.374299	0.745411	0.989248	0.808784	0.0279281	0.972171
278	I	ATMG00060	NAD5C	-0.190308	-0.173672	1.10342	-0.340591	-0.234022	0.440909	0.500973	0.750123	0.000692483	0.457174
279	I	ATCG00350	PSAA	-0.372764	0.00668778	1.08745	-0.199563	-0.167081	0.211193	0.735395	0.458822	0.000442713	0.35109
280	I	ATMG00510	NAD7	-0.374496	-0.0570888	0.988729	-0.269694	-0.12191	0.672921	0.877444	0.97985	0.00721095	0.75034
281	I	AT1G52120	JAL12	0.100159	-0.529237	0.620865	-1.02191	-1.92565	0.0258739	0.460035	0.00147623	0.8393	9.65481e-05
282	I	AT4G10860	AT4G10860	-0.218475	-0.716964	0.89158	-0.929676	-1.70491	0.0096097	0.19771	0.00204244	0.178543	9.24696e-06
283	I	AT5G22555	AT5G22555	-0.325156	-0.364281	1.0393	-0.852281	-1.75404	0.156484	0.175887	0.00894191	0.0826915	7.3758e-05
284	I	AT5G47450	TIP2-3/ATTIP2;3	-0.309595	-1.16944	1.80444	-0.0763554	1.31805	2.94127e-07	0.449525	0.938452	8.28553e-23	2.99785e-12
285	I	AT1G62510	AT1G62510	-0.212107	-0.735208	1.00877	-0.271214	1.08798	0.0140612	0.693485	0.550844	1.17854e-05	5.01164e-06
286	I	AT2G31082	CLE7	-0.0523878	-0.876581	0.755376	-0.195223	0.320983	0.0312787	0.959739	0.737202	0.0412218	0.501635
287	I	AT1G03710	AT1G03710	-0.556365	-0.0411696	-0.164021	0.0552623	-0.0445781	0.403519	0.0244004	0.557504	0.267909	0.41735
288	I	AT5G65070	MAF4	-0.557512	-0.10563	-0.137116	0.00250478	0.49514	0.628373	0.0333931	0.875344	0.605607	0.21269
289	I	AT1G02450	NIMIN1	-0.592884	-0.104739	0.019032	-0.138488	0.0632768	0.579285	0.0296828	0.536525	0.854526	0.907526
290	I	AT3G13404	AT3G13404	-0.578676	-0.0972159	-0.0571206	-0.088736	-0.759991	0.497424	0.0113273	0.536627	0.631166	0.00256568
291	I	AT1G53950	AT1G53950	-0.548911	0.0496088	0.0408335	0.00606318	-2.02724	0.556923	0.021637	0.513797	0.601559	5.24246e-07
292	I	AT5G20790	AT5G20790	-0.562184	-0.103473	0.184596	-0.0714064	-0.0332792	0.653202	0.0394491	0.738647	0.791097	0.825324
293	I	AT1G12110	NPF6.3/NRT1.1	-0.742253	0.0785422	0.132921	-0.0958328	0.452692	0.690454	1.12093e-09	0.534959	0.499157	0.000652502
294	I	AT5G36700	PGLP1A/PGLP1	-0.747359	0.132608	0.1078	0.0766382	-0.188055	0.892245	0.0229869	0.834666	0.904096	0.526294
295	I	AT2G07708	AT2G07708	-0.576918	0.134631	0.387418	-0.0088638	-0.248978	0.957775	0.0284341	0.884582	0.625321	0.65266
296	I	AT1G32080	PLGG1	-0.636856	0.00795065	0.356731	-0.162233	-1.10638	0.558916	0.0275062	0.359322	0.951003	0.0063098
297	I	AT3G63140	CSP41A	-0.713116	-0.00853237	0.403831	-0.161775	-0.448259	0.839355	0.00507451	0.523858	0.313058	0.105732
298	I	AT4G03500	AT4G03500	-0.528638	0.292936	-0.245863	0.0532321	-0.638153	0.257725	0.0029525	0.980856	0.213625	0.00058914
299	I	AT5G38420	RBCS-2B	-0.586862	0.335535	-0.288347	-0.0341186	0.0111316	0.96681	0.0173623	0.521638	0.179515	0.586019
300	I	AT5G38410	AT5G38410	-0.762967	0.369087	-0.150811	0.177989	-0.0931673	0.882671	0.00597026	0.915476	0.488888	0.601162
301	I	AT5G38430	RBCS-1B	-0.54549	0.321034	-0.00849705	0.0652589	0.022097	0.79811	0.0423308	0.919271	0.847523	0.864236
302	I	AT2G40170	EM6	-1.07914	0.341154	0.149303	0.662051	4.74151	3.18918e-05	0.580668	1.04906e-06	0.000243149	1.54344e-36
303	I	AT2G05380	GRP3S	-1.16707	0.140189	-0.0183587	0.149877	-0.451458	0.759974	4.51103e-05	0.790987	0.578576	0.110386
304	I	AT2G43500	AT2G43500	-0.78019	-0.00810879	-0.109752	0.407798	1.14281	0.977728	0.000261632	0.0889379	0.742153	3.17146e-08
305	I	AT1G49450	AT1G49450	-0.872802	-0.186726	-0.179842	-0.154277	3.55804	0.413153	2.10985e-07	0.533994	0.485588	2.82835e-121
306	I	AT5G09760	AT5G09760	-0.679036	-0.255019	-0.130549	-0.220306	-0.483824	0.0268123	7.86186e-10	0.061602	0.299614	1.56855e-05
307	I	AT3G07260	FHA1	-0.786864	-0.271896	-0.107266	-0.246178	-0.189375	0.130481	0.00274381	0.162184	0.297711	0.214647
308	I	AT5G37478	AT5G37478	-0.755928	-0.26983	-0.118668	-0.179721	-0.253808	0.164756	0.000571992	0.312315	0.45246	0.199337
309	I	AT1G78380	GSTU19	-0.680252	-0.347233	-0.237209	-0.132147	-0.61526	0.0229848	1.10881e-05	0.335845	0.134229	7.79096e-05
310	I	AT1G79410	2005-10-01	-0.76985	-0.286554	-0.170178	-0.109835	-0.875995	0.094665	4.82119e-05	0.395529	0.29666	7.88348e-06
311	I	AT1G17180	GSTU25	-0.850796	-0.471966	-0.113938	0.0075337	-0.878025	0.00454755	4.99897e-07	0.736595	0.417844	3.34348e-07
312	I	AT4G38400	EXLA2	-0.752765	-0.398146	0.0222508	-0.179829	1.569	0.0155848	7.18313e-07	0.325431	0.988958	6.00567e-29
313	I	AT5G14730	AT5G14730	-0.786862	-0.557445	-0.103837	-0.188299	-2.14469	0.00229073	4.26193e-05	0.140651	0.2833	5.05567e-21
314	I	AT1G77280	AT1G77280	-0.507028	-0.173002	-0.188659	-0.12382	-0.120156	0.075556	8.63052e-09	0.2339	0.0629045	0.234716
315	I	AT2G28160	FIT/FIT1	-0.500228	-0.122273	-0.265996	-0.150007	-2.86399	0.263237	0.00123203	0.219482	0.0715005	7.94843e-59
316	I	AT4G33330	PGSIP3	-0.504954	-0.106884	-0.243098	-0.173824	0.14386	0.497229	0.00233445	0.320792	0.180707	0.70897
317	I	AT2G33850	AT2G33850	-0.599007	-0.195027	-0.344189	-0.194903	0.0403419	0.21601	0.000256916	0.229262	0.0438872	0.934772
318	I	AT2G42200	SPL9	-0.559974	-0.198745	-0.274534	-0.178726	-0.687499	0.211192	0.0157535	0.256315	0.153599	0.0111771
319	I	AT1G24485	AT1G24485	-0.547537	-0.216017	-0.259121	-0.268675	-0.86777	0.0452756	0.000276663	0.0413074	0.0275781	0.000702216
320	I	AT1G67810	SUFE2	-0.565503	-0.244544	-0.262631	-0.223752	-0.923841	0.158319	0.0108129	0.190569	0.162116	0.000251223
321	I	AT1G22160	FLZ5	-0.576377	-0.154513	-0.225962	-0.252907	0.0491718	0.382154	0.0120185	0.245809	0.290136	0.826072
322	I	AT3G05180	AT3G05180	-0.578336	-0.189323	-0.194734	-0.209992	-0.0798503	0.194577	0.0196005	0.198896	0.200598	0.313698
323	I	AT5G23370	AT5G23370	-0.502224	-0.318855	-0.192408	-0.200197	-0.466152	0.0662985	0.00385338	0.239828	0.271482	0.00916572
324	I	AT1G16720	HCF173	-0.519532	-0.307592	-0.191043	-0.267751	-0.311767	0.00376679	3.4942e-07	0.014292	0.0951198	0.00297079
325	I	AT3G12110	ACT11	-0.517274	-0.315682	-0.152469	-0.236192	0.314543	0.0334342	0.000341245	0.122821	0.352601	0.109858
326	I	AT2G41000	AT2G41000	-0.505665	-0.242597	-0.0432748	-0.129611	-0.230859	0.0437645	5.73065e-06	0.317287	0.734411	0.0543082
327	I	AT4G19590	AT4G19590	-0.528073	-0.29386	0.00628517	-0.180936	0.101023	0.242	0.0499207	0.429892	0.792008	0.923161
328	I	AT1G78340	GSTU22	-0.646684	-0.376522	-0.102147	-0.142152	-0.582367	0.0570438	0.00195906	0.361598	0.488677	0.00633781
329	I	AT1G65484	AT1G65484	-0.592687	-0.270913	-0.0968789	-0.184516	-1.20001	0.0429632	0.000451163	0.0829297	0.107689	0.000114157
330	I	AT5G01420	AT5G01420	-0.584183	-0.260974	-0.151483	-0.187829	-0.0184577	0.215703	0.0120657	0.346132	0.434135	0.690606
331	I	AT1G57770	AT1G57770	-0.505749	0.0761466	-0.166682	-0.1432	-0.28153	0.894576	0.0493453	0.48947	0.466829	0.277404
332	I	AT1G10370	GSTU17/GST30	-0.514098	0.119959	0.0535439	-0.194005	0.423852	0.602032	0.00110817	0.2906	0.882323	0.0132577
333	I	AT3G01990	ACR6	-0.530348	0.214987	-0.0192617	-0.207719	0.813834	0.446731	0.0176051	0.437801	0.937316	0.000140843
334	I	AT4G01735	AT4G01735	-0.616213	0.0221859	0.0450522	-0.219241	-1.0069	0.334063	0.00761026	0.147715	0.417844	0.00619049
335	I	AT5G20885	AT5G20885	-0.584229	-0.0422764	0.0117317	-0.354419	-0.334816	0.682148	7.32489e-08	0.00200147	0.964409	0.00292385
336	I	AT1G32060	PRK	-0.506528	0.105252	0.127652	-0.381546	-0.0710237	0.939982	0.0485817	0.155348	0.908631	0.721797
337	I	AT1G62981	AT1G62981	-0.510746	0.126533	-0.0791153	-0.301452	0.00782669	0.936561	0.0413499	0.250035	0.681692	0.842163
338	I	AT1G65860	FMOGS-OX1	-0.505251	0.158013	-0.0372107	-0.430837	-0.80972	0.603619	0.0345221	0.0697954	0.402749	0.0162959
339	I	AT1G22810	ERF019	-0.996105	0.191261	0.0721564	-0.541218	-0.876996	0.72747	0.000149874	0.0262006	0.595042	0.00249218
340	I	AT1G80745	AT1G80745	-0.717639	0.22636	0.18523	-0.441562	-0.049607	0.939707	0.023864	0.152598	0.932818	0.5961
341	I	AT4G04760	AT4G04760	-0.678436	0.364844	-0.188986	-0.508783	-1.02564	0.910451	0.00520881	0.0402095	0.246982	0.000778731
342	I	AT1G80760	NIP6-1	-0.638875	0.110468	-0.130778	-0.431606	-0.167811	0.833724	0.0131755	0.0928286	0.447954	0.3789
343	I	AT4G38970	FBA2	-0.68736	0.15583	-0.112615	-0.34585	-0.602411	0.722094	0.00981047	0.125556	0.380221	0.0407337
344	I	AT2G25510	AT2G25510	-0.787551	-0.153141	-0.158354	-0.46037	-0.847058	0.12241	0.000820474	0.0242647	0.130106	0.00302906
345	I	AT5G49130	DTX55	-0.778791	-0.0419052	-0.278534	-0.419654	0.0173549	0.466726	0.00145055	0.0704331	0.164813	0.591617
346	I	AT5G43150	AT5G43150	-0.6432	-0.0345728	-0.227485	-0.183065	-0.225115	0.712948	2.75713e-07	0.175838	0.102206	0.0900193
347	I	AT1G49000	AT1G49000	-0.666183	-0.0149421	-0.110232	-0.327938	-1.45361	0.491676	0.00232649	0.0937422	0.362731	1.3538e-07
348	I	AT5G45870	PYL12	-0.736121	-0.0493227	-0.206692	-0.309104	-0.444383	0.303228	0.0037691	0.108395	0.173018	0.0648494
349	I	AT1G78450	AT1G78450	-0.594781	-0.0621253	-0.254173	-0.345401	-0.518611	0.157116	0.00204444	0.0352884	0.0472133	0.0288273
350	I	AT3G01500	BCA1/CA1	-0.598339	0.0198888	-0.238525	-0.427632	-0.565144	0.241189	0.00204139	0.0213055	0.0645626	0.02291
351	I	AT2G48030	AT2G48030	-0.577848	-0.105351	-0.109674	-0.351597	0.33974	0.470402	5.26722e-05	0.0203498	0.510239	0.0675154
352	I	AT4G09750	AT4G09750	-0.544989	-0.165598	-0.215688	-0.308963	-0.123373	0.0772201	1.88429e-10	0.000858075	0.0241719	0.199438
353	I	AT4G36070	CPK18	-0.545162	-0.112539	-0.195953	-0.324515	0.0553685	0.169285	0.00119461	0.0473942	0.105673	0.305105
354	I	AT3G13432	AT3G13432	-0.688882	-0.0279318	0.024202	-0.563891	-1.4681	0.448181	0.00124775	0.0117375	0.607546	1.19234e-07
355	I	AT3G54050	CFBP1/HCEF1	-0.601199	0.00221428	-0.0175215	-0.476453	-0.254687	0.643864	0.019812	0.0659621	0.662749	0.268448
356	I	AT3G50820	PSBO2	-0.468181	-0.0907033	0.0469722	-0.609598	-0.12287	0.547973	0.0180366	0.00284575	0.941306	0.494207
357	I	AT4G24120	YSL1	-0.581228	-0.0308407	0.172631	-0.670871	0.208756	0.517823	0.0411101	0.0329436	0.860852	0.828523
358	I	AT4G38550	AT4G38550	-0.487771	-0.243285	-0.1621	-0.516891	-0.998237	0.108796	0.00281948	0.00171266	0.287164	3.1481e-09
359	I	AT5G38520	AT5G38520	-0.514207	-0.177128	-0.164619	-0.569044	-0.438069	0.266403	0.00793834	0.00683892	0.328013	0.0284595
360	I	AT4G30120	HMA3	-0.518134	-0.120995	-0.0787406	-0.473889	-1.44906	0.332499	0.00677572	0.0182812	0.472067	5.73394e-10
361	I	AT4G11390	AT4G11390	-0.579599	-0.201754	-0.125323	-0.524215	-1.41089	0.0998704	0.00517545	0.0166526	0.163023	3.8512e-05
362	I	AT5G24900	CYP714A2	-0.621126	-0.17638	-0.138405	-0.472314	-0.00383423	0.294196	0.00121654	0.0202668	0.42145	0.748231
363	I	AT1G30530	UGT78D1	-0.616596	0.00201301	-0.203203	-0.650765	-0.0729521	0.704554	0.00207226	0.00158786	0.273071	0.544274
364	I	AT5G06250	AT5G06250	-0.449189	-0.057815	-0.191676	-0.710979	-0.890484	0.339464	0.0311759	0.00527325	0.206767	0.00167747
365	I	AT4G30460	AT4G30460	-0.607491	-0.713187	0.0425811	0.0992759	1.02511	1.55521e-10	4.13609e-08	0.578112	0.8834	5.43227e-21
366	I	AT1G05560	UGT1	-0.644327	-0.517611	0.126145	0.173476	-0.183188	0.069402	0.024878	0.992869	0.948058	0.448864
367	I	AT1G02580	MEA	-0.507144	-0.57391	0.304438	0.190588	-1.02908	0.0459318	0.0557	0.808576	0.978664	0.00851956
368	I	AT4G00960	AT4G00960	-0.604764	-0.61563	0.230615	0.0481333	-0.995012	0.0243837	0.0179399	0.544833	0.847779	0.0036529
369	I	AT3G48200	AT3G48200	-0.873088	-0.299244	0.162598	0.169371	-0.358583	0.203989	0.00366083	0.832228	0.859654	0.20666
370	I	AT4G04330	RBCX1	-0.771427	-0.676451	0.323495	0.103528	-0.240856	0.0180872	0.005741	0.62185	0.94153	0.254826
371	I	AT4G38860	SAUR16	-0.880738	-0.485475	0.380445	0.103848	-1.60366	0.0313399	0.000207466	0.818914	0.674948	5.78439e-08
372	I	AT1G53610	AT1G53610	-0.605359	-0.514881	0.134053	-0.252342	-1.77346	0.0159688	0.00446777	0.131748	0.727175	3.14009e-08
373	I	AT5G20410	MGD2	-0.661101	-0.512284	0.101463	-0.213183	0.77024	0.0376452	0.00548144	0.367768	0.968554	0.0114605
374	I	AT1G51890	AT1G51890	-0.528662	-0.383726	0.158374	-0.162894	-1.57966	0.0159872	0.000907236	0.277177	0.768394	2.15462e-21
375	I	AT5G67430	AT5G67430	-0.578105	-0.379173	0.226232	-0.209657	-1.40074	0.0328817	0.00100746	0.220842	0.646693	2.68594e-12
376	I	AT4G01760	AT4G01760	-0.54985	-0.436188	0.0989939	-0.266984	-0.143845	0.0847462	0.0310555	0.250811	0.872919	0.431182
377	I	AT5G67160	EPS1	-0.599265	-0.388362	0.0765587	-0.180841	-0.400239	0.00498125	4.7123e-06	0.212661	0.869431	0.00328212
378	I	AT3G25717	RTFL16	-0.374042	-0.553704	0.336712	-0.106468	-0.86892	0.000115744	0.0100329	0.480325	0.0754555	7.82351e-10
379	I	AT1G34490	AT1G34490	-0.502335	-0.594242	0.122217	-0.236326	-0.285639	0.03042	0.0455987	0.246189	0.780277	0.210488
380	I	AT5G08350	AT5G08350	-0.432323	-0.543546	0.130268	-0.134999	-0.180104	0.0201421	0.0621805	0.489361	0.94038	0.414847
381	I	AT1G04150	AT1G04150	-0.823844	-0.326489	0.158375	-0.363075	0.0812527	0.151533	0.00145971	0.136643	0.959479	0.802401
382	I	AT3G15840	PIFI	-0.86346	-0.329764	0.269541	-0.306901	-0.731757	0.116968	0.000428453	0.148311	0.90201	0.00485089
383	I	AT1G78170	AT1G78170	-0.867571	-0.419275	0.341508	-0.126572	0.776321	0.179256	0.00485306	0.614934	0.615426	0.089548
384	I	AT5G09660	PMDH2	-0.918332	-0.213331	0.126918	-0.125235	-0.184487	0.281409	0.000913571	0.423822	0.874658	0.35862
385	I	AT1G02813	AT1G02813	-0.687386	-0.319352	0.609193	-0.258158	-0.350349	0.285382	0.0352973	0.370921	0.41332	0.315439
386	I	AT1G26390	FOX2	-0.629585	-0.346944	0.292308	0.00485123	-2.87515	0.0530671	0.00472065	0.329396	0.796802	2.86586e-07
387	I	AT5G35525	PCR3	-0.62567	-0.385469	0.397723	-0.166907	-0.859954	0.125037	0.0172748	0.405765	0.620895	0.00443554
388	I	AT5G55250	IAMT1	-0.500188	-0.375996	0.385745	-0.150506	-0.44979	0.069583	0.0135473	0.47066	0.178543	0.0324176
389	I	AT1G78820	AT1G78820	-0.517603	-0.239897	-0.0337405	-0.415745	-0.742825	0.191294	0.0236297	0.0704207	0.545149	0.00539331
390	I	AT3G20640	bHLH123	-0.589741	-0.2708	-0.0899168	-0.429962	-0.426576	0.0383131	2.80254e-06	0.00147932	0.495147	0.000980374
391	I	AT5G19220	ADG2	-0.53695	-0.306623	-0.0672276	-0.440728	-0.95328	0.0156762	9.49134e-06	0.000982435	0.557724	4.86808e-13
392	I	AT1G51480	AT1G51480	-0.529748	-0.300222	-0.164282	-0.374495	-1.17539	0.0651611	0.0101129	0.0491397	0.144958	0.000322052
393	I	AT1G56260	TEN1	-0.545041	-0.285881	-0.110835	-0.384605	-0.3698	0.102509	0.00210192	0.0420926	0.474072	0.0415583
394	I	AT1G32120	AT1G32120	-0.59946	-0.23162	-0.170723	-0.389974	-0.130774	0.193553	0.0155041	0.0945087	0.282749	0.328073
395	I	AT1G78530	AT1G78530	-0.64504	-0.30735	-0.145005	-0.380624	-0.0754022	0.123319	0.00329924	0.0759567	0.389053	0.512891
396	I	AT3G02030	AT3G02030	-0.50085	-0.386388	-0.030542	-0.439402	-0.162254	0.00712576	0.000248584	0.00332124	0.752161	0.251519
397	I	AT3G11050	FER2	-0.534188	-0.410531	0.0344748	-0.416354	-0.206665	0.00160963	1.51397e-05	0.00199002	0.998035	0.113134
398	I	AT5G49760	AT5G49760	-0.576148	-0.40724	-0.122014	-0.324849	-0.698587	0.000130445	3.63605e-08	0.00270922	0.297775	2.31238e-11
399	I	AT1G70740	AT1G70740	-0.545302	-0.399883	-0.153125	-0.385422	-0.234541	0.00586476	0.000126715	0.00924978	0.304399	0.10409
400	I	AT5G06670	AT5G06670	-0.51252	-0.401117	-0.128711	-0.351435	-0.197406	0.00540229	0.000208649	0.0179404	0.381852	0.162917
401	I	AT5G66590	AT5G66590	-0.531414	-0.381327	-0.121195	-0.376725	-0.88589	0.00726564	0.000165209	0.00909927	0.379575	8.42474e-10
402	I	AT1G05490	CLSY3/CHR31	-0.7542	-0.624882	0.0356738	-0.607936	-0.416084	0.00353751	0.00033009	0.00598558	0.634563	0.0342658
403	I	AT1G72490	AT1G72490	-0.743497	-0.469103	-0.0367481	-0.497509	-0.0628706	0.0108874	6.65738e-05	0.00793992	0.639908	0.544132
404	I	AT5G19970	AT5G19970	-0.729522	-0.515743	-0.0805696	-0.573686	-0.94723	0.000165497	5.38481e-08	4.08102e-05	0.458906	1.63177e-11
405	I	AT1G11530	CXXS1	-0.625892	-0.507661	-0.0194604	-0.567713	-0.555046	5.47143e-05	2.56426e-07	1.08729e-05	0.749004	8.00175e-06
406	I	AT1G53625	AT1G53625	-0.666781	-0.619878	-0.0415875	-0.532135	-0.665288	0.000828722	0.000230068	0.0040768	0.552883	0.000405449
407	I	AT5G15900	TBL19	-0.620803	-0.514686	-0.102901	-0.515238	-0.705204	0.00324766	0.000238522	0.00446201	0.407531	9.55445e-05
408	I	AT1G19050	ARR7	-0.641719	-0.567851	-0.0992112	-0.480176	-1.48357	7.27079e-06	2.43989e-07	0.000163293	0.37108	6.79451e-29
409	I	AT1G70895	CLE17	-0.629786	-0.581799	-0.126779	-0.440097	-0.218501	0.00109708	0.000283908	0.013752	0.381616	0.167837
410	I	AT5G27230	FRL5	-0.549567	-0.525359	-0.0946232	-0.420438	0.0241881	0.0171066	0.00886512	0.0570841	0.483322	0.718157
411	I	AT5G57520	ZFP2	-0.612754	-0.447206	-0.0906648	-0.411889	0.649948	0.038129	0.0080265	0.05413	0.234803	0.886499
412	I	AT1G18970	GLP1/GLP4	-0.692138	-0.479387	0.0397098	-0.403262	-2.07166	0.00678861	0.000214674	0.0192622	0.653028	1.12643e-21
413	I	AT1G10385	EXO84A	-0.658242	-0.344535	-0.0369821	-0.491345	-0.158495	0.0997004	0.00655824	0.0451647	0.491726	0.289776
414	I	AT1G78970	LUP1	-0.660473	-0.411826	-0.0892015	-0.471509	0.0899598	0.0658341	0.00725832	0.0458457	0.436971	0.70668
415	I	AT3G62780	AT3G62780	-0.68798	-0.379819	-0.0590026	-0.406602	-1.87173	0.0269752	0.00028908	0.0234211	0.409626	9.85343e-15
416	I	AT4G29450	AT4G29450	-0.974675	-0.532985	0.14919	-0.387463	0.252284	0.0185344	0.000435342	0.052821	0.490088	0.495165
417	I	AT4G18210	PUP10	-0.913143	-0.451331	0.0479026	-0.498024	-0.541801	0.027497	0.000221583	0.0231409	0.447002	0.0200842
418	I	AT5G10210	AT5G10210	-0.900684	-0.465926	-0.0591273	-0.451645	0.652111	0.00537656	4.66625e-08	0.00824714	0.630071	0.00186674
419	I	AT3G09400	PLL3	-1.06962	-0.249616	-0.0444561	-0.570524	0.770577	0.185076	2.3976e-05	0.0205624	0.53825	0.165691
420	I	AT5G24850	CRYD/CRY3	-0.934517	-0.335459	-0.125057	-0.48658	-0.353274	4.05852e-05	2.25333e-32	3.7664e-09	0.164847	1.0701e-05
421	I	AT5G44910	AT5G44910	-0.785412	-0.220292	0.07598	-0.594813	0.0332415	0.101614	1.79157e-09	1.26231e-05	0.895112	0.969125
422	I	AT1G13550	AT1G13550	-0.874927	-0.167603	0.0407244	-0.679945	-1.21347	0.155618	0.000134066	0.00387351	0.479369	1.83312e-05
423	I	AT2G16910	AMS	-0.95608	-0.182771	-0.052541	-0.691117	0.147565	0.162895	0.000280518	0.00815866	0.323542	0.547383
424	I	AT1G23110	AT1G23110	-0.766463	-0.252143	0.394256	-0.673116	-1.14603	0.0949745	0.00177631	0.00911132	0.877548	0.00096975
425	I	AT3G06640	AT3G06640	-0.796935	-0.323525	0.221859	-0.789112	-0.598389	0.0565742	0.0011368	0.00421572	0.59409	0.018964
426	I	AT1G65390	PP2A5	-1.26186	0.0422032	0.388507	-0.338218	-2.30023	0.236894	3.05147e-06	0.0490411	0.782931	4.3138e-07
427	I	AT2G15080	ATRLP19	-0.754364	-0.0120292	0.54145	-0.358658	-0.578497	0.583702	0.0134503	0.198148	0.695288	0.12401
428	I	AT3G11402	AT3G11402	-0.875716	-0.112029	0.357689	-0.515314	-0.698034	0.408161	0.00043972	0.038549	0.720024	0.00844074
429	I	AT5G27220	AT5G27220	-0.541086	-0.291767	0.309568	-0.349079	0.0782723	0.215719	0.0451849	0.169237	0.977391	0.633626
430	I	AT5G45680	FKBP13	-0.596694	-0.294192	0.157597	-0.362548	0.0717978	0.15777	0.0223079	0.12172	0.719627	0.533238
431	I	AT1G20020	LFNR2	-0.646658	-0.229933	0.104474	-0.421062	-0.497952	0.186057	0.000410451	0.0249558	0.9547	0.00784491
432	I	AT3G07600	HIPP16	-0.611809	-0.190973	0.182223	-0.379779	-0.122558	0.301481	0.000975184	0.0556484	0.681272	0.504036
433	I	AT1G20693	HMGB2	-0.513045	-0.311978	0.105044	-0.571054	-0.0401645	0.000968251	2.01172e-08	4.72075e-10	0.529507	0.691971
434	I	AT2G34390	NIP2-1	-0.577798	-0.24846	0.0428319	-0.580018	-0.956218	0.0750643	0.00607378	0.0143753	0.314422	0.00396338
435	I	AT5G56795	MT1B	-0.50772	-0.300914	0.230902	-0.553456	-0.692876	0.138118	0.018946	0.0132773	0.812098	0.00259993
436	I	AT3G19040	TAF1	-0.606456	-0.390864	0.276279	-0.528258	-0.310546	0.0911501	0.011052	0.0385202	0.814416	0.175377
437	I	AT4G16860	RPP4	-0.612343	-0.376191	0.251537	-0.487457	-0.859032	0.0833572	0.00975985	0.0403104	0.956227	0.00150447
438	I	AT3G59370	AT3G59370	-0.632187	-0.587213	0.158722	-0.334867	0.107044	2.16446e-08	6.32565e-10	0.00212267	0.341884	0.573173
439	I	AT1G17240	ATRLP2	-0.592039	-0.50126	0.164798	-0.39309	-0.629708	0.0332258	0.0112407	0.0849504	0.913543	0.0145453
440	I	AT5G12340	AT5G12340	-0.627014	-0.500283	0.181351	-0.466682	-0.322748	0.0228599	0.00468486	0.0354128	0.949784	0.12983
441	I	AT2G21540	SFH3	-0.46915	-0.642355	0.342389	-0.570911	-1.34197	0.000113089	0.00336915	0.000686902	0.272913	1.57846e-14
442	I	AT4G37235	AT4G37235	-0.435945	-0.646705	0.302431	-0.715447	-0.113676	0.00824088	0.0251445	0.00469819	0.710426	0.197274
443	I	AT1G53990	GLIP3	-0.638966	-0.726491	0.350129	-0.488337	-2.5032	0.00118754	0.00157475	0.0119009	0.769532	1.73357e-07
444	I	AT3G26740	CCL	-0.605337	-0.660356	0.292497	-0.47994	0.292189	0.00209358	0.00419594	0.0262321	0.550074	0.558887
445	I	AT2G25410	ATL22	-0.684819	-0.59786	0.196681	-0.583719	-2.19378	0.00348218	0.000782397	0.00477399	0.471122	1.24023e-07
446	I	AT2G15830	AT2G15830	-0.51969	-0.589628	0.212717	-0.566572	0.119655	0.00629786	0.01379	0.00966474	0.787278	0.989734
447	I	AT4G28350	LECRK72	-0.563299	-0.650085	0.118443	-0.536765	0.298548	0.00434056	0.00969007	0.0190226	0.978387	0.685436
448	I	AT1G49230	ATL78	-0.460191	-0.367926	-0.653197	-0.656417	-0.788285	0.0189306	0.00423373	0.000206089	0.000154363	1.09884e-05
449	I	AT1G69520	AT1G69520	-0.481718	-0.334001	-0.643437	-0.652489	-1.47619	0.00975928	0.000190577	8.15404e-06	3.66405e-06	1.74789e-20
450	I	AT3G60910	AT3G60910	-0.342448	-0.375139	-0.579295	-0.641654	-0.351158	0.00106044	0.00221468	6.01258e-08	4.70585e-07	0.00189471
451	I	AT4G13860	AT4G13860	-0.38884	-0.383457	-0.633282	-0.627831	-0.285479	0.00644364	0.00545811	1.74976e-05	1.21607e-05	0.0382044
452	I	AT3G53260	PAL2	-0.450739	-0.301906	-0.604993	-0.605732	-1.04873	0.00320957	1.16057e-05	4.45174e-09	4.55133e-09	2.17911e-24
453	I	AT2G30010	TBL45	-0.375984	-0.278619	-0.613175	-0.615369	-0.322725	0.0782799	0.0231491	0.000814414	0.000636135	0.0513328
454	I	AT3G55980	SZF1	-0.376606	-0.327936	-0.595052	-0.600114	-0.910671	0.0443548	0.0307978	0.00466231	0.0038558	0.000351649
455	I	AT1G30550	AT1G30550	-0.438541	-0.2903	-0.557935	-0.83165	-0.442579	0.036412	0.00204444	1.42787e-07	0.000178363	0.0023206
456	I	AT1G10810	AT1G10810	-0.435643	-0.364111	-0.62775	-0.761314	-0.287419	0.0357075	0.0147885	0.000423305	0.00166738	0.0760692
457	I	AT5G65160	TPR14	-0.392237	-0.354748	-0.601115	-0.831623	-0.649629	0.00708793	0.00261288	6.47102e-09	1.13663e-05	2.12863e-06
458	I	AT5G52020	ERF025	-0.40162	-0.188923	-0.574766	-0.746833	-0.362834	0.18188	0.0243572	0.000399072	0.0034358	0.0451867
459	I	AT4G05120	ENT3	-0.43736	-0.270367	-0.668012	-0.741598	-0.777483	0.0578746	0.00440502	3.00177e-05	7.16763e-05	7.68169e-06
460	I	AT5G25890	IAA28	-0.320572	-0.279112	-0.698166	-0.745864	-0.259061	0.000946178	0.000118282	6.99385e-19	3.28384e-17	0.00193209
461	I	AT2G35650	CSLA7/ATCSLA07	-0.583467	-0.557507	-0.601674	-0.713601	-0.661533	1.36198e-09	2.39954e-11	1.194e-13	3.69892e-11	2.92473e-13
462	I	AT5G46790	PYL1	-0.579437	-0.557691	-0.621341	-0.698265	-0.621914	6.31166e-09	5.37717e-10	1.14574e-12	7.91892e-11	5.42094e-11
463	I	AT3G63300	VAB/FKD1	-0.486394	-0.518942	-0.636801	-0.864945	-0.453659	0.000712417	0.00107297	1.65857e-07	4.74028e-05	0.00251747
464	I	AT1G73310	SCPL4	-0.452647	-0.568274	-0.604546	-0.755174	-0.808455	0.000106022	0.00105296	1.05691e-06	3.74352e-05	9.00586e-08
465	I	AT1G05850	CTL1/POM1	-0.521787	-0.52226	-0.615074	-0.71552	-0.523077	3.09443e-15	2.52291e-15	3.27754e-27	1.30935e-20	1.6596e-15
466	I	AT4G18390	TCP2	-0.511877	-0.479598	-0.627011	-0.75264	-0.135688	0.00769364	0.0039823	0.000145941	0.000834124	0.232927
467	I	AT3G54310	AT3G54310	-0.577686	-0.259211	-0.582891	-0.660399	-0.281832	0.0395489	0.00272075	0.00269509	0.00219369	0.0437652
468	I	AT1G07710	AT1G07710	-0.543305	-0.338996	-0.52762	-0.632457	-1.32431	0.0308586	0.00276636	0.00224821	0.00454773	2.79436e-07
469	I	AT2G39200	MLO12	-0.585328	-0.311742	-0.509884	-0.713344	0.223262	0.00244828	4.8567e-09	7.97163e-12	6.64858e-07	0.1358
470	I	AT4G24130	AT4G24130	-0.525434	-0.332775	-0.707132	-0.626966	0.0761014	0.00770722	2.72526e-05	1.10562e-06	2.71033e-08	0.965135
471	I	AT1G67790	SEOC	-0.575602	-0.374533	-0.692056	-0.626165	-0.617404	0.0243604	0.00208426	0.00311911	0.000738594	0.00288034
472	I	AT2G03600	ATUPS3/UPS3	-0.584259	-0.423284	-0.717774	-0.612828	-1.26551	0.00331572	0.000353257	0.00124456	0.000167069	0.000104665
473	I	AT3G45080	SOT6	-0.565143	-0.415278	-0.577189	-0.611515	1.21091	0.0523848	0.0108339	0.0100984	0.0112724	0.0010383
474	I	AT5G19340	AT5G19340	-0.603313	-0.429241	-0.532228	-0.586609	-0.401983	5.0284e-06	4.78862e-11	8.46718e-10	1.36351e-08	1.42863e-05
475	I	AT1G05805	bHLH128	-0.510495	-0.47081	-0.597709	-0.565554	-0.637606	4.33876e-05	5.6411e-06	1.58518e-06	2.29907e-07	2.98953e-08
476	I	AT1G68650	AT1G68650	-0.569616	-0.491615	-0.636915	-0.594718	-0.808342	8.57808e-06	1.13822e-07	1.69023e-07	8.78486e-09	4.58671e-13
477	I	AT1G73600	AT1G73600	-0.320902	-0.382509	-0.761286	-0.772884	-0.828849	0.0205683	0.0334178	0.000418771	0.000278675	0.000469205
478	I	AT4G01540	NAC068/NTL12	-0.202685	-0.305304	-0.793156	-0.775282	-1.27458	0.0297762	0.109043	2.20997e-06	8.0479e-07	9.94531e-14
479	I	AT1G24620	CML25	-0.177473	-0.296688	-0.773127	-0.965906	-1.01814	0.0302818	0.124923	2.39561e-08	9.11581e-07	9.20293e-10
480	I	AT1G74440	AT1G74440	-0.299954	-0.357355	-0.728626	-0.928097	-1.42095	0.0154631	0.0256887	1.57058e-06	2.57382e-05	5.16981e-12
481	I	AT1G66960	AT1G66960	-0.427523	-0.350703	-0.546409	-0.997068	-0.430472	0.0338497	0.0131941	4.6093e-05	0.00502665	0.0194261
482	I	AT2G35710	PGSIP8	-0.396845	-0.291342	-0.63773	-1.03603	-0.927213	0.0439702	0.0116558	1.1653e-07	0.000305535	1.33864e-06
483	I	AT4G23515	AT4G23515	-0.272275	-0.147312	-0.648848	-0.932765	-0.662073	0.149865	0.0624827	0.000188364	0.00220104	0.00364302
484	I	AT2G35850	AT2G35850	-0.259142	-0.293727	-0.628126	-0.905766	-0.819676	0.0372685	0.0401775	0.000290214	0.00185186	0.00103701
485	I	AT2G47010	AT2G47010	-0.346397	-0.221106	-0.609632	-0.860716	0.0442571	0.108039	0.0157535	4.11068e-08	5.27768e-05	0.878317
486	I	AT3G23290	LSH4	-0.375893	0.174605	-0.587711	-0.701627	-0.591086	0.741419	0.0549918	0.00385104	0.00905553	0.0141718
487	I	AT5G18661	AT5G18661	-0.550785	0.0395731	-0.451956	-0.723362	-1.52583	0.417341	0.00437202	0.00101699	0.0153907	1.82479e-08
488	I	AT3G07970	QRT2	-0.729711	-0.120111	-0.724196	-0.698862	-0.145852	0.244407	0.000138797	0.00034854	0.000170774	0.222263
489	I	AT5G11590	DREB3/TINY2	-0.777627	0.0992085	-0.568718	-0.625411	-1.84253	0.31246	0.000156602	0.00241128	0.00237305	1.33946e-08
490	I	AT2G44370	AT2G44370	-0.393344	-0.10811	-0.415956	-1.14796	-3.48819	0.15449	0.00420063	2.2647e-11	0.0034642	3.2615e-61
491	I	AT5G14330	AT5G14330	-0.31913	-0.170679	-0.406489	-1.05994	-0.214834	0.191928	0.0265572	2.85952e-12	0.00649245	0.122906
492	I	AT3G47770	ABCA6/ATATH5	-0.466041	-0.115965	-0.699797	-0.90308	-0.913745	0.181131	0.00746602	6.87932e-05	0.000463324	4.76161e-05
493	I	AT5G62350	AT5G62350	-0.536967	-0.0796059	-0.64923	-0.840921	-1.71806	0.331873	3.87429e-06	1.88826e-12	3.61381e-08	1.04048e-44
494	I	AT3G47070	AT3G47070	-0.61526	-0.111984	-0.434316	-1.00688	-0.895102	0.229747	0.000560615	4.49726e-06	0.0120962	1.55715e-05
495	I	AT3G20600	NDR1	-0.505566	-0.205376	-0.56554	-0.850633	-1.25826	0.101633	0.00245308	3.49953e-05	0.00154945	1.0443e-08
496	I	AT4G20000	AT4G20000	-0.561034	-0.236443	-0.503504	-0.844254	-1.20339	0.0814929	0.000954545	1.14842e-05	0.00330248	2.78046e-09
497	I	AT1G55120	CWINV3/FRUCT5	-0.493051	-0.206924	-0.399137	-0.827288	-0.427036	0.126491	0.000812323	2.29177e-07	0.00839944	0.00411148
498	I	AT2G26440	PME12	-0.371629	-0.216717	-0.469221	-0.904486	-2.22251	0.0777368	0.00847265	8.37049e-07	0.00259242	8.99791e-23
499	I	AT4G11550	AT4G11550	-0.51764	-0.429668	-0.40575	-0.872337	-1.28991	0.00912265	0.00198787	1.14348e-05	0.0134388	1.18405e-09
500	I	AT1G13250	GATL3	-0.609792	-0.457965	-0.450617	-0.844103	-0.601817	0.00131207	1.93678e-05	3.43216e-08	0.00172917	3.60547e-05
501	I	AT4G00770	AT4G00770	-0.600291	-0.444651	-0.456113	-0.944653	-0.691323	0.00532124	0.000242085	3.04535e-07	0.00480684	6.53165e-05
502	I	AT2G15370	FUT5	-0.457916	-0.516932	-0.353673	-0.963645	-0.852286	0.000215276	0.000662131	1.50709e-10	0.00991123	3.83247e-09
503	I	AT3G04140	AT3G04140	-0.406541	-0.450501	-0.410121	-0.93502	-1.07045	0.00373008	0.00558246	1.96744e-07	0.00782963	1.48868e-09
504	I	AT3G62280	AT3G62280	-0.507221	-0.51389	-0.477489	-0.935148	-2.24618	0.000137533	0.000111908	2.74815e-10	0.000370087	1.86688e-40
505	I	AT1G55450	AT1G55450	-0.452476	-0.542617	-0.519713	-0.85243	-2.71742	5.18487e-05	0.000461572	2.40168e-09	0.000105131	6.34058e-61
506	I	AT3G25600	CML16	-0.470389	-0.447965	-0.522139	-0.880461	-0.543603	0.000237492	5.84492e-05	2.4369e-11	2.02347e-05	7.47309e-06
507	I	AT1G78260	AT1G78260	-0.434996	-0.583364	-0.214814	-0.809989	-0.0287389	6.42098e-08	3.85594e-05	1.61645e-13	0.0573467	0.692497
508	I	AT2G26360	AT2G26360	-0.493192	-0.504899	-0.286153	-0.860861	-0.54161	0.00016052	0.000127521	1.43296e-09	0.0300588	4.4525e-05
509	I	AT2G47370	AT2G47370	-0.560078	-0.535085	-0.377874	-0.813186	-0.611184	0.00295754	0.00124107	6.07084e-05	0.0234196	0.000961334
510	I	AT5G17960	AT5G17960	-0.586091	-0.498087	-0.434075	-0.768978	-1.10736	0.0060399	0.00167019	0.000649091	0.00905553	4.16285e-05
511	I	AT4G00070	AT4G00070	-0.478836	-0.455632	-0.383666	-0.750029	-0.944017	0.0033679	0.00133972	1.31648e-05	0.0122214	3.17146e-08
512	I	AT1G72130	NPF5.11	-0.501659	-0.531736	-0.356328	-0.778381	-0.422708	6.64353e-07	1.50822e-06	1.18705e-12	0.000966277	5.8732e-05
513	I	AT4G01350	AT4G01350	-0.537393	-0.511612	-0.299751	-0.775975	-0.549125	1.34587e-05	2.98602e-06	1.28638e-10	0.0118103	2.44299e-06
514	I	AT5G46260	AT5G46260	-0.602451	-0.401981	-0.286007	-0.872906	-3.40394	0.00506375	0.000118401	6.19754e-06	0.0227105	1.18692e-17
515	I	AT5G58900	AT5G58900	-0.587986	-0.450967	-0.269692	-0.883361	0.0687526	3.59662e-06	5.83801e-10	6.00711e-19	0.00736939	0.830324
516	I	AT4G16350	CBL6	-0.429832	-0.283462	-0.321673	-0.838545	-1.48408	0.0350297	0.00165406	1.72649e-07	0.021898	1.87407e-18
517	I	AT1G64920	UGT79B11	-0.460855	-0.352293	-0.25524	-0.809694	-1.49504	0.0098172	0.000716055	9.24721e-08	0.0588849	3.57518e-21
518	I	AT5G10230	ANNAT7	-0.499202	-0.350441	-0.325187	-0.844332	0.897552	0.00611129	6.37688e-05	6.28224e-11	0.0137324	1.55402e-11
519	I	AT1G59940	ARR3	-0.280513	-0.599101	-0.550805	-0.874965	0.556818	0.000877182	0.0812846	3.32143e-06	0.00212036	0.0790465
520	I	AT1G76240	AT1G76240	-0.30757	-0.672396	-0.539119	-0.936832	-0.270059	3.00581e-08	0.00763683	7.86836e-14	7.26764e-06	0.018936
521	I	AT3G50470	HR3	-0.241722	-0.617786	-0.414832	-1.02106	-3.01918	0.000494931	0.0200781	4.56944e-06	0.00460814	5.84661e-12
522	I	AT3G61300	AT3G61300	-0.236247	-0.519929	-0.45632	-0.935013	-0.959358	0.00176897	0.0762288	9.1355e-07	0.00503297	1.70287e-07
523	I	AT4G27290	AT4G27290	-0.284257	-0.631011	-0.418283	-0.886163	-0.099109	0.000185857	0.0521353	1.24467e-06	0.0104975	0.36677
524	I	AT3G60490	ERF035	-0.425888	-0.623353	-0.23194	-0.999738	-0.937869	0.000130235	0.00372551	3.40432e-08	0.0950855	4.7826e-08
525	I	AT4G12440	APT4	-0.329538	-0.565863	-0.262643	-1.03607	-1.44108	0.0026993	0.0269427	4.55333e-06	0.0643847	6.91122e-09
526	I	AT1G76250	AT1G76250	-0.463749	-0.708337	-0.462352	-0.981596	-0.566967	8.63819e-07	0.000376575	2.83664e-10	0.000730766	4.07786e-05
527	I	AT3G20680	AT3G20680	-0.523991	-0.669228	-0.480806	-0.975199	-0.535121	0.000370409	0.00190728	3.46191e-06	0.00513143	0.00265998
528	I	AT2G44110	MLO15	-0.354858	-0.688094	-0.431233	-1.10998	0.0493053	2.65551e-11	0.000242203	7.12425e-24	1.93408e-05	0.97341
529	I	AT4G18430	RABA1E	-0.48104	-0.637438	-0.369931	-1.07194	-0.968657	1.30094e-07	3.07116e-05	5.13431e-17	0.00171761	3.3289e-15
530	I	AT1G33320	CGS2	-0.415467	-0.768696	-0.328856	-1.03857	-0.316883	0.000701161	0.00617583	0.000200404	0.015946	0.0230324
531	I	AT5G42785	AT5G42785	-0.466173	-0.685153	-0.320946	-0.958724	-0.31419	3.84709e-06	0.00065707	1.47228e-09	0.0215089	0.0199034
532	I	AT3G07390	AIR12	-0.692458	-0.279204	-0.452629	-0.729036	-0.453445	0.0165767	4.30707e-09	1.84552e-09	0.000162766	0.000119403
533	I	AT3G52561	AT3G52561	-0.632417	-0.270607	-0.310897	-0.73341	-1.661	0.0423055	0.00109563	0.00102064	0.0331398	9.47331e-08
534	I	AT5G66700	ATHB-53	-0.74488	-0.249257	-0.281737	-0.76477	-0.388141	0.108178	0.000333084	0.000566251	0.0955764	0.0386205
535	I	AT1G71690	AT1G71690	-0.559598	-0.411768	-0.279216	-0.707573	0.0914614	0.0266821	0.00628516	0.00476325	0.0543442	0.282257
536	I	AT2G29710	UGT71D2	-0.627973	-0.392485	-0.322331	-0.765344	0.32461	0.0308904	0.000839673	0.000188957	0.0737959	0.602791
537	I	AT2G47130	SDR3A	-0.626841	-0.432308	-0.31401	-0.726953	-1.47785	0.00198392	1.15695e-05	9.21806e-07	0.0230781	1.8455e-21
538	I	AT2G40300	FER4	-0.759471	-0.514854	-0.278674	-0.667374	-0.47814	5.60184e-05	1.59873e-09	4.09413e-07	0.0280994	0.000146732
539	I	AT5G01490	CAX4	-0.728282	-0.391089	-0.268952	-0.739462	-1.52276	0.00772693	3.33158e-06	6.10666e-06	0.0556515	6.29178e-18
540	I	AT1G79910	AT1G79910	-0.544694	-0.366006	-0.0472781	-0.817549	-0.265887	0.0668494	0.0101498	0.000702274	0.492047	0.146341
541	I	AT3G50740	UGT72E1	-0.531545	-0.309604	-0.059871	-0.760829	-4.40954	0.00450262	4.05907e-06	1.77658e-10	0.389053	2.46301e-206
542	I	AT1G07160	AT1G07160	-0.72446	-0.335251	-0.0882432	-0.726404	-1.22318	0.0462647	0.000533193	0.0011966	0.278551	2.27115e-06
543	I	AT2G27660	AT2G27660	-0.646168	-0.26878	-0.134529	-0.765825	-1.66007	0.0599287	9.51949e-05	6.8948e-06	0.268692	7.56201e-20
544	I	AT5G10410	AT5G10410	-0.51457	-0.291865	-0.1683	-0.685287	-1.28819	0.0308352	0.000179012	3.3396e-06	0.204725	1.64962e-17
545	I	AT1G26590	AT1G26590	-0.560982	-0.31701	-0.243379	-0.647859	-0.541463	0.0756212	0.00893234	0.00593093	0.130106	0.0174776
546	I	AT4G33000	CBL10	-0.556669	-0.389153	-0.24097	-0.624942	-0.0846433	0.0408131	0.00426579	0.00353775	0.172139	0.432741
547	I	AT3G55150	ATEXO70H1	-0.594365	-0.37951	-0.154726	-0.529246	-1.72297	0.0100559	9.04541e-05	0.000651401	0.234802	6.17421e-24
548	I	AT5G16170	AT5G16170	-0.562915	-0.367025	-0.120276	-0.522088	-1.30218	0.00475779	9.17164e-06	0.000133969	0.323522	4.58919e-20
549	I	AT1G78570	RHM1	-0.583644	-0.335892	-0.146808	-0.604645	-0.373997	1.32839e-06	6.87341e-18	6.98539e-19	0.0583794	4.60028e-08
550	I	AT4G36530	AT4G36530	-0.644395	-0.306582	-0.149622	-0.628317	-0.211497	0.012202	4.52325e-08	8.50133e-07	0.237481	0.0796261
551	I	AT1G65481	AT1G65481	-0.452412	-0.209411	-0.111069	-1.02005	-0.278233	0.164642	0.0269388	0.000270602	0.303518	0.123607
552	I	AT1G74430	MYB95	-0.358737	-0.00939915	0.0512182	-0.879736	0.0914929	0.469994	0.114175	0.00377834	0.60994	0.593773
553	I	AT5G01560	LECRK64/LECRKA4.3	-0.321058	-0.105615	-0.00170497	-0.907913	-0.70486	0.389202	0.101865	0.000294412	0.648169	0.00370458
554	I	AT3G51660	AT3G51660	-0.370399	-0.418044	-0.172538	-0.962031	-2.17601	0.00272354	0.00473597	3.18953e-09	0.152001	1.28081e-30
555	I	AT2G41990	AT2G41990	-0.331061	-0.396196	-0.113743	-0.877357	0.219765	0.0549041	0.0666221	0.00319799	0.237678	0.576835
556	I	AT4G34900	XDH2	-0.305345	-0.360982	-0.0970092	-0.902935	0.471034	0.11376	0.155951	0.00136705	0.457356	0.732844
557	I	AT2G15350	FUT10	-0.264908	-0.328716	-0.114921	-0.797396	-0.956695	0.0784133	0.109738	0.00151651	0.322031	0.000270163
558	I	AT4G02482	AT4G02482	-0.272482	-0.479233	-0.13456	-0.682014	-0.374414	0.028863	0.128709	0.00555805	0.353182	0.0759876
559	I	AT2G22795	AT2G22795	-0.244193	-0.384435	-0.158445	-0.739049	-0.374535	0.0028769	0.0626764	7.67127e-09	0.249625	0.00368925
560	I	AT5G53550	YSL3	-0.271812	-0.410575	-0.197131	-0.685541	-0.279505	0.00018663	0.0145143	4.04787e-10	0.095986	0.0114773
561	I	AT1G57570	JAL14	-0.304773	-0.400495	-0.311437	-0.923198	-0.618799	0.0327449	0.0610815	0.000172081	0.0733565	0.00480604
562	I	AT1G69550	AT1G69550	-0.293184	-0.380355	-0.259584	-0.760049	-0.968742	0.0169501	0.0487689	1.74481e-05	0.0950855	3.72429e-08
563	I	AT4G39600	AT4G39600	-0.32071	-0.455071	-0.318082	-0.761548	-0.238122	0.0125413	0.0513936	0.000173673	0.0695241	0.140018
564	I	AT3G10500	NAC053/NTL4	-0.517622	-0.527486	-0.457641	-0.42436	-0.736085	0.000114607	0.000147064	0.00187286	0.000935127	9.96459e-08
565	I	AT4G32000	AT4G32000	-0.450272	-0.526085	-0.497025	-0.416133	-0.825513	0.000431363	0.00137532	0.005731	0.00081375	8.6058e-08
566	I	AT4G25620	AT4G25620	-0.466244	-0.551022	-0.466136	-0.513988	-0.294497	1.91113e-05	0.000148239	9.66443e-05	0.000271942	0.0173956
567	I	AT4G25070	AT4G25070	-0.416828	-0.504369	-0.464409	-0.465712	-0.469265	2.69046e-07	1.22628e-05	3.03703e-06	2.11992e-06	1.12735e-06
568	I	AT2G27930	AT2G27930	-0.45042	-0.525575	-0.438361	-0.475498	-0.304787	0.00486255	0.0103855	0.0116612	0.0167557	0.0727071
569	I	AT5G65970	MLO10	-0.463329	-0.544351	-0.445391	-0.441602	-0.405342	1.85414e-06	3.99787e-05	0.000126019	0.000111302	0.000339548
570	I	AT2G01818	AT2G01818	-0.391873	-0.60699	-0.388293	-0.435475	-1.00125	4.28254e-05	0.00520925	0.00310262	0.00774854	5.0461e-11
571	I	AT3G61260	AT3G61260	-0.426151	-0.56526	-0.409222	-0.433523	-0.23361	1.79671e-07	8.24761e-05	7.38588e-05	0.000211116	0.0327174
572	I	AT5G15580	LNG1	-0.378704	-0.652987	-0.420955	-0.475489	-0.628606	1.96111e-12	3.71097e-05	4.07572e-07	6.88462e-06	7.08317e-12
573	I	AT1G51940	LYK3	-0.417082	-0.655447	-0.498888	-0.506414	-0.29059	1.69146e-07	0.000472252	6.31516e-05	5.62305e-05	0.0154373
574	I	AT1G26270	PI4KG5	-0.439776	-0.62987	-0.445139	-0.511254	-0.36242	3.53401e-10	1.14468e-05	4.31276e-07	1.21903e-05	0.000296852
575	I	AT1G71020	PUB10	-0.424025	-0.611716	-0.442774	-0.477201	-0.334807	6.87147e-14	4.47301e-08	1.19089e-08	3.91605e-08	2.53127e-05
576	I	AT5G59360	SMR14	-0.466929	-0.649509	-0.448177	-0.290079	-0.647566	0.00293138	0.0149695	0.0903964	0.0222923	0.00387009
577	I	AT3G53380	LECRK81	-0.501055	-0.628664	-0.445098	-0.341647	-0.335957	6.07324e-11	3.5097e-08	0.000506107	2.69645e-06	0.000312601
578	I	AT3G57500	AT3G57500	-0.544092	-0.637412	-0.402262	-0.336893	-0.56671	0.0034667	0.00594136	0.0647862	0.032875	0.00858983
579	I	AT2G34650	PID	-0.385232	-0.608684	-0.372448	-0.335619	0.348089	8.65533e-05	0.00905543	0.0327551	0.0167557	0.118879
580	I	AT1G75020	LPAT4	-0.428155	-0.658095	-0.412335	-0.382445	-0.244892	5.86438e-08	0.000217937	0.0018097	0.000632388	0.0366649
581	I	AT1G77885	AT1G77885	-0.452507	-0.677162	-0.360463	-0.395283	-0.731688	3.60875e-06	0.00152729	0.00598392	0.0132199	5.93371e-07
582	I	AT4G28260	AT4G28260	-0.440264	-0.656793	-0.363455	-0.383728	-0.506622	3.39612e-14	2.8117e-07	1.34594e-05	3.90131e-05	3.40695e-09
583	I	AT4G34920	AT4G34920	-0.572017	-0.667396	-0.395486	-0.435582	-0.121332	5.25831e-08	2.28429e-06	0.000409114	0.00146349	0.287298
584	I	AT5G50900	AT5G50900	-0.566749	-0.607432	-0.348325	-0.488712	-0.470193	8.68431e-10	5.04804e-09	1.06733e-06	0.000543553	1.51223e-06
585	I	AT1G30130	AT1G30130	-0.565457	-0.608272	-0.35908	-0.429756	-0.0474824	1.08809e-08	6.78826e-08	6.59892e-05	0.000985993	0.596964
586	I	AT4G22810	AHL24	-0.549043	-0.610245	-0.373772	-0.4476	-0.726953	9.45926e-08	9.59838e-07	9.93427e-05	0.0011853	1.61427e-10
587	I	AT1G47603	ATPUP19	-0.476402	-0.516891	-0.341573	-0.45995	-1.26656	0.00759271	0.00777485	0.0180632	0.0453159	4.28148e-07
588	I	AT1G69810	WRKY36	-0.486811	-0.527818	-0.275549	-0.43201	-0.919105	1.5954e-07	9.88808e-07	2.16755e-05	0.00842408	4.40535e-20
589	I	AT5G59010	BSK5	-0.467163	-0.509813	-0.389373	-0.385657	-0.444099	1.64899e-07	7.13301e-07	0.000103844	7.13571e-05	3.49416e-06
590	I	AT3G24982	ATRLP40	-0.481458	-0.576038	-0.395605	-0.413794	0.798273	0.0170632	0.023063	0.0533014	0.0439166	0.899154
591	I	AT2G30990	AT2G30990	-0.475599	-0.557778	-0.331294	-0.418309	-0.912829	2.3062e-07	5.21505e-06	0.000126855	0.00235972	2.85624e-17
592	I	AT5G63810	BGAL10	-0.509658	-0.55675	-0.344732	-0.394534	-0.39791	5.6153e-11	7.07108e-10	5.22466e-06	6.45496e-05	2.07256e-06
593	I	AT5G24890	AT5G24890	-0.411741	-0.706211	-0.454215	-0.393542	-0.328539	3.75255e-10	0.000214759	0.000538781	6.26631e-05	0.00320421
594	I	AT3G45390	LECRK12	-0.386804	-0.749131	-0.430427	-0.459019	-1.996	0.000377222	0.0105402	0.00929215	0.00886858	4.71115e-10
595	I	AT4G38160	PDE191	-0.367512	-0.744812	-0.477295	-0.429366	-0.646858	1.69146e-07	0.00470673	0.0022997	0.000523511	3.11499e-06
596	I	AT1G11380	AT1G11380	-0.272073	-0.713976	-0.532521	-0.51099	-0.0836218	1.2772e-09	0.0182324	1.61904e-05	5.58748e-06	0.424412
597	I	AT1G23390	AT1G23390	-0.329439	-0.714957	-0.560303	-0.453392	-0.396267	8.06893e-06	0.0277829	0.00377954	0.000416674	0.0100297
598	I	AT1G03457	AT1G03457	-0.295956	-0.598419	-0.499437	-0.392097	-0.322988	1.61885e-09	0.00185694	0.000116336	3.38297e-07	0.000845592
599	I	AT1G78120	TPR12	-0.40592	-0.623448	-0.550488	-0.40716	-1.65766	2.84996e-08	0.0002293	0.000266806	9.39568e-07	4.58285e-46
600	I	AT1G65590	HEXO3	-0.37512	-0.643725	-0.538966	-0.440238	-0.697029	1.20064e-09	0.000298345	3.65154e-05	3.28461e-07	2.98273e-11
601	I	AT1G70700	JAZ9/TIFY7	-0.370791	-0.643725	-0.508072	-0.427489	-0.567379	0.00264446	0.0308497	0.0304056	0.0105429	0.00741497
602	I	AT2G46330	AGP16	-0.34275	-0.704395	-0.259819	-0.382949	-0.371804	1.15162e-08	0.00598789	0.00219996	0.0452888	0.00266301
603	I	AT3G14050	RSH2	-0.399521	-0.679492	-0.300768	-0.308289	-0.330045	2.81606e-07	0.00253592	0.0209745	0.0280114	0.0125183
604	I	AT2G43470	AT2G43470	-0.309457	-0.78376	-0.318582	-0.410629	1.1656	0.00486037	0.165296	0.107274	0.177278	0.0068012
605	I	AT2G01950	BRL2/VH1	-0.393081	-0.79079	-0.363559	-0.405855	-0.614777	1.12803e-19	5.83116e-06	4.41117e-06	4.33426e-05	1.0229e-12
606	I	AT5G04330	CYP84A4	-0.415853	-0.782467	-0.327172	-0.372287	0.435111	0.000312954	0.0295481	0.0651405	0.0942013	0.348233
607	I	AT1G05570	CALS1	-0.285685	-0.685691	-0.333109	-0.498276	-1.74956	3.88672e-16	0.000783041	4.40961e-09	0.000112593	4.0932e-93
608	I	AT1G79760	DTA4	-0.332026	-0.676395	-0.30939	-0.431869	-0.691264	0.000493492	0.0512771	0.0197617	0.0780196	0.000435764
609	I	AT1G32700	AT1G32700	-0.338194	-0.690412	-0.365951	-0.479471	0.0265046	4.65122e-10	0.00237382	1.89323e-05	0.0013081	0.95642
610	I	AT1G53180	AT1G53180	-0.312309	-0.693024	-0.367911	-0.423768	0.344128	1.71228e-12	0.00128432	2.40874e-05	0.000222354	0.00198894
611	I	AT1G12070	AT1G12070	-0.301704	-0.793702	-0.355286	-0.541221	0.160388	0.00239576	0.0692191	0.0216454	0.0586539	0.568508
612	I	AT3G29240	AT3G29240	-0.219429	-0.784766	-0.389599	-0.584002	-0.583357	0.000226942	0.146034	0.00409441	0.0375398	0.00504738
613	I	AT5G03630	MDAR2	-0.428125	-0.391135	-0.429036	-0.51787	-0.704895	3.77913e-13	9.93221e-16	5.2648e-22	1.51602e-15	1.34172e-40
614	I	AT1G19600	AT1G19600	-0.412981	-0.445636	-0.428384	-0.546611	-0.830327	1.18266e-08	7.73812e-08	3.96119e-12	4.3842e-08	5.72494e-27
615	I	AT5G41140	AT5G41140	-0.420587	-0.443258	-0.451277	-0.523592	-0.844236	2.40596e-06	5.73065e-06	3.35781e-08	1.74267e-06	1.33599e-19
616	I	AT1G78300	GRF2	-0.363025	-0.48478	-0.408427	-0.517676	-0.393045	2.71566e-17	2.22274e-10	2.97317e-19	1.45867e-12	5.0566e-12
617	I	AT1G15210	ABCG35/PDR7	-0.350536	-0.426242	-0.41391	-0.550981	-0.694386	4.5869e-08	7.72609e-06	1.35421e-12	1.41467e-07	1.18195e-19
618	I	AT5G11670	NADP-ME2	-0.371344	-0.440631	-0.412237	-0.542506	-1.26425	0.000163372	0.0015438	3.89976e-06	0.000537313	8.74911e-27
619	I	AT1G49240	ACT8	-0.454105	-0.532685	-0.488429	-0.577818	-0.730847	1.7599e-11	1.07446e-08	3.14128e-13	9.21158e-10	1.13155e-20
620	I	AT2G26190	IQM4	-0.432238	-0.49976	-0.465158	-0.582012	-0.364231	1.89784e-05	0.000187337	8.14212e-07	8.03442e-05	0.00165507
621	I	AT4G39970	AT4G39970	-0.446268	-0.474384	-0.477731	-0.592764	-1.13344	0.00446043	0.00453896	0.000990176	0.00426046	5.74603e-09
622	I	AT3G17650	YSL5	-0.401779	-0.519521	-0.402054	-0.582922	-0.310269	1.57445e-06	0.000148426	1.14791e-07	0.000229672	0.00369303
623	I	AT3G45640	MPK3	-0.394	-0.486185	-0.426408	-0.598025	-0.824987	0.00124335	0.00791807	9.53143e-05	0.00513143	1.167e-07
624	I	AT4G39350	CESA2	-0.390235	-0.465108	-0.421972	-0.593428	-0.606575	4.53515e-07	2.35036e-05	1.23442e-10	6.21327e-06	2.71137e-11
625	I	AT1G18193	AT1G18193	-0.342713	-0.403322	-0.439064	-0.711932	0.173855	0.0307819	0.049553	0.00069335	0.0215765	0.945165
626	I	AT3G25730	ARF14/EDF3	-0.403301	-0.415039	-0.508675	-0.726786	-1.86069	0.00723863	0.00853588	2.53625e-05	0.00182451	1.13792e-21
627	I	AT5G07580	ERF106	-0.344964	-0.469277	-0.507982	-0.772508	-0.104547	0.00747356	0.0386969	3.47468e-05	0.00465377	0.362707
628	I	AT1G04040	AT1G04040	-0.378243	-0.391657	-0.517556	-0.54598	-0.871289	3.08593e-05	5.86441e-05	5.97237e-09	3.76236e-08	5.57288e-21
629	I	AT2G43535	ATTI4	-0.390579	-0.391538	-0.505634	-0.594733	0.192502	0.00938211	0.0100739	0.000101341	0.00105817	0.65099
630	I	AT3G20460	AT3G20460	-0.324925	-0.364184	-0.493582	-0.604773	0.209334	0.0282086	0.0392438	0.000772627	0.00387087	0.664309
631	I	AT5G60230	SEN2	-0.344226	-0.356948	-0.435948	-0.590696	-0.0721802	0.0571593	0.0552222	0.00519907	0.0269095	0.476542
632	I	AT1G58602	AT1G58602	-0.418942	-0.355007	-0.434193	-0.607108	-0.414806	0.0569955	0.0283223	0.00797943	0.0312673	0.0413407
633	I	AT5G17330	GAD1/GAD	-0.45457	-0.370683	-0.440071	-0.637333	-0.443708	0.000176053	3.91638e-06	7.85312e-11	1.02997e-05	5.80337e-06
634	I	AT3G54400	AT3G54400	-0.449937	-0.271121	-0.495519	-0.612735	-0.276958	0.0150249	4.79609e-05	3.9385e-08	9.8223e-06	0.0128125
635	I	AT5G06270	AT5G06270	-0.510304	-0.26982	-0.409006	-0.664372	-1.64174	0.00630836	1.44558e-07	1.66719e-10	4.60158e-05	4.82184e-51
636	I	AT1G35680	RPL21	-0.34226	-0.390019	-0.527751	-0.487773	-0.470874	2.90174e-05	0.000155434	3.08671e-07	1.16774e-08	2.60593e-07
637	I	AT5G60920	COB	-0.343215	-0.339245	-0.541048	-0.47254	-0.571221	1.07258e-08	5.35813e-09	1.09569e-15	1.84233e-20	5.17642e-23
638	I	AT2G22800	HAT9	-0.293375	-0.384252	-0.572557	-0.538982	-0.170254	0.0183127	0.0585073	0.00170556	0.00069217	0.238087
639	I	AT2G37450	AT2G37450	-0.267743	-0.343077	-0.509049	-0.585716	0.262772	0.0404492	0.0926241	0.00106685	0.00287125	0.475736
640	I	AT1G24150	ATFH4	-0.244835	-0.344988	-0.511694	-0.440466	-0.55097	0.000132476	0.00575978	1.71983e-06	9.47756e-09	4.08433e-10
641	I	AT1G53680	GSTU28	-0.192868	-0.392128	-0.504386	-0.514651	-0.449886	0.00217275	0.118648	8.6964e-05	8.78509e-05	0.000384089
642	I	AT1G24625	ZFP7	-0.308934	-0.330725	-0.464961	-0.525901	-0.633952	0.00243208	0.00406221	2.04212e-06	2.16117e-05	4.01572e-09
643	I	AT5G65683	WAVH2	-0.32256	-0.359008	-0.48683	-0.522234	-0.73921	0.000844601	0.00242651	1.61707e-06	6.41438e-06	4.23479e-12
644	I	AT1G04250	IAA17/AXR3	-0.238965	-0.398457	-0.45408	-0.551068	-0.153512	0.00177184	0.0634589	1.57005e-05	0.00044567	0.22653
645	I	AT4G34810	AT4G34810	-0.269042	-0.356322	-0.431282	-0.513944	-0.967197	0.0305396	0.079544	0.00388648	0.0120199	1.97438e-07
646	I	AT5G07150	AT5G07150	-0.253472	-0.353899	-0.462004	-0.50674	-0.931432	0.030008	0.0877612	0.00441948	0.0067359	4.31235e-07
647	I	AT1G29290	CEP14	-0.230429	-0.533439	-0.478756	-0.47535	0.309026	0.0102369	0.183	0.0248688	0.0199078	0.629161
648	I	AT4G22230	AT4G22230	-0.223062	-0.521069	-0.549978	-0.543089	-1.11418	0.00190029	0.115187	0.00146617	0.00118998	1.1708e-09
649	I	AT1G78320	GSTU23	-0.294592	-0.446571	-0.477281	-0.527863	-0.408651	0.0184754	0.086785	0.00755329	0.014062	0.0315241
650	I	AT3G16410	NSP4	-0.362811	-0.486766	-0.489111	-0.511704	0.0585887	0.00182163	0.0191605	0.00115296	0.00206553	0.930098
651	I	AT1G35580	CINV1	-0.313191	-0.471814	-0.541281	-0.410879	-0.974488	9.23883e-06	0.00355226	0.000122899	4.2417e-07	3.32113e-20
652	I	AT2G31540	AT2G31540	-0.335046	-0.528645	-0.506905	-0.455864	-0.0835886	0.0159568	0.0670171	0.0353999	0.0182375	0.34875
653	I	AT3G51710	AT3G51710	-0.336582	-0.521988	-0.551817	-0.447664	-0.218046	0.000374852	0.016157	0.00261678	0.000171864	0.11312
654	I	AT1G62760	PMEI10	-0.370614	-0.613754	-0.425686	-0.556949	0.561964	0.0135079	0.0616212	0.0252431	0.0501564	0.71969
655	I	AT3G12150	AT3G12150	-0.366861	-0.581637	-0.39055	-0.511765	-0.309583	2.42339e-09	7.5374e-05	3.22783e-07	5.6439e-05	0.00111371
656	I	AT1G73885	AT1G73885	-0.335791	-0.568039	-0.39922	-0.528198	-0.684865	1.7363e-05	0.00733385	9.01245e-05	0.002396	1.97359e-07
657	I	AT5G36870	CALS4/ATGSL09	-0.332112	-0.539951	-0.422215	-0.52336	-1.89426	0.00465057	0.0270811	0.0069479	0.014834	1.86047e-10
658	I	AT3G11490	ROPGAP4	-0.287467	-0.507482	-0.412252	-0.411504	-0.379884	4.81224e-07	0.00420386	6.06438e-05	5.11592e-05	0.000140483
659	I	AT3G50700	GAF1/ATIDD2	-0.293033	-0.560574	-0.32821	-0.43913	-0.662528	5.72741e-06	0.0150379	0.000464203	0.00902218	6.41458e-08
660	I	AT4G13340	LRX3	-0.238256	-0.613595	-0.381586	-0.476984	-0.315731	1.79063e-06	0.0633507	0.00023146	0.00370899	0.0138218
661	I	AT1G11670	DTX36	-0.405126	-0.55027	-0.623618	-0.67104	-0.986404	5.79274e-19	2.29902e-11	1.38611e-26	3.5173e-24	4.49697e-57
662	I	AT1G24420	AT1G24420	-0.386766	-0.595564	-0.583843	-0.664708	-0.708825	0.00221139	0.00782045	0.00159816	0.00135112	0.00220612
663	I	AT3G10960	AZG1	-0.356098	-0.6023	-0.566569	-0.629776	1.05745	7.8962e-06	0.00692054	4.40834e-06	2.56586e-05	3.3744e-14
664	I	AT5G46780	AT5G46780	-0.411975	-0.585304	-0.505925	-0.598	-0.912585	8.06937e-07	0.000316428	6.81782e-07	1.8425e-05	2.30482e-14
665	I	AT5G63410	AT5G63410	-0.405255	-0.642899	-0.525889	-0.628794	-0.453475	4.38566e-08	0.000351794	1.29841e-07	6.62414e-06	7.78881e-05
666	I	AT1G24170	GATL8	-0.430136	-0.51804	-0.515311	-0.64923	-0.507678	1.06213e-10	4.12489e-08	1.6042e-15	1.11188e-10	1.26444e-10
667	I	AT4G12170	AT4G12170	-0.362513	-0.561956	-0.469694	-0.648547	-0.421215	0.00521657	0.0138789	0.00347441	0.0064197	0.0197185
668	I	AT1G58320	PCR9	-0.206901	-0.589565	-0.536809	-0.759774	-0.405374	0.00447144	0.13222	0.000767963	0.00740904	0.0325649
669	I	AT1G53440	AT1G53440	-0.280996	-0.474066	-0.629715	-0.616099	-0.883768	0.000229906	0.0236554	2.71383e-06	1.2931e-06	1.77176e-11
670	I	AT4G11290	PER39	-0.247875	-0.597972	-0.63011	-0.631178	-1.30147	6.0543e-10	0.00925688	9.29703e-11	6.5949e-11	3.42895e-40
671	I	AT4G37250	AT4G37250	-0.225662	-0.582627	-0.543747	-0.616713	-0.092919	8.49312e-09	0.0257705	1.78167e-09	7.03299e-08	0.350944
672	I	AT1G64210	AT1G64210	-0.596469	-0.603997	-0.507063	-0.631611	-1.76878	3.12699e-05	1.45557e-05	2.67816e-05	0.000308574	5.27745e-24
673	I	AT1G54000	GLL22	-0.597563	-0.592848	-0.56089	-0.635366	-0.736408	3.32215e-16	1.63165e-16	2.74244e-18	1.4679e-14	1.88357e-24
674	I	AT3G43670	AT3G43670	-0.567677	-0.555292	-0.546666	-0.648141	-1.03012	4.63954e-08	1.41252e-08	2.96698e-10	7.40526e-08	1.05331e-23
675	I	AT2G45050	GATA2	-0.493424	-0.605591	-0.564957	-0.606731	-0.628884	1.47822e-08	2.39292e-06	1.97993e-08	1.13478e-07	2.80187e-09
676	I	AT1G23710	AT1G23710	-0.569082	-0.605578	-0.536355	-0.583092	-0.469769	0.000214696	0.000347969	0.000408882	0.000922164	0.0030889
677	I	AT1G75620	AT1G75620	-0.553638	-0.647809	-0.562785	-0.613049	0.218402	0.000307685	0.00103561	0.000798996	0.00131816	0.854103
678	I	AT1G53430	AT1G53430	-0.478935	-0.628865	-0.458083	-0.77381	-0.57956	3.22315e-10	1.12482e-06	2.15017e-14	4.93543e-06	4.57493e-09
679	I	AT2G28080	UGT86A2	-0.499602	-0.592677	-0.442483	-0.721885	-1.02823	4.29476e-10	5.29014e-08	1.09679e-13	2.76321e-06	8.08443e-27
680	I	AT5G52060	BAG1	-0.508831	-0.532971	-0.474068	-0.738998	-0.636138	1.37384e-07	3.87401e-07	4.28243e-13	3.2069e-06	2.41579e-10
681	I	AT5G02140	AT5G02140	-0.513268	-0.534301	-0.501192	-0.679873	-0.385275	0.00177629	0.00143161	0.000225677	0.0029535	0.0162729
682	I	AT5G49800	AT5G49800	-0.502184	-0.498482	-0.456736	-0.670081	-0.324626	0.00793673	0.00640368	0.000934825	0.014244	0.0580146
683	I	AT4G27740	AT4G27740	-0.535888	-0.668616	-0.431633	-0.641479	-1.45964	1.53144e-05	0.000261317	3.87831e-05	0.00332916	8.77834e-18
684	I	AT4G11880	AGL14	-0.503088	-0.618527	-0.394105	-0.651938	-0.102268	0.000336513	0.00256921	0.000192966	0.018744	0.3667
685	I	AT5G11250	AT5G11250	-0.48819	-0.649605	-0.425259	-0.662539	-0.904388	3.89973e-05	0.000866462	4.6852e-05	0.00477127	3.20332e-08
686	I	AT2G41150	AT2G41150	-0.453429	-0.545824	-0.392485	-0.647497	-0.37926	1.72261e-06	4.07623e-05	2.92251e-08	0.00061177	0.00069033
687	I	AT1G70330	ENT1	-0.498199	-0.577651	-0.402696	-0.586731	-0.249515	2.87771e-20	3.01999e-16	3.04137e-20	1.32465e-10	6.87885e-05
688	I	AT2G07180	PBL17	-0.454605	-0.619902	-0.398647	-0.554913	-0.730649	1.33881e-09	4.20229e-06	8.63901e-08	9.43329e-05	4.91615e-13
689	I	AT3G07900	OFUT24	-0.436476	-0.594979	-0.373714	-0.601953	-0.863155	8.2705e-06	0.000592858	1.01089e-05	0.00453386	1.7121e-10
690	I	AT5G46270	AT5G46270	-0.524956	-0.51294	-0.429185	-0.599016	-1.5228	0.00356054	0.00190716	0.0017445	0.0105952	5.62069e-11
691	I	AT1G16930	AT1G16930	-0.506527	-0.53399	-0.47644	-0.569683	-0.592599	4.4758e-05	5.10543e-05	2.38113e-05	0.000245153	5.02994e-06
692	I	AT3G49190	AT3G49190	-0.522763	-0.523749	-0.439543	-0.557531	-0.676293	0.00136548	0.00127823	0.00078782	0.00702826	6.18145e-05
693	I	AT5G04220	SYT3/SYTC	-0.500527	-0.612486	-0.468698	-0.617494	-0.687263	3.58296e-06	7.00225e-05	4.71625e-06	0.000314046	1.73912e-07
694	I	AT4G36900	RAP2-10/RAP2.10	-0.509791	-0.623575	-0.456081	-0.541644	0.659379	1.09385e-05	0.00017797	0.00017553	0.00124977	4.93712e-05
695	I	AT1G05190	RPL6/EMB2394	-0.53316	-0.602242	-0.485282	-0.575096	-0.571637	5.91038e-07	5.04453e-06	2.53123e-06	5.23999e-05	1.53242e-06
696	I	AT5G03040	IQD2	-0.522331	-0.628863	-0.480529	-0.578371	-0.524572	9.45564e-20	1.91755e-14	1.2122e-16	4.17123e-12	1.75515e-14
697	I	AT1G47480	CXE2	-0.495338	-0.428969	-0.411913	-0.530643	-0.210146	4.53252e-06	5.11676e-08	2.2072e-08	1.18145e-05	0.0253122
698	I	AT2G02410	AT2G02410	-0.529028	-0.432712	-0.44528	-0.469075	-0.266574	0.00107725	3.66332e-05	0.000624634	0.000771264	0.0381795
699	I	AT1G78520	AT1G78520	-0.515932	-0.443043	-0.489692	-0.572032	-0.443828	0.010948	0.00255035	0.00243132	0.00584961	0.0110115
700	I	AT5G44400	AT5G44400	-0.563445	-0.397809	-0.501666	-0.526748	-0.433823	0.0302159	0.0048119	0.00817299	0.0109995	0.0254853
701	I	AT5G52030	AT5G52030	-0.594414	-0.484729	-0.400436	-0.546773	-0.0369309	0.000168637	1.18793e-06	5.48504e-05	0.0018482	0.62557
702	I	AT1G25390	LRK10L-1.1	-0.615949	-0.530707	-0.395224	-0.574975	-0.801059	1.16537e-05	1.96347e-07	3.29781e-06	0.00110018	5.60629e-11
703	I	AT2G29660	AT2G29660	-0.585481	-0.541047	-0.424678	-0.589323	-0.596907	3.44189e-05	6.05502e-06	8.15404e-06	0.00122641	4.87778e-06
704	I	AT3G25020	ATRLP42	-0.62974	-0.517074	-0.437244	-0.499231	-1.27309	0.005488	0.000848102	0.00840849	0.0130333	2.18635e-07
705	I	AT5G10470	KCA1/KAC1	-0.604939	-0.454563	-0.463281	-0.472711	-0.655348	3.56069e-07	3.93068e-12	1.73809e-07	2.1386e-07	1.08291e-13
706	I	AT1G22230	AT1G22230	-0.712352	-0.56087	-0.392433	-0.585346	-0.200803	3.02569e-08	1.77354e-13	2.16176e-08	9.13302e-05	0.0392615
707	I	AT3G62960	GRXC14	-0.747183	-0.505939	-0.361572	-0.58401	-0.940649	0.00283199	0.000224903	0.00420315	0.00513143	0.000904812
708	I	AT1G55320	AAE18	-0.74651	-0.440239	-0.38383	-0.543406	-0.781694	5.52248e-06	4.12531e-15	3.30134e-08	8.61204e-05	5.84486e-16
709	I	AT3G29200	CM1	-0.680937	-0.440502	-0.419431	-0.562256	-0.217071	5.60626e-07	2.92005e-15	2.1332e-10	2.22538e-06	0.0142913
710	I	AT5G06330	AT5G06330	-0.690622	-0.414855	-0.435512	-0.508664	-1.42032	0.000628941	1.33077e-08	4.48825e-05	0.000388797	2.21865e-27
711	I	AT2G30930	AT2G30930	-0.589423	-0.483512	-0.448724	-0.655646	0.128635	3.69618e-06	1.10777e-08	4.2486e-10	2.15498e-05	0.573458
712	I	AT5G45730	AT5G45730	-0.628924	-0.4028	-0.470286	-0.629927	-0.291891	0.0296228	0.00253592	0.00462046	0.016248	0.0768081
713	I	AT5G43630	TZP	-0.735783	-0.520998	-0.518365	-0.589603	-0.665784	1.44495e-09	3.16495e-18	1.24039e-11	1.62206e-09	5.68433e-15
714	I	AT2G22170	PLAT2	-0.697198	-0.525193	-0.477993	-0.645485	-0.274121	2.71562e-05	2.87658e-08	3.10791e-07	0.000159517	0.0241642
715	I	AT2G38470	WRKY33	-0.671942	-0.553945	-0.486686	-0.662924	-0.864992	0.00268635	0.000473178	0.000624411	0.0066705	3.93055e-05
716	I	AT1G19110	AT1G19110	-0.529799	-0.54897	-0.297458	-0.509315	-0.490829	3.32064e-11	6.58216e-11	1.2065e-09	0.000485959	1.87567e-09
717	I	AT3G05880	RCI2A	-0.575971	-0.54921	-0.324066	-0.495142	0.549978	1.19065e-05	4.24658e-06	8.70117e-05	0.0137665	0.000250431
718	I	AT5G37790	AT5G37790	-0.540864	-0.556523	-0.346745	-0.522787	-0.0277872	1.81022e-08	2.40962e-08	1.69976e-07	0.000608075	0.702419
719	I	AT1G18660	AT1G18660	-0.596031	-0.461551	-0.363793	-0.478244	-0.425695	5.37004e-09	9.09436e-15	2.33125e-09	5.22745e-06	4.61006e-08
720	I	AT1G76350	NLP5	-0.569743	-0.482846	-0.307873	-0.518937	-0.349851	1.35336e-08	2.60905e-12	2.40347e-09	0.000348989	2.74688e-05
721	I	AT3G18780	ACT2	-0.47234	-0.49299	-0.338874	-0.571052	-0.472377	1.67103e-19	4.69448e-18	1.23997e-25	1.23163e-09	3.06631e-18
722	I	AT3G54770	ARP1	-0.491328	-0.526372	-0.311045	-0.590758	-0.578416	3.01708e-06	9.61366e-06	2.18153e-07	0.00701817	2.23476e-07
723	I	AT4G31130	AT4G31130	-0.506709	-0.509554	-0.347247	-0.525565	-0.478279	5.32892e-11	2.05753e-11	2.46583e-11	1.01464e-05	3.83626e-10
724	I	AT5G16590	LRR1	-0.474684	-0.540404	-0.312711	-0.532556	-0.254312	2.77082e-13	4.78862e-11	1.32352e-12	3.4978e-05	0.000617592
725	I	AT1G15530	LECRKS1	-0.409899	-0.509513	-0.296444	-0.50188	-0.469365	2.69287e-05	0.00039549	5.87202e-05	0.0158345	7.92915e-05
726	I	AT3G61410	AT3G61410	-0.450555	-0.441997	-0.261319	-0.510576	-0.287341	0.00467327	0.0031327	0.00150829	0.0955764	0.0591876
727	I	AT5G54500	FQR1	-0.461085	-0.459961	-0.296335	-0.502462	-0.877967	1.58863e-07	1.31117e-07	1.12353e-08	0.00113884	3.13215e-24
728	I	AT5G42240	SCPL42	-0.489401	-0.366057	-0.236735	-0.506452	-0.345828	0.000778629	2.19093e-06	7.21016e-06	0.0351247	0.00117993
729	I	AT3G60870	AHL18	-0.537353	-0.403008	-0.265998	-0.533248	-0.0905891	0.0407381	0.00652232	0.0141783	0.148358	0.42266
730	I	AT4G31850	PGR3	-0.518839	-0.398325	-0.274119	-0.476558	-0.343622	0.0215517	0.00233641	0.00968559	0.106258	0.0437217
731	I	AT5G19770	TUBA3/TUA3	-0.486482	-0.389987	-0.304834	-0.606328	-0.394588	7.48214e-05	6.48717e-07	5.49267e-10	0.0028354	5.44981e-05
732	I	AT4G03610	AT4G03610	-0.430438	-0.427146	-0.325318	-0.548594	-0.237363	1.13459e-05	3.61265e-06	5.00789e-08	0.000945813	0.0136786
733	I	AT2G27820	ADT3/PD1	-0.473263	-0.395058	-0.342695	-0.53405	-0.58903	0.00112672	8.0892e-05	1.33328e-05	0.00585237	1.0776e-06
734	I	AT5G43290	WRKY49	-0.468114	-0.378592	-0.315602	-0.514873	0.355139	0.0648339	0.0293646	0.0352329	0.0869915	0.747973
735	I	AT1G62750	CPEFG/ATSCO1	-0.505646	-0.344294	-0.365592	-0.572939	-0.836017	0.0013171	1.66755e-06	1.27042e-07	0.000804895	5.23641e-15
736	I	AT3G46620	RDUF1	-0.506723	-0.349132	-0.40692	-0.53832	-0.293917	0.00698654	8.91406e-05	3.98633e-05	0.00215354	0.022827
737	I	AT4G34760	SAUR50	-0.501471	-0.355895	-0.429293	-0.55766	-0.651719	0.018595	0.00104908	0.000545453	0.00617317	4.55486e-05
738	I	AT1G61420	AT1G61420	-0.603403	-0.393668	-0.373327	-0.559664	-0.550412	0.00668136	2.3676e-05	0.000298389	0.0110688	0.000186697
739	I	AT1G66330	AAF	-0.561409	-0.32712	-0.31073	-0.582604	-0.2392	0.000396086	1.46245e-10	1.02931e-09	0.000859585	0.00862255
740	I	AT2G34810	AT2G34810	-0.584752	-0.29649	-0.363762	-0.644461	-0.371911	0.0526479	0.000303426	0.000126307	0.0249084	0.0194811
741	I	AT5G14760	AO	-0.480693	-0.246044	-0.268707	-0.513904	-1.17319	0.0989955	0.00270132	0.00284087	0.0899861	1.36796e-10
742	I	AT5G52710	AT5G52710	-0.51941	-0.210457	-0.332884	-0.555081	-1.02546	0.034433	0.00191385	0.000572769	0.00924917	0.000130869
743	I	AT4G18350	NCED2	-0.49278	-0.13408	-0.238979	-0.542905	-0.338625	0.236201	0.0265773	0.029719	0.158321	0.107495
744	I	AT5G58570	AT5G58570	-0.561551	-0.0719602	-0.294799	-0.534653	-0.922181	0.287979	0.00861619	0.0206329	0.0937305	0.000889725
745	I	AT1G20700	WOX14	-0.632929	-0.176054	-0.366152	-0.55606	-0.808562	0.191294	7.81777e-05	0.00106569	0.0221544	2.35729e-06
746	I	AT5G10830	AT5G10830	-0.62508	-0.211113	-0.384872	-0.460341	-0.590874	0.114741	1.14734e-05	0.00134106	0.0080996	3.7722e-05
747	I	AT1G68390	AT1G68390	-0.495141	-0.154973	-0.494553	-0.564525	-0.914271	0.211627	0.00835755	0.00622685	0.0110922	5.17452e-05
748	I	AT1G49030	PCR6	-0.543163	-0.130729	-0.430266	-0.544649	-2.36948	0.194775	0.00073485	0.00150874	0.00716414	5.61184e-24
749	I	AT5G13630	CHLH/GUN5	-0.519159	-0.131607	-0.358924	-0.538597	-0.636443	0.312567	0.00152855	0.00116316	0.0300013	0.000136868
750	I	AT1G31320	LBD4	-0.574236	-0.153962	-0.42376	-0.299836	-1.90004	0.203168	0.000319451	0.0450587	0.00770573	2.59896e-25
751	I	AT5G52330	AT5G52330	-0.585047	-0.121411	-0.375677	-0.3115	0.679872	0.440257	0.00048836	0.0830607	0.0350566	0.000473891
752	I	AT3G27480	AT3G27480	-0.661587	-0.216438	-0.346931	-0.343122	-1.25679	0.0803763	0.00205098	0.0419959	0.0335214	7.42763e-05
753	I	AT1G12370	PHR1	-0.689542	-0.144371	-0.36574	-0.376515	-0.284195	0.149378	3.81998e-13	0.00022367	0.000252029	0.00371784
754	I	AT3G32040	AT3G32040	-0.662732	-0.156348	-0.364247	-0.389918	-3.09675	0.0704887	0.000465545	0.0132639	0.0149872	9.98075e-14
755	I	AT3G12220	SCPL16	-0.652577	-0.272046	-0.589768	-0.472947	-1.6648	0.0409712	1.53496e-05	0.00219313	0.000138358	5.02363e-19
756	I	AT1G16060	ADAP	-0.585026	-0.358854	-0.490092	-0.446225	-0.244134	0.00075717	1.3053e-08	5.74871e-05	4.47183e-06	0.0203859
757	I	AT3G50150	AT3G50150	-0.567166	-0.315695	-0.541922	-0.421745	-0.883483	0.055613	0.00238211	0.0237322	0.00466291	4.37613e-05
758	I	AT5G23730	RUP2	-0.561255	-0.328628	-0.538192	-0.483675	-0.871322	0.0143857	3.3861e-05	0.000685479	0.000119177	1.46627e-09
759	I	AT3G06145	AT3G06145	-0.667149	-0.208621	-0.47	-0.278147	-0.824618	0.149236	0.00196115	0.104563	0.0204839	0.000691361
760	I	AT1G03905	ABCI19	-0.645491	-0.307337	-0.481891	-0.38657	-0.267188	0.00412176	3.63525e-10	0.000423305	6.16815e-06	0.0110174
761	I	AT4G37760	SQE3	-0.602173	-0.250602	-0.464542	-0.385356	-0.133122	0.0722146	2.46217e-05	0.00793984	0.00147258	0.313786
762	I	AT3G24190	AT3G24190	-0.662332	-0.45175	-0.212102	-0.516762	-0.551356	2.18638e-09	6.48087e-20	2.11007e-11	0.00718325	9.29078e-14
763	I	AT4G00370	PHT4;4	-0.663026	-0.430333	-0.26045	-0.567694	-0.431629	2.83028e-09	1.6053e-21	1.71262e-14	0.000446503	1.15076e-09
764	I	AT5G08790	NAC081/ATAF2	-0.669392	-0.552374	-0.321188	-0.466822	-0.66022	0.000715336	4.86331e-05	0.00389667	0.0423836	7.66247e-05
765	I	AT5G17010	AT5G17010	-0.652414	-0.484968	-0.27028	-0.482978	-0.317861	1.50275e-09	4.4602e-17	3.16848e-09	0.00109245	6.27249e-05
766	I	AT5G17165	AT5G17165	-0.690754	-0.466759	-0.316059	-0.459464	-0.0750163	0.0220053	0.00235069	0.0276516	0.0540791	0.193916
767	I	AT3G13960	GRF5	-0.654381	-0.396601	-0.309063	-0.354455	-1.10806	0.0138454	0.000909963	0.0211278	0.0198093	0.00044168
768	I	AT5G35970	AT5G35970	-0.697715	-0.364495	-0.311878	-0.377505	-0.104156	0.0027681	4.86556e-09	0.0022684	0.01313	0.370985
769	I	AT1G50250	FTSH1	-0.681858	-0.450795	-0.283428	-0.375895	-0.331004	3.23954e-05	1.41447e-10	0.000634662	0.0118532	0.00215072
770	I	AT5G15725	AT5G15725	-0.732448	-0.43992	-0.301329	-0.401182	-0.130367	0.0321031	0.00110487	0.0502	0.102465	0.282689
771	I	AT1G70690	CRRSP2/HWI1	-0.806686	-0.382729	-0.148679	-0.370137	-1.15812	0.00454995	3.33251e-09	0.00688625	0.248588	3.55426e-16
772	I	AT1G06690	AT1G06690	-0.777589	-0.268665	-0.190881	-0.463211	-0.0784817	0.0462647	5.39413e-09	0.00102088	0.173659	0.498765
773	I	AT5G50950	FUM2	-0.709364	-0.33527	-0.21937	-0.447603	0.335487	0.0931485	0.00483268	0.0568614	0.17766	0.850973
774	I	AT1G65840	PAO4	-0.500075	-0.415737	-0.356512	-0.344299	-0.331063	4.20069e-05	6.93671e-07	0.000819238	0.000634497	0.00113476
775	I	AT3G15620	UVR3	-0.521675	-0.407357	-0.365979	-0.377281	-0.797508	0.00226043	5.33392e-05	0.00591108	0.00655256	5.20152e-09
776	I	AT3G57070	AT3G57070	-0.529936	-0.381667	-0.335777	-0.350868	-0.0102978	0.000432763	4.28996e-07	0.0015245	0.00244472	0.819982
777	I	AT4G28190	ULT1	-0.514176	-0.354386	-0.296687	-0.341352	-0.347695	0.00583243	3.95775e-05	0.00947307	0.0251958	0.00636259
778	I	AT2G23700	AT2G23700	-0.55377	-0.428695	-0.386136	-0.441533	-0.346605	0.000478499	4.35941e-06	0.000387826	0.00196515	0.00431712
779	I	AT4G00500	AT4G00500	-0.531164	-0.458264	-0.382704	-0.426715	-0.413783	1.20123e-06	3.60216e-09	1.10316e-05	5.06649e-05	7.34987e-06
780	I	AT4G04850	KEA3	-0.605788	-0.449071	-0.380935	-0.390009	-0.608491	0.00226318	3.86171e-05	0.00835699	0.0107178	4.64063e-05
781	I	AT5G65840	AT5G65840	-0.56706	-0.451567	-0.463101	-0.403989	0.0341914	3.96798e-05	5.87401e-08	0.000367502	2.36409e-05	0.987898
782	I	AT3G07720	AT3G07720	-0.545291	-0.399336	-0.427246	-0.420302	-0.734104	0.00201902	2.50446e-05	0.00131677	0.00120505	2.00833e-08
783	I	AT1G49390	AT1G49390	-0.503286	-0.37068	-0.431962	-0.445099	-0.437396	0.0271095	0.00269175	0.0124668	0.0126485	0.0109091
784	I	AT1G72310	ATL3	-0.50892	-0.375408	-0.401008	-0.408279	-0.478327	0.000262581	3.66217e-07	9.07528e-05	0.00010858	2.27796e-06
785	I	AT4G34750	SAUR49	-0.51892	-0.259773	-0.392532	-0.467489	-0.5832	0.038888	3.31234e-05	0.000337148	0.00244472	4.64155e-06
786	I	AT1G34000	OHP2	-0.550726	-0.373515	-0.355093	-0.428656	-0.305444	0.000889792	3.80425e-07	0.000189201	0.00182847	0.00584301
787	I	AT4G37060	PLP5	-0.530678	-0.316253	-0.342765	-0.396065	0.525993	0.126982	0.0296828	0.0925981	0.112172	0.897809
788	I	AT1G03840	MGP	-0.588861	-0.309643	-0.246918	-0.49887	-0.64489	0.0169558	4.49364e-06	0.000176327	0.0651487	8.39701e-07
789	I	AT2G35660	CTF2A	-0.630496	-0.293508	-0.250362	-0.47449	-0.516145	0.100624	0.00400368	0.0320295	0.147823	0.0218779
790	I	AT3G14540	TPS19	-0.609918	-0.221188	-0.293483	-0.495571	0.248169	0.180951	0.000570731	0.00636918	0.10329	0.577084
791	I	AT3G27490	AT3G27490	-0.673957	-0.276974	-0.292917	-0.475807	0.402841	0.142675	0.00614293	0.0508113	0.138087	0.93923
792	I	AT2G34925	CLE42	-0.558431	-0.268691	-0.29421	-0.296755	-1.40073	0.0941908	0.00606317	0.0897243	0.0852781	1.26838e-06
793	I	AT3G62190	AT3G62190	-0.50064	-0.287908	-0.296259	-0.322206	-0.246366	0.00396887	1.31385e-07	0.00155896	0.0035578	0.0127154
794	I	AT1G73360	HDG11	-0.540251	-0.287511	-0.206896	-0.333214	-0.480884	0.099179	0.0025927	0.0746967	0.233215	0.0102385
795	I	AT3G13720	PRA1F3/PRA1.F3	-0.534628	-0.274174	-0.265226	-0.402497	0.0365107	0.0372853	3.32727e-05	0.00240944	0.0550039	0.982149
796	I	AT2G38300	AT2G38300	-0.552096	-0.424187	-0.229137	-0.309284	-1.36074	0.00198392	3.16174e-05	0.0258587	0.0896024	2.39256e-19
797	I	AT4G38770	PRP4	-0.599868	-0.41569	-0.254448	-0.347711	-0.0570568	0.0313977	0.00257666	0.0691327	0.175071	0.554783
798	I	AT1G15500	AATP2/ATNTT2	-0.513728	-0.367967	-0.274254	-0.401714	-0.574177	1.25962e-06	5.32716e-12	1.30718e-07	0.000498068	9.46761e-15
799	I	AT4G34830	MRL1	-0.555274	-0.377238	-0.261202	-0.375975	-0.679162	0.0261469	0.00128872	0.030515	0.119321	0.000170505
800	I	AT3G06650	ACLB-1	-0.54155	-0.329187	-0.255772	-0.417022	-0.107203	0.000386961	2.03294e-09	6.14536e-06	0.00872906	0.280032
801	I	AT3G28857	PRE5	-0.569545	-0.367255	-0.233188	-0.426428	-1.10729	0.036469	0.00565656	0.0296605	0.0867883	0.000259825
802	I	AT5G17230	PSY	-0.562725	-0.351029	-0.256212	-0.450902	0.298715	0.00455995	2.35893e-06	0.000333647	0.0478701	0.0633071
803	I	AT5G36800	AT5G36800	-0.658744	-0.516588	-0.350284	-0.271601	-0.337287	1.27112e-07	2.78635e-12	0.00703349	0.000394345	0.000459191
804	I	AT2G31900	XIF	-0.564476	-0.500592	-0.332637	-0.251397	-0.446886	1.08011e-07	4.94584e-10	0.00991656	0.000496683	1.3747e-06
805	I	AT3G21260	GLTP3	-0.591834	-0.543377	-0.356779	-0.261604	-1.76572	0.000270341	6.23578e-05	0.0560341	0.0144148	2.17264e-26
806	I	AT5G14450	AT5G14450	-0.565236	-0.564298	-0.351754	-0.363468	-0.00678402	0.000330062	0.000213774	0.0203874	0.0249248	0.732655
807	I	AT5G45700	AT5G45700	-0.601494	-0.517228	-0.425858	-0.342859	-0.341757	4.70871e-06	2.91103e-08	0.00293126	0.000159163	0.00193064
808	I	AT3G14550	GGPS3	-0.655403	-0.367516	-0.3315	-0.229037	0.385379	0.0605682	0.00111785	0.219816	0.0980426	0.374434
809	I	AT1G05000	AT1G05000	-0.623299	-0.465912	-0.297082	-0.211236	-1.11199	0.000522227	3.08835e-06	0.102988	0.0292104	5.87523e-16
810	I	AT3G23060	AT3G23060	-0.597402	-0.435014	-0.384539	-0.187081	-0.742587	0.0281025	0.00575717	0.138954	0.0373946	0.0050061
811	I	AT2G48020	AT2G48020	-0.551062	-0.476111	-0.238983	-0.165009	-0.083278	0.000579736	5.50321e-05	0.237413	0.103059	0.518375
812	I	AT2G46570	LAC6	-0.577889	-0.316567	-0.301452	-0.180308	-0.892068	0.0813884	0.00368637	0.250611	0.103136	7.22153e-05
813	I	AT5G23360	AT5G23360	-0.559392	-0.39896	-0.307377	-0.136033	-0.853745	0.0129075	0.000456443	0.324293	0.0580753	3.78322e-07
814	I	AT1G80050	APT2	-0.616524	-0.456812	-0.424365	-0.0100254	-1.27131	0.000223452	4.20852e-07	0.726158	0.000693677	2.83445e-23
815	I	AT1G03440	AT1G03440	-0.609023	-0.517571	-0.362094	-0.0966819	-0.143349	0.00715262	0.00103364	0.452641	0.0530804	0.337535
816	I	AT1G16160	WAKL5	-0.639009	-0.543978	-0.401826	-0.129614	-1.00999	0.00764349	0.00173937	0.246546	0.0322201	3.01996e-05
817	I	AT4G01060	ETC3	-0.762669	-0.473992	-0.293	-0.105292	1.32151	0.088694	0.00832863	0.476883	0.23334	0.0142336
818	I	AT5G47500	PME68	-0.772049	-0.537562	-0.425315	-0.22583	-0.688129	0.00152128	7.99354e-06	0.121772	0.011152	8.8268e-05
819	I	AT1G28110	SCPL45	-0.554179	-0.438592	-0.50796	-0.291546	-0.212778	8.59987e-08	4.8753e-12	0.00052403	4.81388e-10	0.0107186
820	I	AT3G47570	AT3G47570	-0.536629	-0.422959	-0.513502	-0.329467	-1.12503	0.000357811	3.84253e-06	0.00592641	1.71608e-05	5.13168e-20
821	I	AT1G68238	AT1G68238	-0.508352	-0.364897	-0.510013	-0.309768	-0.387521	0.0291602	0.00269585	0.0644546	0.00355967	0.0223553
822	I	AT3G44940	AT3G44940	-0.504462	-0.414587	-0.509167	-0.273245	-1.17072	0.00486708	0.000660445	0.0550367	0.000768772	1.44026e-13
823	I	AT4G00950	MEE47	-0.588295	-0.530334	-0.518004	-0.38428	-0.63146	0.00398709	0.00113697	0.029175	0.00465773	0.000996159
824	I	AT5G44040	AT5G44040	-0.53356	-0.494807	-0.566151	-0.292376	-0.522766	4.71418e-07	2.01172e-08	0.00357656	6.66724e-09	6.30509e-08
825	I	AT1G30520	AAE14	-0.504013	-0.272112	-0.471387	-0.27712	-0.097768	0.134753	0.0105668	0.146359	0.0214459	0.443335
826	I	AT3G09032	AT3G09032	-0.513845	-0.358252	-0.396583	-0.228231	-0.450032	0.0329579	0.00218179	0.162184	0.021988	0.00887218
827	I	AT3G43430	AT3G43430	-0.521491	-0.349559	-0.409064	-0.281296	-0.651294	0.0307514	0.0017859	0.0782806	0.015587	0.000140019
828	I	AT5G17000	AT5G17000	-0.686552	-0.339426	-0.511185	-0.26551	-0.901095	0.0108596	4.7285e-07	0.0448433	0.000206295	9.62826e-11
829	I	AT5G43180	AT5G43180	-0.685963	-0.463383	-0.533483	-0.230655	-0.391589	0.000570592	3.40881e-07	0.0771828	8.89105e-05	0.00335282
830	I	AT1G43040	AT1G43040	-0.54111	-0.330691	-0.457204	-0.165678	0.190246	0.107008	0.0202767	0.299535	0.0472213	0.779494
831	I	AT5G50120	AT5G50120	-0.538801	-0.392017	-0.544159	-0.13033	-0.7485	0.00577297	0.000120415	0.299031	0.000169762	3.03151e-07
832	I	AT1G17400	AT1G17400	-0.640752	-0.286763	-0.622693	-0.198664	0.0857373	0.0909245	0.00518439	0.15669	0.00668353	0.444664
833	I	AT3G51230	AT3G51230	-0.538887	-0.330327	-0.561749	-0.223055	-0.451694	0.00310037	4.00816e-07	0.0539536	5.04778e-07	3.93201e-05
834	I	AT5G25160	ZFP3	-0.55333	-0.330602	-0.601198	-0.305561	-0.705898	0.00438023	1.18338e-06	0.0099858	2.95322e-07	1.68915e-09
835	I	AT3G18560	AT3G18560	-0.758245	-0.504459	-0.525554	-0.357458	-0.971981	1.06777e-05	2.17407e-11	0.00183433	4.75408e-06	8.80852e-17
836	I	AT5G59370	ACT4	-0.717097	-0.53934	-0.554592	-0.389894	-0.953143	0.0023641	0.000206088	0.00898468	0.00104673	0.000544005
837	I	AT5G16250	AT5G16250	-0.608402	-0.60916	-0.50019	-0.276747	-0.360839	1.32524e-13	5.42178e-14	0.00107562	1.28775e-09	1.04752e-05
838	I	AT2G47730	GSTF8	-0.7345	-0.612233	-0.531603	-0.260089	-0.419338	5.16987e-05	1.40175e-06	0.0631272	0.000463903	0.00461981
839	I	AT5G60490	FLA12	-0.703711	-0.604325	-0.543793	-0.338634	-0.589411	0.000788807	7.169e-05	0.0377428	0.00201928	0.00104855
840	I	AT1G28290	AGP31	-0.609502	-0.49046	-0.552064	-0.186693	-0.902919	9.38598e-05	1.30247e-06	0.118729	1.38568e-05	1.03676e-12
841	I	AT1G10460	GLP7	-0.516613	-0.511957	-0.543994	-0.183504	-0.799405	0.00462333	0.00272931	0.203001	0.00274109	4.06471e-05
842	I	AT1G74660	MIF1	-0.561969	-0.497169	-0.521802	-0.194563	-0.452022	1.87061e-05	5.94353e-07	0.0954387	6.97802e-06	7.70993e-05
843	I	AT1G68765	IDA	-0.576824	-0.705739	-0.542183	-0.128957	2.24407	0.0252348	0.0450265	0.429333	0.0534124	3.69675e-05
844	I	AT3G49750	ATRLP44	-0.41697	-0.650439	-0.579317	-0.211834	-0.0632647	2.53773e-05	0.00486843	0.144274	0.000162239	0.529915
845	I	AT2G45970	CYP86A8	-0.422987	-0.646222	-0.739646	-0.343214	0.246904	2.7468e-08	0.000178965	0.00345516	1.49592e-10	0.172244
846	I	AT2G25160	CYP82F1	-0.472141	-0.579615	-0.677258	-0.445944	0.755208	0.000178471	0.00209875	0.0039656	1.30347e-05	0.000131781
847	I	AT5G37660	CRRSP60/PDLP7	-0.473623	-0.572073	-0.628398	-0.398893	-0.492342	3.96063e-06	5.31201e-05	0.00145677	3.29778e-07	4.57643e-05
848	I	AT5G16240	S-ACP-DES1	-0.396963	-0.419969	-0.684486	-0.55006	-0.523168	0.00443905	0.00516415	0.000420115	7.92369e-06	0.000481231
849	I	AT1G70370	PGL3/PG2	-0.476282	-0.413365	-0.709817	-0.486996	-0.460047	5.00934e-05	2.57392e-06	2.07708e-06	3.13606e-12	5.42323e-06
850	I	AT4G02850	AT4G02850	-0.480829	-0.457075	-0.670267	-0.480557	-1.56936	0.00552823	0.00371216	0.00441037	0.000169142	4.68493e-14
851	I	AT1G61170	AT1G61170	-0.526921	-0.501229	-0.637639	-0.446918	-0.970321	3.35192e-05	4.67416e-06	0.000305774	1.424e-07	1.08641e-14
852	I	AT2G32560	AT2G32560	-0.4769	-0.503632	-0.643081	-0.487305	-0.333981	8.06937e-07	1.15152e-06	3.16199e-06	2.44919e-10	0.000799688
853	I	AT5G55730	FLA1	-0.507554	-0.48879	-0.640056	-0.519308	-0.437031	1.60245e-08	2.11674e-09	2.82046e-09	1.01283e-13	2.94138e-07
854	I	AT1G30690	PATL4	-0.506831	-0.552144	-0.567738	-0.433638	-0.193236	9.75159e-08	9.30557e-07	3.21569e-05	4.63285e-08	0.0633108
855	I	AT3G53190	AT3G53190	-0.456978	-0.476178	-0.549122	-0.453862	-0.441984	8.26478e-08	1.53695e-07	4.55128e-07	5.32374e-10	4.50878e-07
856	I	AT4G39800	IPS1/MI-1-P SYNTHASE	-0.608533	-0.370945	-0.670217	-0.371449	0.169094	0.000226942	6.96379e-10	0.000255174	1.72687e-11	0.317152
857	I	AT1G18250	ATLP-1	-0.642828	-0.434779	-0.582287	-0.347355	-0.258453	4.89336e-06	3.97921e-12	0.000338123	7.64541e-10	0.00613917
858	I	AT3G24520	HSFC1	-0.605573	-0.428775	-0.63158	-0.341784	0.153233	0.000138571	3.92825e-08	0.00278623	1.77855e-08	0.502796
859	I	AT4G28250	EXPB3	-0.633309	-0.447943	-0.661666	-0.457664	-1.30427	0.00733503	0.00047986	0.00692337	0.000301461	4.98714e-10
860	I	AT3G52710	AT3G52710	-0.507773	-0.408156	-0.648661	-0.408069	-1.16014	0.00147458	7.25469e-05	0.00171843	8.11684e-07	1.42966e-17
861	I	AT4G03210	XTH9	-0.558786	-0.438276	-0.627781	-0.435509	0.37251	0.0264464	0.00683577	0.0289823	0.00288875	0.740351
862	I	AT1G21810	FPP2	-0.668583	-0.64111	-0.974277	-0.212233	-1.20082	0.000153143	4.22303e-05	0.0834389	5.29473e-08	5.29646e-10
863	I	AT1G30040	GA2OX2	-0.567226	-0.546187	-0.750733	-0.353024	-1.61084	5.4579e-05	1.3059e-05	0.00721143	5.25067e-08	5.05012e-25
864	I	AT3G19184	AT3G19184	-0.606465	-0.509463	-0.692268	-0.375007	-0.454978	0.00481995	0.000693565	0.0304329	0.000253644	0.0101683
865	I	AT1G14190	AT1G14190	-0.707675	-0.518867	-0.791798	-0.269711	-0.575481	0.00266268	6.39413e-05	0.068199	1.50866e-05	0.00118603
866	I	AT1G68810	bHLH30	-0.629498	-0.493899	-0.701077	-0.246154	-0.48721	0.000151356	1.13747e-06	0.0513542	9.76752e-08	0.000168957
867	I	AT1G55330	AGP21	-0.419032	-0.506483	-0.510212	-0.334001	-0.0597937	5.92692e-05	0.000865808	0.0089685	6.12096e-05	0.562832
868	I	AT1G10380	AT1G10380	-0.400468	-0.473381	-0.515916	-0.385607	-0.125145	5.06574e-05	0.000498633	0.00116419	1.06981e-05	0.274634
869	I	AT2G38140	RPS31/PSRP4	-0.39144	-0.452106	-0.50735	-0.369155	-0.439428	8.03741e-06	6.90281e-05	0.00036206	4.92358e-07	1.02044e-05
870	I	AT4G34510	KCS17	-0.412377	-0.394379	-0.524631	-0.224087	-0.309482	0.0555043	0.0421073	0.193114	0.0180541	0.115302
871	I	AT2G47485	AT2G47485	-0.406798	-0.416524	-0.51661	-0.32337	-0.523788	0.00547679	0.00629658	0.0311369	0.000742089	0.000560828
872	I	AT5G03240	UBQ3	-0.421318	-0.431343	-0.51049	-0.285522	-0.588197	2.58175e-05	4.24481e-05	0.00625376	7.28413e-07	6.48044e-09
873	I	AT2G18450	SDH1-2	-0.363403	-0.403649	-0.562038	-0.416599	-0.729599	0.00245776	0.00488143	0.00231122	3.15875e-05	7.81796e-08
874	I	AT3G32980	PER32	-0.395284	-0.405673	-0.609614	-0.388013	-0.537791	1.21506e-06	2.43065e-06	3.84248e-06	1.98281e-13	6.51256e-11
875	I	AT5G66920	SKS17	-0.398074	-0.437785	-0.61408	-0.364088	-0.714985	2.19358e-07	2.08064e-06	2.04798e-05	2.57998e-13	8.84007e-18
876	I	AT2G40140	CZF1	-0.474756	-0.378206	-0.534903	-0.485458	-0.838551	0.0272835	0.00852152	0.00775749	0.00398502	2.7303e-05
877	I	AT5G58770	AT5G58770	-0.432577	-0.418689	-0.569098	-0.495768	-0.459377	0.00524324	0.00307034	0.00148229	0.00020768	0.00224068
878	I	AT3G56130	AT3G56130	-0.450134	-0.342871	-0.502294	-0.419386	-0.234297	6.18638e-07	1.79803e-11	1.21147e-09	1.31219e-13	0.000689305
879	I	AT1G74970	RPS9	-0.426504	-0.41005	-0.501988	-0.361387	-0.509085	8.80498e-05	2.08933e-05	0.000776458	1.41167e-06	7.14587e-07
880	I	AT3G07320	AT3G07320	-0.390256	-0.369669	-0.508841	-0.389866	-0.217529	6.11133e-06	1.27721e-06	2.19692e-06	3.21287e-10	0.00874967
881	I	AT1G18330	RVE7/EPR1	-0.347317	-0.617804	-0.531826	-0.0523129	-0.540518	0.00055119	0.0406528	0.537547	0.00291125	0.00251414
882	I	AT1G22880	CEL5/ATGH9B4	-0.389618	-0.559862	-0.497537	-0.042441	-0.561033	0.000504499	0.0132498	0.60057	0.00214411	0.000507122
883	I	AT1G54120	AT1G54120	-0.327479	-0.551066	-0.450499	-0.0325552	0.691949	0.00572522	0.0843322	0.739604	0.0247227	0.00291626
884	I	AT4G20230	AT4G20230	-0.389788	-0.496678	-0.512121	-0.105214	-0.495652	0.00454787	0.0225308	0.408076	0.00396212	0.00502775
885	I	AT5G51850	AT5G51850	-0.2966	-0.52199	-0.442306	-0.102324	-0.591202	0.0246569	0.0858835	0.276555	0.0380277	0.022363
886	I	AT3G44200	NEK6	-0.326291	-0.55524	-0.395767	-0.254625	-0.170416	1.885e-13	1.65528e-05	0.00127865	2.26173e-07	0.0317183
887	I	AT1G10470	ARR4	-0.34067	-0.503283	-0.427608	-0.322901	-0.337873	1.64659e-09	5.24828e-05	0.000160603	4.11302e-07	5.49931e-05
888	I	AT4G35920	MCA1	-0.371011	-0.55476	-0.471548	-0.301296	-0.246318	1.42341e-08	0.000125961	0.00275926	1.55345e-06	0.0124498
889	I	AT3G51740	IMK2	-0.483484	-0.504683	-0.415754	-0.268631	-0.244342	3.38889e-11	1.1225e-10	0.000665957	5.95122e-08	0.00157004
890	I	AT1G48240	NPSN12	-0.393688	-0.526128	-0.439261	-0.204763	-0.0758411	5.89696e-07	0.000104267	0.0637383	3.03868e-05	0.471239
891	I	AT1G49870	AT1G49870	-0.459242	-0.534152	-0.457248	-0.211606	-0.420166	2.61972e-08	6.66079e-07	0.0343075	1.73763e-06	8.02749e-06
892	I	AT1G74370	AT1G74370	-0.209665	-0.560974	-0.471449	-0.34359	0.156541	0.00050421	0.160754	0.0353947	0.00339216	0.725331
893	I	AT3G14240	SBT1.5	-0.247956	-0.516904	-0.481459	-0.28139	0.12641	3.99159e-15	0.000188128	3.85989e-05	2.06737e-13	0.141303
894	I	AT1G12710	PP2A12	-0.277127	-0.559183	-0.455903	-0.306952	-0.459913	9.06662e-05	0.0426924	0.0320743	0.00145109	0.00108962
895	I	AT5G52970	AT5G52970	-0.253358	-0.576059	-0.472995	-0.286335	-0.63897	0.00768281	0.126057	0.118414	0.0218785	0.00454297
896	I	AT3G01070	ENODL16	-0.308336	-0.459341	-0.574617	-0.302825	-0.49188	0.00464967	0.0405039	0.0593398	0.000488966	0.00245762
897	I	AT5G06930	AT5G06930	-0.307071	-0.423559	-0.580369	-0.35315	-0.36782	2.01504e-05	0.0015447	0.000527879	3.84476e-09	0.000165829
898	I	AT4G14560	IAA1	-0.298534	-0.495541	-0.531853	-0.246467	-0.324114	0.00411172	0.0686938	0.131058	0.0023592	0.0540402
899	I	AT5G15330	ATSPX4	-0.253861	-0.46873	-0.551922	-0.274484	-0.635332	0.000560584	0.0448448	0.0457857	4.80648e-05	2.75105e-06
900	I	AT1G32690	AT1G32690	-0.00345744	-0.508606	0.159792	-0.285545	0.225014	0.034335	0.928284	0.268222	0.722861	0.554947
901	I	AT1G12211	AT1G12211	-0.0318998	-0.528371	0.0398594	-0.270333	-0.168837	0.0488583	0.440764	0.210106	0.597074	0.345546
902	I	AT1G34315	AT1G34315	-0.0629471	-0.553374	0.107911	-0.308237	-0.225545	0.00600684	0.686624	0.144304	0.86353	0.268701
903	I	AT1G21530	AEE10	-0.0953025	-0.713256	0.0546713	-0.398689	0.733808	0.0368964	0.539163	0.198972	0.793256	0.541806
904	I	AT4G36670	PLT6	-0.0669087	-0.670205	0.0750985	-0.419826	-3.9821	8.71397e-07	0.387763	0.00161903	0.935375	2.73926e-64
905	I	AT1G57980	PUP23	-0.207195	-0.628934	0.101239	-0.523307	0.671869	0.0423795	0.398584	0.0904762	0.931132	0.289989
906	I	AT1G04330	AT1G04330	-0.161866	-0.586335	0.134225	-0.419702	-0.741891	0.0291125	0.334122	0.098473	0.862417	0.0134239
907	I	AT5G59670	AT5G59670	-0.179063	-0.623152	0.0473391	-0.407635	-0.0870701	0.0261716	0.341775	0.127869	0.773343	0.522012
908	I	AT5G40450	AT5G40450	-0.234209	-0.763121	0.104707	-0.232829	-0.3869	5.77848e-07	0.144215	0.144754	0.838905	0.0139339
909	I	AT2G18490	AT2G18490	-0.185977	-0.684872	0.0996579	-0.058515	-1.12519	0.0125225	0.21919	0.380867	0.638888	0.00207709
910	I	AT3G46490	AT3G46490	-0.165456	-0.644369	0.144589	-0.18498	0.206922	0.0417562	0.517606	0.496446	0.958567	0.89808
911	I	AT5G44610	PCAP2/MAP18	-0.194381	-0.685757	0.0734116	-0.168272	0.709784	0.000604545	0.384478	0.448339	0.912162	0.00150829
912	I	AT1G17340	SAC5	-0.23483	-0.546098	-0.00695225	-0.264514	0.0412098	0.000165157	0.124873	0.0839361	0.888435	0.972059
913	I	AT2G25590	AT2G25590	-0.302535	-0.564296	0.0553098	-0.346448	0.351315	1.11017e-06	0.00893234	0.00436943	0.854446	0.00512186
914	I	AT2G28330	SMR11	-0.280531	-0.571177	0.0477699	-0.306717	-0.0318963	0.0027962	0.128662	0.116814	0.976525	0.757798
915	I	AT3G53420	PIP2;1/PIP2A	-0.313427	-0.636143	0.150852	-0.310556	0.00847252	8.18023e-07	0.0217225	0.022885	0.528047	0.938855
916	I	AT4G05170	AT4G05170	-0.204049	-0.51145	0.19063	-0.281273	-1.24379	0.012279	0.260609	0.159377	0.797481	1.40223e-08
917	I	AT1G14550	PER5	-0.019586	-0.440199	0.0202114	-0.57569	-2.1413	0.0221603	0.537205	0.00553974	0.674609	4.46478e-16
918	I	AT5G42655	AT5G42655	0.0481889	-0.460678	0.132178	-0.582836	-0.161211	0.0394633	0.968089	0.0121511	0.859046	0.467216
919	I	AT5G42180	PER64	-0.0508656	-0.41139	0.0248662	-0.767439	-0.449164	0.00194684	0.659261	5.07013e-09	0.964505	0.000664197
920	I	AT5G25350	EBF2	-0.0243071	-0.548737	0.0363069	-0.619927	0.42265	2.19358e-07	0.824282	4.76397e-09	0.915352	0.000217069
921	I	AT5G38820	AT5G38820	-0.0954149	-0.565119	0.000306834	-0.680381	-0.331481	0.0135721	0.449885	0.00612082	0.703391	0.122672
922	I	AT5G38344	AT5G38344	-0.160951	-0.563357	-0.116853	-0.538255	-1.80108	0.00810073	0.177289	0.0128006	0.265042	3.67825e-09
923	I	AT5G24410	PGL4	-0.108463	-0.61363	-0.13615	-0.573437	-0.623389	0.00112851	0.411027	0.00288851	0.384435	0.000961811
924	I	AT5G45040	PETJ	-0.142175	-0.604044	-0.109491	-0.622096	-0.174288	0.00884042	0.346726	0.00972668	0.459702	0.317433
925	I	AT4G01230	RTNLB7	-0.156123	-0.427842	-0.106717	-0.512908	-0.176573	0.063936	0.201991	0.041888	0.28865	0.234054
926	I	AT5G13870	XTH5	-0.148987	-0.469738	-0.0189352	-0.526479	-1.09206	0.000684783	0.268099	0.000166044	0.774902	3.63915e-15
927	I	AT1G53708	RTFL9	-0.143943	-0.52729	0.0661017	-0.490351	-0.0883051	0.0442584	0.443202	0.0668119	0.887377	0.577764
928	I	AT2G41310	ARR8/ATRR3	-0.146219	-0.533502	0.00459952	-0.495514	-0.120204	1.14905e-06	0.224592	7.93145e-06	0.938245	0.32453
929	I	AT1G30050	AT1G30050	-0.230401	-0.548122	-0.0440035	-0.484786	-0.452237	0.0182982	0.208606	0.0399561	0.598093	0.0491946
930	I	AT3G56000	CSLA14	-0.204997	-0.57084	0.0183932	-0.492022	0.305087	0.000294858	0.200359	0.00235018	0.949433	0.151567
931	I	AT3G61430	PIP1-1/PIP1A	-0.28502	-0.874189	0.361659	-0.391525	0.423972	2.58169e-14	0.0234848	0.00127685	0.00958278	0.00116147
932	I	AT3G59130	AT3G59130	-0.200697	-0.687183	0.337346	-0.509357	-0.0206665	0.0180329	0.376485	0.0805271	0.655897	0.729306
933	I	AT1G26240	AT1G26240	-0.151008	-0.548104	0.404898	-0.655895	-1.66691	0.017946	0.151038	0.00973756	0.875454	0.000236911
934	I	AT4G04972	AT4G04972	-0.146939	-0.504162	0.224981	-0.568067	-1.3268	0.0162657	0.351652	0.00905519	0.812745	1.82785e-08
935	I	AT1G16420	AMC8	-0.30682	-0.391585	0.276079	-0.607103	-0.643683	0.109167	0.165746	0.0307316	0.898311	0.0259672
936	I	AT3G54520	AT3G54520	-0.262084	-0.309905	0.344946	-0.582799	-1.00913	0.133595	0.154798	0.0351784	0.942544	0.00741629
937	I	AT5G45080	PP2A6	-0.235147	-0.27407	0.357383	-0.533584	-1.8493	0.0651062	0.102444	0.000661961	0.0900843	5.17528e-27
938	I	AT5G54790	VUP4	-0.246692	-0.418531	0.233044	-0.930998	-1.76578	0.0323676	0.117379	0.000134435	0.965385	7.04762e-10
939	I	AT5G11920	CWINV6	-0.252521	-0.49603	0.159844	-0.824955	-0.673289	1.65283e-06	0.0112125	3.49519e-14	0.324124	2.91268e-11
940	I	AT5G48190	AT5G48190	-0.192309	-0.444408	0.182913	-0.745901	-0.590013	0.0351619	0.129637	0.00746851	0.588759	0.0358144
941	I	AT2G37180	PIP2-3/RD28	-0.0288781	-0.668129	0.426169	0.219757	-0.327147	3.2893e-05	0.911532	0.264801	0.015538	0.0688786
942	I	AT2G05330	AT2G05330	-0.351896	-0.697627	0.0648026	0.266395	-0.533608	0.0251427	0.160472	0.959784	0.721374	0.113078
943	I	AT5G22794	AT5G22794	-0.21888	-0.732233	0.240449	0.0656781	-0.123636	0.000875457	0.327761	0.947854	0.507153	0.593039
944	I	AT2G45180	AT2G45180	-0.069033	-0.538112	0.335305	-0.212011	-0.0378315	7.76969e-05	0.687705	0.171756	0.0289603	0.827829
945	I	AT5G38100	AT5G38100	-0.158354	-0.506373	0.369033	-0.122115	-0.542002	0.044294	0.514186	0.621178	0.282738	0.0337458
946	I	AT3G42800	AT3G42800	-0.24651	-0.50281	0.191103	0.0703321	0.341558	0.0490697	0.358422	0.893541	0.613913	0.259532
947	I	AT1G05310	PME8	-0.160953	-0.508001	0.145813	0.00094005	0.40613	0.0109707	0.483588	0.97097	0.638711	0.0597744
948	I	AT2G45550	CYP76C4	-0.0545325	-0.542009	0.149349	-0.021382	-1.42484	0.027055	0.298975	0.361384	0.620393	0.000131965
949	I	AT5G60290	AT5G60290	-0.144731	-0.638342	0.0552308	0.066568	0.410522	0.0112183	0.477882	0.800793	0.815472	0.96486
950	I	AT2G13960	AT2G13960	-0.0327166	-0.7491	-0.0271719	-0.0155138	-0.0388336	0.0163158	0.692742	0.722235	0.729053	0.693162
951	I	AT2G34500	CYP710A1	-0.066367	-0.652188	-0.0517061	-0.0144569	0.152708	0.0041458	0.728027	0.850555	0.786729	0.799227
952	I	AT1G44318	HEMB2	-0.0462477	-0.804437	-0.16859	0.291727	0.707793	0.0217088	0.819833	0.644932	0.630549	0.130504
953	I	AT5G01070	AT5G01070	-0.134556	-0.575376	-0.358259	0.096268	-0.111778	0.0435191	0.403088	0.804189	0.161653	0.474917
954	I	AT2G01905	CYCJ18	0.0227434	-0.676355	-0.169105	0.112745	-0.218316	0.0122159	0.862669	0.972464	0.493974	0.394043
955	I	AT1G80650	RTL1	-0.138895	-0.671446	-0.133437	0.0141052	-0.264788	0.0003959	0.422687	0.887904	0.483189	0.161632
956	I	AT5G42325	AT5G42325	-0.139345	-0.63065	-0.226619	0.0484408	0.011854	0.0276283	0.299747	0.557813	0.225946	0.496453
957	I	AT2G17036	AT2G17036	-0.28914	-0.706755	-0.0704749	0.0427371	-0.10279	0.0212305	0.208967	0.693518	0.5368	0.475996
958	I	AT1G25450	KCS5	-0.339382	-0.647204	-0.00370345	-0.037047	0.60342	9.37108e-07	0.0104565	0.78674	0.933928	3.70481e-06
959	I	AT1G76230	AT1G76230	-0.280702	-0.730906	-0.0218545	-0.11226	-0.212482	0.0142532	0.176585	0.389087	0.537024	0.285681
960	I	AT1G20880	AT1G20880	-0.238819	-0.572622	-0.102595	-0.0441707	0.13568	1.74447e-05	0.0872902	0.735402	0.521859	0.55008
961	I	AT3G56250	AT3G56250	-0.198825	-0.577905	-0.11253	-0.0466632	0.630801	0.0102373	0.382415	0.786808	0.640771	0.0121783
962	I	AT4G15270	AT4G15270	-0.211843	-0.533795	0.121204	-0.105757	-1.31885	0.0118737	0.248151	0.499022	0.96674	2.31979e-08
963	I	AT1G09460	AT1G09460	-0.223954	-0.516573	0.0282906	-0.0699188	-0.237091	0.000489635	0.157075	0.643381	0.999245	0.133796
964	I	AT2G05180	CYP705A6	-0.233157	-0.584059	-0.0238549	-0.025083	-0.734641	0.0109963	0.238064	0.70486	0.730228	0.00203854
965	I	AT3G52360	AT3G52360	-0.533676	-0.502295	0.0311446	-0.0757988	0.0344765	0.0352363	0.0254883	0.611608	0.871214	0.857284
966	I	AT1G20380	AT1G20380	-0.400835	-0.522975	-0.113422	-0.0127867	-0.601841	4.01388e-06	0.000299702	0.827871	0.376426	6.71888e-08
967	I	AT4G31875	AT4G31875	-0.513848	-0.457861	-0.0995042	-0.0398453	-1.2758	0.0260708	0.0121188	0.533386	0.440891	1.54273e-07
968	I	AT4G36880	CP1	-0.509527	-0.645006	-0.250408	0.322343	-1.0447	0.000122437	0.0018522	0.282257	0.134714	1.06298e-09
969	I	AT1G62940	4CLL1/ACOS5	-0.38708	-0.598936	-0.117365	0.201751	-0.169219	0.0424038	0.115119	0.822442	0.400895	0.350646
970	I	AT2G31070	TCP10	-0.379887	-0.618791	-0.206358	0.0733844	0.192791	0.00644364	0.0700118	0.970644	0.339091	0.782366
971	I	AT1G33055	AT1G33055	0.567837	-0.514295	0.258665	0.0879988	0.521349	0.346328	0.0380613	0.592051	0.322014	0.0724127
972	I	AT4G15330	CYP705A1	0.592005	-0.457429	-0.108912	-0.0511663	-0.223104	0.0234773	0.00109135	0.848482	0.693639	0.33364
973	I	AT4G39675	AT4G39675	0.560685	-0.482861	0.0456222	0.0201071	-0.70825	0.0241874	0.00720003	0.968769	0.916109	0.00063874
974	I	AT3G15450	AT3G15450	0.321953	-0.743508	-0.108911	0.0733294	-0.675138	0.00642022	0.57839	0.957874	0.639561	0.0192346
975	I	AT2G31085	CLE6	0.130027	-0.612565	0.204722	-0.0638634	-0.286481	0.00880013	0.750783	0.788501	0.580179	0.265279
976	I	AT5G22920	RZPF34	0.254283	-0.605602	0.0195454	-0.184475	-0.61004	0.00162354	0.404818	0.364286	0.953326	0.00170366
977	I	AT1G18290	AT1G18290	0.190849	-0.630594	0.0522295	-0.0418643	0.365958	0.0395258	0.657014	0.893682	0.947661	0.338852
978	I	AT3G10740	ASD1	0.144458	-0.598183	-0.089524	-0.0870164	0.294527	6.67256e-05	0.52654	0.631153	0.659948	0.110289
979	I	AT1G14500	AT1G14500	0.165629	-0.574744	-0.257667	-0.155836	-0.875015	0.0355148	0.721303	0.307553	0.194778	0.0103857
980	I	AT4G24230	ACBP3	0.292145	-0.52328	-0.415666	-0.234749	-0.850856	0.00461637	0.41311	0.194363	0.0279006	5.83022e-06
981	I	AT1G21920	AT1G21920	-0.0419507	-0.535773	-0.119459	-0.247563	-0.155322	1.6381e-07	0.713076	0.0240443	0.341934	0.173443
982	I	AT1G80180	AT1G80180	0.0135458	-0.513814	-0.0667198	-0.283674	-0.949713	0.000608163	0.904975	0.0655398	0.64312	1.58847e-10
983	I	AT3G54880	AT3G54880	0.0410481	-0.549506	-0.0869592	-0.277005	-0.810214	6.09222e-05	0.986419	0.0524632	0.56239	2.119e-09
984	I	AT1G28330	DRM1/DYL1	0.0621606	-0.547563	-0.220349	-0.321794	0.219692	0.000884823	0.936053	0.060826	0.23334	0.424468
985	I	AT3G24480	LRX4	-0.0491555	-0.560349	-0.227998	-0.323553	-0.408384	0.000112212	0.66816	0.0298485	0.145544	0.00530787
986	I	AT4G34800	AT4G34800	-0.0608628	-0.581915	-0.150253	-0.328848	-0.328167	0.0036337	0.620233	0.0993803	0.421674	0.0953517
987	I	AT2G14095	AT2G14095	0.0119272	-0.55904	-0.202097	-0.183696	0.195598	0.000586398	0.943424	0.294982	0.256685	0.430442
988	I	AT2G24680	AT2G24680	-0.0486709	-0.513856	-0.262111	-0.166119	-0.203458	0.00201367	0.694083	0.3308	0.135104	0.225392
989	I	AT3G02370	AT3G02370	-0.0668991	-0.618593	-0.306161	-0.142873	-0.103209	0.00777172	0.586625	0.437741	0.167753	0.526722
990	I	AT4G01330	AT4G01330	0.000542621	-0.696029	-0.253981	-0.147317	0.31933	2.91177e-09	0.929878	0.265619	0.0497451	0.0198786
991	I	AT1G09050	AT1G09050	-0.118318	-0.517268	-0.066144	-0.130725	-0.0792254	0.0025335	0.48679	0.464543	0.704431	0.642789
992	I	AT1G51470	TGG5/BGLU35	-0.143865	-0.503372	-0.141802	-0.190542	-0.320127	0.000202537	0.322819	0.186991	0.361178	0.0215159
993	I	AT1G60010	AT1G60010	-0.0017995	-0.585288	-0.0931619	-0.0967509	0.61218	0.000993747	0.944777	0.636669	0.680928	0.000822531
994	I	AT2G37740	ZFP10	-0.0429845	-0.603269	-0.114027	-0.0368136	-0.195153	0.0259419	0.698791	0.724472	0.589333	0.423964
995	I	AT1G23870	TPS9	-0.00360648	-0.691767	-0.13207	-0.273706	-0.222106	6.1077e-05	0.836527	0.122349	0.46832	0.21349
996	I	AT2G03750	SOT11	0.0210794	-0.636084	-0.116672	-0.162825	-1.06513	0.0143017	0.35554	0.209691	0.247262	0.00387525
997	I	AT5G54585	AT5G54585	0.202206	-0.749937	-0.194513	-0.32455	-0.26232	0.0105733	0.957972	0.193812	0.349118	0.273304
998	I	AT5G63160	BT1	0.12118	-0.698915	-0.177937	-0.337976	1.55225	6.24644e-06	0.602463	0.0462153	0.37242	1.89302e-26
999	I	AT3G22740	HMT3	-0.0137588	-0.901245	-0.0593833	-0.306373	-0.829845	4.58412e-05	0.647933	0.120124	0.576973	0.000185054
1000	I	AT1G02610	AT1G02610	-0.00444641	-0.661954	-0.0454964	-0.458182	-0.229759	0.00534867	0.735284	0.0503049	0.676856	0.286924
1001	I	AT4G38470	STY46	0.0565315	-0.773724	-0.0389928	-0.402335	-0.664505	1.32209e-06	0.989919	0.0134086	0.721851	3.73731e-05
1002	I	AT3G06390	AT3G06390	-0.0541439	-0.772759	-0.287033	-0.446366	0.398685	8.99761e-05	0.634855	0.0235664	0.14966	0.262976
1003	I	AT1G48690	GH3.20	0.00618607	-0.639138	-0.199734	-0.438349	0.706399	1.32553e-05	0.933327	0.00404613	0.221332	1.15973e-06
1004	I	AT3G44120	AT3G44120	-0.09175	-0.657644	-0.204451	-0.439846	0.0503922	0.00718038	0.482929	0.0658885	0.310591	0.798511
1005	I	AT1G10150	PP2A10	-0.145348	-0.699703	-0.332507	-0.302065	-0.0665751	4.63994e-06	0.318051	0.0505331	0.0346008	0.587865
1006	I	AT1G32170	XTH30	-0.22075	-0.696793	-0.28749	-0.276493	0.00729792	8.21335e-05	0.1959	0.111778	0.111894	0.807452
1007	I	AT4G30690	IF3-4	-0.160799	-0.697653	-0.169993	-0.34812	-0.0681742	1.92027e-07	0.226239	0.0118776	0.236914	0.58308
1008	I	AT3G61060	PP2A13	-0.222974	-0.808643	-0.232505	-0.361456	-0.311964	2.83442e-05	0.187442	0.0488715	0.193082	0.0865174
1009	I	AT2G33170	AT2G33170	-0.246304	-0.727952	-0.216055	-0.432994	-0.180588	2.42213e-11	0.0237374	9.66617e-05	0.0619962	0.103487
1010	I	AT5G40100	AT5G40100	-0.20122	-0.752661	-0.302393	-0.434139	0.400714	1.47192e-07	0.143656	0.00289401	0.0377643	0.0230317
1011	I	AT4G21410	CRK29	-0.483661	-0.633094	-0.235871	-0.34735	-1.75166	3.68036e-10	1.05937e-06	0.000630952	0.0227125	1.74925e-62
1012	I	AT1G57990	PUP18	-0.482256	-0.585828	-0.205456	-0.37233	-0.544998	0.000478468	0.00353938	0.0239661	0.199019	0.00119213
1013	I	AT5G35200	AT5G35200	-0.449273	-0.571359	-0.227113	-0.354778	-0.692047	7.66611e-09	5.70715e-06	0.000434316	0.0319287	1.58808e-12
1014	I	AT2G17525	AT2G17525	-0.41948	-0.612843	-0.255142	-0.423849	-0.352484	1.57355e-06	0.000471763	0.00116316	0.0463891	0.00422101
1015	I	AT4G37070	PLP1	-0.411615	-0.637696	-0.238463	-0.393667	0.502082	0.000122595	0.0137998	0.0189293	0.169628	0.0299038
1016	I	AT2G44790	UCC2	-0.433266	-0.560296	-0.190809	-0.411334	-1.162	1.25968e-05	0.00074499	0.00139166	0.146138	2.16718e-19
1017	I	AT3G17580	AT3G17580	-0.450891	-0.586297	-0.244076	-0.411799	-1.27052	0.000565063	0.00443751	0.0133616	0.10803	1.19375e-11
1018	I	AT1G67230	CRWN1/LINC1	-0.424557	-0.595729	-0.228766	-0.44205	-0.311801	2.36799e-13	1.86403e-07	8.64087e-08	0.00901477	0.000149298
1019	I	AT5G34940	ATGUS3	-0.452309	-0.585209	-0.240082	-0.45519	-0.58617	1.33847e-08	7.35982e-06	1.36316e-05	0.0258608	8.78576e-09
1020	I	AT1G05150	AT1G05150	-0.346309	-0.567687	-0.287257	-0.41041	-0.226883	1.91134e-11	3.7635e-05	1.98739e-06	0.0010933	0.00852939
1021	I	AT1G23480	CSLA3/ATCSLA03	-0.354141	-0.582473	-0.252944	-0.42692	-0.428131	1.09419e-08	0.000420799	3.83579e-05	0.0179098	2.08807e-05
1022	I	AT2G22650	AT2G22650	-0.325087	-0.596582	-0.249161	-0.449722	0.127216	0.000381754	0.0371439	0.00887243	0.132792	0.845208
1023	I	AT4G27430	CIP7	-0.396877	-0.618118	-0.307847	-0.419693	-0.38883	4.33866e-16	1.41706e-07	6.14047e-08	8.61204e-05	2.69273e-07
1024	I	AT5G25475	AT5G25475	-0.399416	-0.585217	-0.32228	-0.397746	-0.151709	9.69757e-05	0.00508684	0.00881563	0.0313531	0.266279
1025	I	AT4G10170	PHYL1.1	-0.470283	-0.644201	-0.280838	-0.448001	-0.318424	4.66258e-07	8.21625e-05	0.00056992	0.0266134	0.00911946
1026	I	AT4G28860	CKL4	-0.449932	-0.605667	-0.315106	-0.436808	-0.279158	1.29138e-12	6.32177e-08	5.02349e-07	0.000307842	0.0010432
1027	I	AT5G45480	AT5G45480	-0.529194	-0.489636	-0.19446	-0.492522	-1.22741	1.30211e-10	6.42791e-13	2.18548e-10	0.0154428	2.86999e-56
1028	I	AT1G07690	AT1G07690	-0.531835	-0.519358	-0.166601	-0.505752	-1.06856	0.00200536	0.00187537	0.0035586	0.0394825	8.99418e-05
1029	I	AT1G51790	AT1G51790	-0.515345	-0.532191	-0.174806	-0.528983	-1.43281	0.000584272	0.000767115	0.000693537	0.202491	6.36832e-18
1030	I	AT5G15150	HAT7/ATHB-3	-0.45431	-0.544215	-0.153425	-0.528616	-0.701797	1.04815e-06	2.82187e-05	3.08338e-06	0.190099	2.02582e-10
1031	I	AT1G12730	AT1G12730	-0.452496	-0.523743	-0.211702	-0.489078	-0.258338	6.34207e-05	0.000245606	0.000325639	0.110109	0.0414694
1032	I	AT5G44480	DUR	-0.398316	-0.56286	-0.2234	-0.502752	-0.939312	1.11684e-05	0.00175367	9.34895e-05	0.0884073	2.89653e-13
1033	I	AT5G67385	SR1IP1	-0.536603	-0.528464	-0.179891	-0.322158	0.00129499	0.00348422	0.00176607	0.0745903	0.286034	0.76659
1034	I	AT1G29179	AT1G29179	-0.580113	-0.525763	-0.198106	-0.359638	-0.881606	0.0140602	0.00612697	0.0597831	0.166127	0.000731639
1035	I	AT5G28919	AT5G28919	-0.582761	-0.541807	-0.219295	-0.32295	-0.329077	1.08884e-06	6.74409e-08	0.00454471	0.0607821	0.00282754
1036	I	AT1G63840	AT1G63840	-0.502562	-0.507384	-0.223677	-0.35444	-0.00579657	0.000661259	0.000693565	0.0185609	0.150711	0.793044
1037	I	AT4G19660	NPR4	-0.434297	-0.500226	-0.237526	-0.365023	-0.538826	4.77084e-06	5.67023e-05	0.00104946	0.0395854	6.12447e-07
1038	I	AT5G24105	AGP41	-0.534307	-0.532602	-0.201312	-0.431001	-0.316987	0.00553342	0.00374096	0.0252778	0.227914	0.0760692
1039	I	AT5G66600	AT5G66600	-0.518468	-0.434141	-0.194381	-0.428379	-0.280486	0.00010547	8.48892e-07	0.000188294	0.0944307	0.0104798
1040	I	AT1G12460	AT1G12460	-0.27533	-0.527116	-0.313075	-0.278634	-0.178963	0.000335652	0.0466373	0.0631655	0.0338267	0.205622
1041	I	AT2G19146	AT2G19146	-0.299381	-0.504693	-0.316808	-0.332533	-0.965604	0.00866996	0.0203348	0.0276225	0.0177312	0.00267404
1042	I	AT5G37710	AT5G37710	-0.25773	-0.505162	-0.317559	-0.327244	-0.102357	1.78231e-05	0.0282293	0.00718638	0.00914701	0.394975
1043	I	AT1G24440	AT1G24440	-0.335435	-0.523527	-0.232775	-0.265704	0.175107	2.98506e-05	0.00785597	0.042664	0.0866415	0.394024
1044	I	AT5G47100	CBL9	-0.311044	-0.506829	-0.218722	-0.302369	1.07252	1.04325e-08	0.000433779	0.00117273	0.0241611	6.88592e-40
1045	I	AT5G06290	2-CYS PRX B	-0.30258	-0.570954	-0.27842	-0.311936	-0.460444	9.63073e-07	0.00789251	0.00929215	0.0207519	5.84713e-05
1046	I	AT3G59110	AT3G59110	-0.277675	-0.500346	-0.267753	-0.309146	-0.193971	8.25269e-09	0.0012545	0.000609585	0.00304795	0.0296633
1047	I	AT5G08330	TCP21	-0.255157	-0.517761	-0.23911	-0.292946	0.308775	0.000286919	0.0644928	0.0508113	0.110682	0.0807559
1048	I	AT1G04240	IAA3/SHY2	-0.388836	-0.578863	-0.262198	-0.376508	-0.509157	0.000104441	0.00779683	0.0117514	0.0819628	0.000599429
1049	I	AT1G76460	AT1G76460	-0.413624	-0.533834	-0.28857	-0.390478	-0.248288	1.46061e-13	1.79157e-09	1.5857e-07	7.98112e-05	0.000522448
1050	I	AT3G20160	AT3G20160	-0.409503	-0.535755	-0.304624	-0.37169	-0.843745	0.00128254	0.00948837	0.0242107	0.0582578	9.13635e-07
1051	I	AT2G42880	MPK20	-0.34453	-0.507292	-0.334347	-0.318108	-0.401938	1.45738e-22	1.69672e-11	2.3302e-09	1.72574e-10	4.51017e-15
1052	I	AT4G21390	B120	-0.353175	-0.52976	-0.323913	-0.33242	-0.636743	0.00529564	0.0502025	0.0655205	0.0787107	0.00120213
1053	I	AT1G27110	AT1G27110	-0.355617	-0.531044	-0.327233	-0.400986	-0.502008	0.000160305	0.00822828	0.00507795	0.0205845	0.000295601
1054	I	AT5G11000	AT5G11000	-0.338504	-0.514936	-0.305732	-0.375979	-0.563727	6.23463e-12	4.02935e-06	9.63514e-07	6.38534e-05	1.76821e-14
1055	I	AT3G06990	AT3G06990	-0.213706	-0.55022	-0.136874	-0.316525	-0.954933	0.00524324	0.200802	0.0939795	0.388775	5.28921e-06
1056	I	AT3G56930	PAT04	-0.243172	-0.50919	-0.119512	-0.337107	-0.106167	4.06043e-05	0.05939	0.008616	0.401357	0.424234
1057	I	AT2G18710	SCY1	-0.173823	-0.5799	-0.235473	-0.396364	-0.407749	2.35347e-07	0.12435	0.000575638	0.046544	0.000229799
1058	I	AT5G27950	KIN14U	-0.163796	-0.50468	-0.227711	-0.424143	-0.177662	3.64621e-13	0.0256995	2.10304e-09	0.00203416	0.0144473
1059	I	AT3G15358	AT3G15358	-0.200203	-0.552465	-0.13497	-0.395044	0.0967381	0.00695921	0.276923	0.0570195	0.471829	0.978484
1060	I	AT4G14713	TIFY4A/PPD1	-0.151306	-0.560034	-0.156549	-0.387522	-0.014375	0.000957606	0.338057	0.0259551	0.365933	0.797199
1061	I	AT1G30570	HERK2	-0.141281	-0.510601	-0.146186	-0.313068	-0.131917	9.75192e-07	0.196764	0.00420407	0.217826	0.239538
1062	I	AT1G56540	AT1G56540	-0.157053	-0.505902	-0.16465	-0.364586	-0.92662	0.030824	0.268802	0.094522	0.293274	0.00104688
1063	I	AT2G04690	AT2G04690	-0.1698	-0.514476	-0.203922	-0.36551	-0.116523	6.63215e-06	0.152879	0.00196284	0.101841	0.339477
1064	I	AT1G62380	ACO2	-0.372722	-0.524955	-0.212799	-0.378584	-0.314267	3.34322e-07	0.000354	0.000303482	0.0583794	0.00260477
1065	I	AT3G29400	ATEXO70E1	-0.36411	-0.52341	-0.231833	-0.4091	-0.301434	1.99623e-05	0.00241927	0.00110795	0.0710923	0.0134268
1066	I	AT1G47740	AT1G47740	-0.287001	-0.512561	-0.181439	-0.362855	-0.144244	1.08748e-09	0.000775054	2.56034e-05	0.052578	0.111743
1067	I	AT2G32450	AT2G32450	-0.317132	-0.535373	-0.192325	-0.37404	-0.233141	5.44381e-07	0.00218179	0.00071016	0.0918577	0.0293073
1068	I	AT1G79670	WAKL22/RFO1	-0.316559	-0.537942	-0.21611	-0.41969	-0.521662	1.70299e-08	0.000811826	1.58018e-05	0.033507	2.84506e-08
1069	I	AT5G44510	TAO1	-0.325157	-0.559639	-0.215977	-0.435938	-0.562339	1.3396e-06	0.00458133	0.000211449	0.0769692	8.83012e-07
1070	I	AT2G44880	AT2G44880	-0.319636	-0.506968	-0.17138	-0.415014	-0.342644	0.0163158	0.0944622	0.0513682	0.329523	0.0911772
1071	I	AT1G65010	AT1G65010	-0.283082	-0.514008	-0.226591	-0.4174	-0.24369	3.48685e-11	0.000352009	1.19404e-07	0.00671268	0.00218909
1072	I	AT2G22125	CSI1	-0.31289	-0.506205	-0.213406	-0.424707	-0.401453	5.68086e-07	0.00257831	3.32339e-05	0.0534756	7.52344e-05
1073	I	AT1G13210	ALA11/ACA.L	-0.313631	-0.517374	-0.123559	-0.431808	-0.695736	1.29097e-05	0.00905632	0.000323048	0.336012	3.14593e-09
1074	I	AT5G44460	CML43	-0.309603	-0.50802	-0.0968605	-0.455519	-1.34104	0.00114165	0.0340324	0.00414775	0.445752	1.75336e-15
1075	I	AT3G21330	bHLH87	-0.34904	-0.511717	-0.0467443	-0.373661	-0.0260932	0.0159441	0.0758912	0.0813827	0.681543	0.709814
1076	I	AT5G35670	IQD33	-0.321523	-0.50949	-0.0660291	-0.416187	-0.25029	4.59414e-05	0.00757393	0.00130999	0.605092	0.0445027
1077	I	AT2G01940	SGR5	-0.322856	-0.544496	-0.130551	-0.374379	-0.621099	0.00341132	0.0569899	0.0435735	0.401369	0.000813009
1078	I	AT5G07770	AT5G07770	-0.302935	-0.57311	-0.0756082	-0.393585	-1.23529	6.52478e-06	0.0146796	0.00223581	0.520173	1.72702e-21
1079	I	AT2G25930	ELF3	-0.357886	-0.572714	-0.0874798	-0.33843	-0.22774	2.29429e-14	2.12767e-06	1.22781e-05	0.344416	0.00337533
1080	I	AT2G28105	AT2G28105	-0.358074	-0.55949	-0.0768705	-0.30025	-0.235353	0.0198171	0.103832	0.173485	0.548657	0.248234
1081	I	AT3G45980	H2B	-0.375701	-0.553577	-0.106658	-0.312022	-0.178289	8.55555e-05	0.00860563	0.0310594	0.476489	0.218803
1082	I	AT2G06200	ATGRF6	-0.373779	-0.622448	-0.16526	-0.327135	-0.207032	0.00382148	0.0549192	0.105579	0.341403	0.25147
1083	I	AT4G36470	AT4G36470	-0.391349	-0.623317	-0.112493	-0.315202	-0.725671	0.000124002	0.0103772	0.0494667	0.426323	8.00044e-06
1084	I	AT3G49930	AT3G49930	-0.350615	-0.606588	-0.132075	-0.385264	0.162581	0.000214726	0.0238856	0.021744	0.413486	0.670241
1085	I	AT4G13840	CER26	-0.379342	-0.617239	-0.188968	-0.381169	-0.223299	0.00652299	0.0570988	0.0734991	0.279299	0.218533
1086	I	AT4G36540	BEE2	-0.232028	-0.817109	0.0703173	-0.427837	-0.676708	0.000455637	0.195375	0.0480837	0.824039	0.00359753
1087	I	AT1G62480	AT1G62480	-0.3196	-0.716387	0.0156423	-0.321731	-0.148677	4.84624e-06	0.0468403	0.0449894	0.900764	0.346571
1088	I	AT4G04025	AT4G04025	-0.272084	-0.799315	-0.0703145	-0.293525	0.614473	0.0106424	0.227187	0.237555	0.544484	0.549055
1089	I	AT1G11740	AT1G11740	-0.407119	-0.697639	0.0429331	-0.360441	0.187926	0.000445174	0.0276674	0.0699018	0.928897	0.727307
1090	I	AT5G46090	DMP6	-0.481526	-0.726867	0.0417664	-0.31719	-0.115548	0.00121457	0.0220882	0.124931	0.822437	0.44938
1091	I	AT1G66460	AT1G66460	-0.468348	-0.840359	-0.0756636	-0.308846	-1.36289	0.000123516	0.0113754	0.0723072	0.367798	3.63772e-08
1092	I	AT5G58540	AT5G58540	-0.493039	-0.738507	-0.0701981	-0.404819	-0.836236	2.58008e-05	0.00263293	0.0166695	0.50855	2.33013e-06
1093	I	AT4G02090	AT4G02090	-0.427803	-0.704392	-0.0688932	-0.346822	-0.882885	1.17408e-05	0.00516368	0.0275529	0.545215	5.34837e-08
1094	I	AT5G21020	AT5G21020	-0.461805	-0.727794	-0.0717439	-0.345358	-0.179453	1.03915e-14	1.09728e-06	0.000384808	0.513499	0.0721387
1095	I	AT5G44870	LAZ5	-0.515321	-0.749168	-0.073792	-0.143502	-1.34202	3.66603e-05	0.00148916	0.292797	0.48106	1.95197e-11
1096	I	AT1G22890	AT1G22890	-0.402055	-0.71559	-0.0428367	-0.175369	-1.14767	0.00460641	0.0362893	0.179016	0.326245	0.000331111
1097	I	AT5G65207	AT5G65207	-0.374837	-0.728755	-0.136008	-0.106557	0.510902	4.41535e-05	0.0400822	0.519774	0.475233	0.0310962
1098	I	AT1G17310	AT1G17310	-0.370345	-0.919448	-0.136103	-0.196656	2.21236	0.00454787	0.23317	0.52543	0.654073	1.5272e-12
1099	I	AT1G26680	AT1G26680	-0.450743	-0.799036	-0.197513	-0.189296	0.95154	0.000149673	0.0214177	0.32784	0.324124	3.08523e-05
1100	I	AT3G11660	NHL1	-0.444915	-0.504333	-0.100314	-0.24879	0.0860764	0.000626457	0.00263716	0.102613	0.524784	0.869858
1101	I	AT5G19530	ACL5	-0.502922	-0.522162	-0.0842972	-0.235403	-0.206911	1.0229e-06	2.08538e-06	0.036536	0.49559	0.0641095
1102	I	AT4G37010	CEN2	-0.406632	-0.602345	-0.0069933	-0.256925	-0.643471	1.56634e-05	0.00380454	0.0709336	0.828116	3.79899e-06
1103	I	AT5G27300	AT5G27300	-0.434506	-0.529874	-0.0254693	-0.24759	-0.434521	0.0332787	0.0572558	0.225579	0.581614	0.0812318
1104	I	AT1G33670	AT1G33670	-0.418217	-0.678156	-0.158945	-0.258284	-0.1677	0.0103177	0.0475123	0.143717	0.226592	0.222756
1105	I	AT2G03730	ACR5	-0.445572	-0.722851	-0.208992	-0.263066	-0.821279	1.65272e-08	0.000448276	0.0396539	0.112762	1.25929e-10
1106	I	AT2G37480	AT2G37480	-0.40748	-0.716302	-0.203074	-0.279597	-0.00938176	4.67978e-13	4.80584e-05	0.0070255	0.0639034	0.838081
1107	I	AT4G03010	AT4G03010	-0.506662	-0.644045	-0.137325	-0.241574	-0.115859	0.00160433	0.00816028	0.191467	0.401369	0.429013
1108	I	AT1G03740	AT1G03740	-0.460383	-0.645691	-0.140602	-0.360559	-0.763443	9.78817e-07	0.000457169	0.00659549	0.291991	6.80207e-09
1109	I	AT3G24715	AT3G24715	-0.522176	-0.587022	-0.0685056	-0.349926	-0.119786	2.19703e-05	7.82131e-05	0.0136699	0.590806	0.364615
1110	I	AT1G08570	ACHT4	-0.245829	-0.601959	-0.40177	-0.13	0.439991	2.82474e-05	0.10126	0.377419	0.0073251	0.0142913
1111	I	AT2G33480	NAC041	-0.186905	-0.579492	-0.356875	-0.176235	-0.916283	6.55128e-07	0.106976	0.140354	0.00267255	3.20462e-15
1112	I	AT4G33770	ITPK2	-0.203901	-0.566995	-0.327561	-0.127215	-0.502348	0.00113173	0.202831	0.399059	0.0610541	0.00367982
1113	I	AT1G05470	IP5P6/CVP2	-0.168318	-0.52437	-0.331937	-0.181158	-0.59111	6.63705e-06	0.150556	0.138303	0.00547783	2.50739e-07
1114	I	AT5G58550	EOL2	-0.135651	-0.510481	-0.280496	-0.149571	-0.316689	5.64316e-07	0.213665	0.18186	0.0091703	0.00201417
1115	I	AT1G53600	PCMP-E63	-0.189343	-0.508699	-0.230207	-0.141706	-0.199342	0.00932415	0.277559	0.427238	0.238051	0.282689
1116	I	AT1G72410	AT1G72410	-0.232871	-0.527877	-0.207151	-0.168889	-0.181614	3.95253e-11	0.00485364	0.054359	0.0180212	0.0317392
1117	I	AT1G15380	AT1G15380	-0.177074	-0.563727	-0.265029	-0.114999	-0.397325	0.0175066	0.342734	0.45097	0.226592	0.0944621
1118	I	AT5G47390	KUA1	-0.205326	-0.595175	-0.272006	-0.158897	0.0535253	8.05136e-07	0.0978004	0.221971	0.033575	0.8997
1119	I	AT5G25240	AT5G25240	-0.28303	-0.591915	-0.15216	-0.127023	0.66873	0.00759145	0.178649	0.539045	0.496591	0.00656096
1120	I	AT5G25755	AT5G25755	-0.248772	-0.636059	-0.113712	-0.14911	-0.044952	0.00524812	0.212505	0.435004	0.534348	0.678599
1121	I	AT1G58235	AT1G58235	-0.32967	-0.645109	-0.108414	-0.169706	-0.079843	8.55891e-06	0.0239582	0.258601	0.486893	0.565277
1122	I	AT3G57750	ZED1	-0.36817	-0.620289	-0.105123	-0.247132	-0.207375	5.0284e-06	0.00488974	0.0788616	0.458644	0.126479
1123	I	AT1G68440	AT1G68440	-0.260011	-0.507226	-0.214652	-0.236509	-0.0260782	0.00110308	0.103912	0.13909	0.202762	0.768416
1124	I	AT4G37590	NPY5	-0.246822	-0.570961	-0.245776	-0.189636	-0.198777	3.28174e-12	0.00392754	0.0331312	0.00546241	0.0215917
1125	I	AT1G67050	AT1G67050	-0.267588	-0.573551	-0.198739	-0.217268	-0.325832	0.00638304	0.161362	0.250803	0.301398	0.109143
1126	I	AT5G23870	PAE9	-0.248397	-0.547708	-0.211946	-0.20419	0.141462	0.00182651	0.137917	0.250993	0.241346	0.746893
1127	I	AT1G04090	AT1G04090	-0.209829	-0.592817	-0.114607	-0.212525	-0.149971	0.0263107	0.289928	0.324293	0.494813	0.420272
1128	I	AT1G52750	AT1G52750	-0.216552	-0.604255	-0.192161	-0.204855	0.651737	6.13513e-06	0.127931	0.161369	0.209884	2.31185e-06
1129	I	AT1G58190	ATRLP9/RLP9	-0.17734	-0.602682	-0.190831	-0.267753	-0.707735	2.21272e-05	0.207384	0.0634948	0.202566	5.73509e-07
1130	I	AT4G28370	FLY1	-0.296549	-0.520169	-0.152767	-0.202677	-0.129951	1.83415e-05	0.0164283	0.11812	0.266785	0.317776
1131	I	AT1G61280	AT1G61280	-0.343111	-0.530867	-0.132396	-0.27454	-0.131294	0.00515774	0.0512658	0.147536	0.441964	0.421397
1132	I	AT5G06560	MYOB7	-0.313314	-0.504326	-0.163082	-0.255777	-0.287018	1.5601e-06	0.00289113	0.0204846	0.16563	0.00680824
1133	I	AT1G02670	AT1G02670	-0.394858	-0.57708	-0.195047	-0.194442	0.590625	0.0186579	0.0829361	0.366745	0.379784	0.127367
1134	I	AT4G01580	AT4G01580	-0.363972	-0.548045	-0.205814	-0.133272	0.147561	0.0227798	0.0946305	0.460652	0.332363	0.981363
1135	I	AT2G03590	UPS1	-0.387816	-0.548027	-0.198948	-0.288288	-0.0135768	0.00244161	0.0228683	0.109796	0.257394	0.75094
1136	I	AT2G40570	AT2G40570	-0.400374	-0.512848	-0.258583	-0.252067	-0.0902435	0.00145836	0.010523	0.118215	0.116557	0.508835
1137	I	AT1G72820	AT1G72820	-0.336174	-0.564263	-0.246053	-0.223104	0.124945	3.39355e-07	0.00242442	0.0573359	0.0383743	0.522353
1138	I	AT3G29035	NAC059	-0.314243	-0.597075	-0.241308	-0.161703	-0.235788	0.00212832	0.0961212	0.337248	0.209775	0.205332
1139	I	AT1G13640	PI4KG6	-0.252218	-0.631596	-0.259774	-0.215338	-0.133451	1.23527e-07	0.0409035	0.0863865	0.0429771	0.290013
1140	I	AT3G20200	AT3G20200	-0.372688	-0.624463	-0.272494	-0.242841	-0.0863942	0.00357126	0.054164	0.197884	0.162184	0.493329
1141	I	AT4G01120	GBF2	-0.315628	-0.635028	-0.263121	-0.239513	0.703164	2.9865e-07	0.0139862	0.0705628	0.0528734	7.81796e-08
1142	I	AT5G18930	SAMDC4/BUD2	-0.317866	-0.594191	-0.316905	-0.104493	0.15983	0.0216029	0.15163	0.461416	0.171182	0.916312
1143	I	AT5G35750	AHK2	-0.265179	-0.501417	-0.289525	-0.174349	-0.621073	2.07919e-08	0.00268492	0.0690771	0.00166259	1.38291e-12
1144	I	AT4G05070	AT4G05070	-0.340052	-0.515882	-0.27618	-0.157628	0.0398675	0.000304346	0.0191973	0.282709	0.070028	0.990242
1145	I	AT4G15380	CYP705A4	-0.30542	-0.539588	-0.275835	-0.11641	-1.80574	5.55897e-05	0.0156872	0.321716	0.0381401	2.29656e-33
1146	I	AT3G01470	HAT5/ATHB-1	-0.42879	-0.503921	-0.103901	-0.472542	0.429529	1.76312e-12	1.9506e-09	5.43188e-11	0.236977	6.94505e-09
1147	I	AT2G42720	AT2G42720	-0.428217	-0.471356	-0.0946605	-0.523793	-0.346177	0.007604	0.0104113	0.0046686	0.497795	0.0437334
1148	I	AT5G40610	DHAPRD	-0.42342	-0.502352	-0.0980478	-0.517255	-0.0719232	2.68951e-06	5.62837e-05	1.89609e-06	0.415848	0.512011
1149	I	AT4G14695	MPC2	-0.40025	-0.527529	0.011502	-0.428985	0.158793	0.00347163	0.0198491	0.0216706	0.880266	0.732708
1150	I	AT4G29050	AT4G29050	-0.427852	-0.553955	0.0528198	-0.497371	-1.42884	0.0109196	0.0242048	0.0235083	0.599011	1.17369e-06
1151	I	AT5G55780	AT5G55780	-0.503197	-0.520485	0.0134989	-0.490462	-0.695933	0.0150605	0.0125348	0.026076	0.664542	0.00246423
1152	I	AT4G40070	ATL32	-0.462899	-0.524703	-0.0591405	-0.529774	-0.417216	0.00117033	0.00272262	0.00145486	0.600991	0.00852359
1153	I	AT5G66800	AT5G66800	-0.486492	-0.543672	-0.0515493	-0.512936	0.817133	0.0121126	0.0193166	0.02126	0.694483	0.00206584
1154	I	AT5G40060	AT5G40060	-0.331553	-0.618854	-0.0252032	-0.478461	-1.39398	0.00435697	0.0585157	0.0228414	0.493858	2.30512e-07
1155	I	AT3G02240	RGF7	-0.304471	-0.573555	-0.0500121	-0.507033	-1.71983	0.00173344	0.0621324	0.00538467	0.511195	1.46511e-16
1156	I	AT5G23750	AT5G23750	-0.296326	-0.572217	-0.00243344	-0.529383	1.25354	1.70361e-05	0.0314879	9.55242e-05	0.935878	1.1825e-23
1157	I	AT4G21850	MSRB9	-0.29576	-0.742854	-0.0363377	-0.475864	-1.14014	2.66151e-16	0.001444	2.31126e-07	0.678105	1.99143e-36
1158	I	AT1G08310	AT1G08310	-0.225174	-0.6589	-0.108584	-0.429019	-0.40107	2.08818e-05	0.114491	0.00672143	0.453208	0.00745972
1159	I	AT2G45220	PME17	-0.277018	-0.639924	-0.0393879	-0.413645	-0.420125	0.000463249	0.118729	0.0231414	0.685324	0.0219691
1160	I	AT1G02440	ATARFD1A	-0.411632	-0.681211	-0.0310524	-0.589775	-1.19807	0.00184269	0.00980876	0.00483257	0.132858	0.000260982
1161	I	AT5G10430	AGP4	-0.489741	-0.681572	0.000993255	-0.523305	-0.182003	5.15255e-10	7.9797e-06	2.39686e-06	0.878263	0.109747
1162	I	AT1G64583	AT1G64583	-0.405172	-0.643611	-0.0745419	-0.401615	-0.382038	0.00737933	0.0512045	0.069589	0.469934	0.0806918
1163	I	AT2G31250	HEMA3	-0.379953	-0.629056	-0.0909326	-0.414035	-0.40817	0.00603797	0.0534022	0.0588664	0.456564	0.0563599
1164	I	AT3G03180	AT3G03180	-0.422367	-0.600635	-0.0801649	-0.456545	-0.0504099	0.000314809	0.00819563	0.00711737	0.562891	0.634786
1165	I	AT5G59930	AT5G59930	-0.406353	-0.573972	-0.124304	-0.481451	-1.11465	0.00195579	0.0165141	0.00968263	0.344926	4.55129e-08
1166	I	AT3G09190	AT3G09190	-0.467786	-0.642586	-0.0941653	-0.486916	-0.714791	7.4366e-05	0.00167582	0.00311603	0.449009	9.76594e-06
1167	I	AT3G25930	AT3G25930	-0.412298	-0.657864	-0.0725908	-0.514485	-0.64039	1.58188e-05	0.0062901	0.000745414	0.542063	2.77316e-05
1168	I	AT2G42380	BZIP34	-0.344962	-0.581823	0.056617	-0.645017	-0.0140678	0.00407355	0.06185	0.00218226	0.915345	0.719163
1169	I	AT3G55230	DIR24	-0.387585	-0.564944	0.0851922	-0.686897	-0.734428	0.00064743	0.0178475	3.90288e-05	0.988958	1.23247e-05
1170	I	AT3G18773	ATL77	-0.370025	-0.516015	0.0185012	-0.587774	0.0776438	0.015069	0.0708545	0.00678019	0.817266	0.921133
1171	I	AT3G49160	PKP4	-0.354952	-0.504404	0.00283423	-0.572495	-0.147016	0.0238982	0.0923801	0.012877	0.727175	0.393101
1172	I	AT3G13900	ALA7	-0.320509	-0.51176	0.0262121	-0.634072	-0.711462	0.0196969	0.0509778	0.0121511	0.334554	0.0116736
1173	I	AT1G21150	AT1G21150	-0.297127	-0.488948	0.073704	-0.609629	-0.0940604	0.0257141	0.134726	0.00918984	0.933928	0.534622
1174	I	AT3G47040	AT3G47040	-0.301909	-0.469185	0.0838643	-0.648936	-0.463697	0.0139418	0.0992491	0.000980419	0.974898	0.0165083
1175	I	AT2G45040	4MMP	-0.500443	-0.57888	-0.00546922	-0.619834	-0.749634	0.00512798	0.00938723	0.00415346	0.595847	0.000661452
1176	I	AT4G33740	AT4G33740	-0.491114	-0.566391	0.028554	-0.650916	0.010009	2.3625e-08	1.04781e-06	1.68028e-10	0.990772	0.930165
1177	I	AT3G05920	HIPP43	-0.408114	-0.530305	-0.0803194	-0.689101	0.191874	9.01358e-05	0.00205141	6.07272e-07	0.54649	0.43275
1178	I	AT4G37240	AT4G37240	-0.461078	-0.503361	-0.0228007	-0.697028	0.191005	0.0203594	0.0248189	0.00294249	0.659297	0.938855
1179	I	AT1G63800	UBC5	-0.512803	-0.598954	-0.128045	-0.590508	-0.364742	2.70528e-10	1.94153e-08	1.07621e-09	0.213123	9.1018e-05
1180	I	AT4G01740	AT4G01740	-0.551248	-0.559639	-0.159634	-0.580763	-0.47608	0.000561706	0.000456443	0.000461842	0.269177	0.00288662
1181	I	AT3G45410	LECRK13	-0.524988	-0.578399	-0.0720372	-0.542022	-1.32737	7.47825e-05	0.000251059	0.00022654	0.489069	3.51595e-18
1182	I	AT4G21326	ATSBT3.12	-0.556624	-0.600001	-0.0785022	-0.617718	0.232072	0.00494955	0.00677572	0.00478382	0.509776	0.876924
1183	I	AT3G51180	AT3G51180	-0.550893	-0.453023	-0.0796012	-0.647918	-0.357557	0.017132	0.00317461	0.00176666	0.483545	0.0520963
1184	I	AT5G66270	AT5G66270	-0.517008	-0.521386	-0.10681	-0.621948	-0.563942	0.0127525	0.00901462	0.00605578	0.351811	0.00930499
1185	I	AT1G70000	AT1G70000	-0.453052	-0.518185	-0.157288	-0.704978	-0.779456	3.34339e-07	3.07413e-06	2.28668e-11	0.136443	1.31416e-14
1186	I	AT2G34830	WRKY35	-0.45575	-0.477749	-0.18321	-0.621838	-0.259025	0.00210178	0.00268913	0.000105328	0.226592	0.084566
1187	I	AT1G67910	AT1G67910	-0.283855	-0.636509	-0.308606	-0.798917	0.802738	0.00293923	0.128312	0.00031224	0.121219	0.0124102
1188	I	AT3G30260	AGL79	-0.219576	-0.642409	-0.405312	-0.641706	-0.327668	0.00437815	0.0467416	0.00549738	0.0149872	0.0418883
1189	I	AT1G75190	AT1G75190	-0.274873	-0.619465	-0.32837	-0.668256	-0.197095	0.000770827	0.0811865	0.000487426	0.0570991	0.194812
1190	I	AT2G37950	AT2G37950	-0.3371	-0.64281	-0.354828	-0.684483	-0.977754	0.000329844	0.0294212	0.000206646	0.0301777	2.95832e-07
1191	I	AT4G30420	AT4G30420	-0.143726	-0.44872	-0.407578	-0.679869	0.175746	0.00382082	0.303304	2.55178e-05	0.00955149	0.650238
1192	I	AT5G17820	AT5G17820	-0.196127	-0.39789	-0.431431	-0.633205	-0.584737	0.000380656	0.0852871	1.36618e-08	0.000146647	1.31162e-07
1193	I	AT1G30720	AT1G30720	-0.16765	-0.518094	-0.277876	-0.739707	-1.45525	0.000757086	0.1959	2.97755e-06	0.0624814	8.32099e-19
1194	I	AT5G18150	AT5G18150	-0.201037	-0.488106	-0.279997	-0.62626	-0.253729	1.8002e-05	0.0742416	7.94435e-08	0.0174163	0.0251399
1195	I	AT5G22150	AT5G22150	-0.221871	-0.557333	-0.271291	-0.595622	-1.01735	0.00609345	0.0424087	0.00732447	0.0364703	0.00129863
1196	I	AT3G18970	PCMP-E93/MEF20	-0.279163	-0.577471	-0.233417	-0.556531	-0.278682	0.0030565	0.0980021	0.00554062	0.18249	0.113694
1197	I	AT4G22570	APT3	-0.236277	-0.608289	-0.169436	-0.548882	0.137659	5.6267e-08	0.0353686	1.61707e-06	0.167382	0.47669
1198	I	AT1G23030	PUB11	-0.362739	-0.581675	-0.336037	-0.525441	-0.277514	1.06234e-09	0.000128495	5.29072e-08	0.000597391	0.00370816
1199	I	AT2G30890	AT2G30890	-0.321414	-0.604298	-0.290688	-0.51717	-0.329617	0.00613751	0.0792269	0.0180758	0.120878	0.0895593
1200	I	AT3G22400	LOX5	-0.309494	-0.586859	-0.317175	-0.544034	0.0945558	3.75233e-05	0.0268788	0.000162069	0.0295864	0.889255
1201	I	AT4G14750	IQD19	-0.318399	-0.608118	-0.287453	-0.559284	-0.178884	4.00308e-10	0.000629918	2.34025e-08	0.00359405	0.065196
1202	I	AT4G28650	MIK1	-0.324057	-0.618136	-0.205041	-0.502791	-0.605595	3.35661e-08	0.00388269	8.75841e-06	0.0843503	4.87056e-08
1203	I	AT3G24210	AT3G24210	-0.346193	-0.619804	-0.257987	-0.524509	-0.696571	3.53416e-08	0.00156096	4.2799e-06	0.0251884	3.66912e-10
1204	I	AT5G11020	AT5G11020	-0.34593	-0.599594	-0.235628	-0.540455	-0.213159	4.38141e-06	0.00475129	4.96842e-05	0.072893	0.0899183
1205	I	AT1G52880	NAC018/NAM	-0.328427	-0.521547	-0.27501	-0.559622	-0.134225	0.001835	0.0321518	0.00141509	0.0916748	0.337664
1206	I	AT2G17550	AT2G17550	-0.336452	-0.544548	-0.24236	-0.517065	-0.295244	6.3623e-06	0.00485494	2.32625e-05	0.0551312	0.0141406
1207	I	AT5G24960	CYP71A14	-0.350388	-0.571735	-0.251165	-0.498065	-0.910141	0.000424329	0.019327	0.00247786	0.0999906	6.64764e-08
1208	I	AT2G40970	MYBC1	-0.402902	-0.605924	-0.175259	-0.569114	-0.322537	5.81999e-09	6.65501e-05	8.01938e-08	0.113078	0.00169096
1209	I	AT1G43020	AT1G43020	-0.336053	-0.588601	-0.164469	-0.586901	-0.899018	2.07542e-05	0.0101141	3.58339e-05	0.217919	1.46866e-10
1210	I	AT1G63150	AT1G63150	-0.383982	-0.573411	-0.145188	-0.615166	-0.287114	0.00183103	0.0236998	0.00130211	0.339857	0.0906857
1211	I	AT3G48100	ARR5	-0.344459	-0.571799	-0.256454	-0.604948	-0.552597	4.09791e-06	0.00514202	1.36693e-06	0.0451512	7.44104e-06
1212	I	AT1G13530	AT1G13530	-0.374218	-0.538473	-0.26543	-0.642243	-0.461603	0.000508756	0.01003	6.67492e-05	0.0779553	0.0023357
1213	I	AT5G47050	AT5G47050	-0.394085	-0.577566	-0.283137	-0.627149	-0.823525	6.03152e-09	4.50082e-05	5.51845e-10	0.00525623	7.33333e-17
1214	I	AT1G72300	PSY1R	-0.423592	-0.603944	-0.277182	-0.560903	-0.968422	7.85071e-07	0.000427991	5.22537e-06	0.0253176	3.59625e-15
1215	I	AT2G29330	TRI	-0.412447	-0.64333	-0.25163	-0.675505	-1.26628	8.72911e-06	0.00242853	4.89147e-06	0.0636693	1.18241e-16
1216	I	AT4G27250	AT4G27250	-0.418074	-0.602675	-0.226674	-0.618158	-0.683001	0.00661394	0.0252162	0.00665445	0.129167	0.00400446
1217	I	AT1G23560	AT1G23560	-0.211399	-0.326142	-0.249566	-0.551645	-1.12475	0.0041069	0.0530344	3.21804e-06	0.0323829	1.54785e-21
1218	I	AT1G23970	AT1G23970	-0.238307	-0.339132	-0.245103	-0.583337	-0.0894159	0.032135	0.119689	0.000414673	0.134752	0.514454
1219	I	AT5G40230	AT5G40230	-0.376686	-0.287953	-0.310737	-0.520253	-0.448385	0.0316358	0.00374193	0.000227443	0.0242082	0.000813833
1220	I	AT5G44340	TUBB4/TUB4	-0.373576	-0.271977	-0.25794	-0.507566	-0.339752	0.0128074	0.000570731	2.06723e-06	0.0242597	0.00163482
1221	I	AT5G50140	AT5G50140	-0.33983	-0.310924	-0.245578	-0.513122	-0.803382	0.0289606	0.0156077	0.00838209	0.0370345	0.00660547
1222	I	AT3G57330	ACA11	-0.318162	-0.260799	-0.234491	-0.575091	-1.25568	0.00211526	0.000141772	5.99546e-12	0.00782285	7.13918e-52
1223	I	AT3G07580	AT3G07580	-0.309404	-0.30396	-0.331799	-0.527409	-0.414888	0.0507494	0.0416324	0.00150283	0.0396457	0.00894883
1224	I	AT1G04430	AT1G04430	-0.273793	-0.281352	-0.269649	-0.517722	-0.595001	2.62382e-06	3.91948e-06	1.63024e-18	9.02278e-06	5.7668e-25
1225	I	AT5G02890	AT5G02890	-0.290649	-0.281577	-0.283354	-0.527825	-0.143715	0.0744441	0.0611665	0.00150829	0.0855278	0.340943
1226	I	AT3G49940	LBD38	-0.314708	-0.401495	-0.282132	-0.530086	-1.25459	0.000971923	0.00966248	1.54337e-05	0.0247309	1.95392e-24
1227	I	AT4G21600	ENDO5	-0.282005	-0.437653	-0.275117	-0.519702	-0.313025	8.56502e-07	0.00158284	7.01102e-09	0.00298814	0.000417243
1228	I	AT1G44608	AT1G44608	-0.365601	-0.394489	-0.274048	-0.535451	-0.240974	0.00855465	0.0128745	0.000526852	0.0748658	0.102016
1229	I	AT1G50520	CYP705A27	-0.354524	-0.453358	-0.258673	-0.516483	-0.40268	0.000283732	0.0037568	4.87736e-05	0.0452516	0.00110482
1230	I	AT5G38340	AT5G38340	-0.193143	-0.391317	-0.313186	-0.509718	-2.00396	0.00157317	0.0974247	7.06198e-05	0.0128926	6.48388e-46
1231	I	AT1G78180	AT1G78180	-0.291765	-0.429212	-0.385615	-0.539636	-0.310602	0.00613751	0.0466541	0.00103673	0.0146944	0.0412215
1232	I	AT5G25020	AT5G25020	-0.262376	-0.477905	-0.317736	-0.504878	-0.447636	0.0178006	0.135395	0.0150332	0.0979876	0.0276708
1233	I	AT5G44060	AT5G44060	-0.391245	-0.465925	-0.370164	-0.66266	-0.0467271	0.00272786	0.00925477	4.11734e-05	0.0182375	0.590911
1234	I	AT1G05590	HEXO2	-0.390482	-0.504972	-0.286247	-0.588892	-0.0704942	0.000127945	0.00230786	1.20124e-05	0.0334742	0.524339
1235	I	AT4G18950	AT4G18950	-0.383696	-0.478913	-0.28635	-0.654023	-0.793396	2.23795e-05	0.000670472	8.67974e-09	0.0144145	1.7642e-12
1236	I	AT2G21045	HAC1	-0.330548	-0.329325	-0.368565	-0.615094	-1.87456	0.00121446	0.00120106	2.0305e-09	0.000386829	1.65337e-72
1237	I	AT2G46150	AT2G46150	-0.387762	-0.342949	-0.29738	-0.58808	-0.245854	0.0274659	0.0113452	0.00033002	0.0624329	0.106683
1238	I	AT3G07940	AGD11	-0.352134	-0.411606	-0.319853	-0.58759	-0.463776	4.14661e-07	4.86099e-06	4.21995e-12	8.78845e-05	4.7082e-09
1239	I	AT1G19940	ATGH9B5	-0.388775	-0.325747	-0.222776	-0.71938	-0.785694	0.0437365	0.014809	0.000117645	0.155572	1.42064e-05
1240	I	AT1G01225	AT1G01225	-0.381302	-0.38163	-0.242979	-0.643189	-0.333801	0.0216934	0.0185566	0.000297775	0.140878	0.0428319
1241	I	AT3G55950	CCR3	-0.325881	-0.359629	-0.197372	-0.623109	-0.387566	0.00919763	0.0156917	1.23729e-05	0.167738	0.00470319
1242	I	AT3G44710	AT3G44710	-0.442885	-0.383697	-0.070517	-0.539169	-1.17491	0.04847	0.0236549	0.0143002	0.419393	5.80363e-06
1243	I	AT3G18690	MKS1	-0.432585	-0.415403	-0.209276	-0.538349	0.148798	0.0233693	0.0152963	0.0049508	0.241927	0.873819
1244	I	AT5G66250	AT5G66250	-0.378713	-0.40693	-0.146214	-0.50939	-0.258938	3.47011e-06	9.15081e-06	8.21031e-09	0.135918	0.00323263
1245	I	AT5G44063	AT5G44063	-0.4447	-0.349051	-0.119884	-0.507443	-0.317603	0.0753352	0.0352833	0.0349968	0.248959	0.114198
1246	I	AT5G45430	AT5G45430	-0.431351	-0.379883	-0.161077	-0.518427	-0.347509	1.67638e-11	3.94061e-15	6.86158e-20	0.00876936	4.12936e-10
1247	I	AT5G51795	KLP	-0.418491	-0.380374	-0.154641	-0.512857	-0.111028	0.0332223	0.015197	0.00703033	0.355552	0.44719
1248	I	AT2G38090	AT2G38090	-0.20995	-0.450667	-0.191749	-0.515545	-0.203785	0.000223579	0.0814657	3.94185e-05	0.141016	0.0975798
1249	I	AT1G34050	AT1G34050	-0.299428	-0.448053	-0.206963	-0.503604	-1.0407	0.029165	0.0652466	0.0223399	0.133479	0.000601236
1250	I	AT3G25070	RIN4	-0.284136	-0.492575	-0.179007	-0.519217	-0.774329	1.40731e-05	0.0115007	6.46487e-06	0.137286	5.54859e-12
1251	I	AT4G11547	AT4G11547	-0.279398	-0.452705	-0.160957	-0.503945	-0.916521	0.0274023	0.111477	0.0204846	0.297645	0.000123017
1252	I	AT1G13750	PAP1	-0.351606	-0.497152	-0.172733	-0.568123	-0.405314	3.69462e-06	0.000738818	2.47745e-07	0.131456	0.000122816
1253	I	AT4G39740	HCC2	-0.350027	-0.48499	-0.149426	-0.518098	-0.465405	0.0131345	0.049678	0.011352	0.347798	0.0171892
1254	I	AT5G45720	AT5G45720	-0.329321	-0.45797	-0.163193	-0.550477	-0.334059	2.84487e-05	0.00182015	1.06622e-06	0.164051	0.00191042
1255	I	AT1G75440	UBC16	-0.337225	-0.504894	-0.19516	-0.489434	0.151395	6.64866e-06	0.00266539	1.64347e-05	0.111429	0.419114
1256	I	AT3G56410	AT3G56410	-0.30435	-0.535062	-0.154666	-0.490924	-0.745056	2.3605e-07	0.00291967	3.21104e-06	0.166127	3.36997e-13
1257	I	AT5G22310	AT5G22310	-0.353832	-0.467653	-0.0778709	-0.587809	0.0232261	0.00183117	0.0155224	0.000129908	0.581034	0.914722
1258	I	AT1G10300	AT1G10300	-0.266574	-0.463207	-0.0911762	-0.631081	0.126527	0.0214589	0.162076	0.00246932	0.562205	0.9532
1259	I	AT4G33050	EDA39	-0.294979	-0.483291	-0.0751523	-0.605191	-2.14312	0.00377192	0.0522837	0.000498309	0.427364	5.26824e-27
1260	I	AT1G78915	AT1G78915	-0.300899	-0.401403	-0.0441818	-0.55402	-0.0243464	0.0300334	0.0856414	0.00458783	0.706442	0.743374
1261	I	AT5G26690	HIPP02	-0.248313	-0.412425	-0.00929602	-0.598805	-1.11245	0.0314549	0.069346	0.0108034	0.269177	0.000993371
1262	I	AT4G13440	AT4G13440	-0.277529	-0.354145	-0.106106	-0.631631	-1.00173	0.068114	0.122879	0.00549738	0.385618	5.54493e-05
1263	I	AT1G22550	NPF5.16	-0.254532	-0.376537	-0.11229	-0.527893	-0.200972	0.00160538	0.0345221	1.0186e-05	0.401473	0.101199
1264	I	AT5G57620	MYB36	-0.268517	-0.412251	-0.115308	-0.553507	-0.457534	0.000767709	0.0271779	8.42505e-06	0.381852	0.00015159
1265	I	AT1G09170	AT1G09170	-0.173638	-0.0628651	0.0172947	-0.658902	-0.154199	0.650969	0.285051	2.47335e-05	0.959488	0.353318
1266	I	AT3G46735	AT3G46735	-0.211918	-0.0147082	0.0883237	-0.650945	0.1341	0.621278	0.337767	0.042024	0.810195	0.804473
1267	I	AT4G25560	LAF1/MYB18	-0.245361	-0.16265	0.17131	-0.749357	-2.15221	0.229971	0.141838	0.00136089	0.878396	5.33624e-14
1268	I	AT3G49510	AT3G49510	-0.163764	-0.0947705	0.202775	-0.598117	-0.198673	0.635004	0.505117	0.0479066	0.820348	0.480111
1269	I	AT3G57130	NPR6/BOP1	-0.138704	-0.143308	0.105668	-0.658151	-0.863839	0.181314	0.172011	0.00185043	0.527623	0.0135084
1270	I	AT5G51310	AT5G51310	-0.198953	0.107597	0.121087	-0.503166	-0.475996	0.878848	0.382488	0.0390528	0.869381	0.047533
1271	I	AT1G44020	AT1G44020	-0.102704	-0.00626505	0.134625	-0.590467	-2.66067	0.416155	0.278769	0.0150428	0.711305	4.85076e-09
1272	I	AT3G59400	GUN4	-0.108517	0.034718	0.089386	-0.525527	-0.209441	0.964919	0.631644	0.0435736	0.931098	0.42675
1273	I	AT4G12270	AT4G12270	-0.32703	0.0788192	0.226213	-0.551328	-1.85878	0.92419	0.082638	0.0101977	0.742689	1.11418e-13
1274	I	AT5G67450	AZF1	-0.311474	-0.0578299	0.121233	-0.508081	-0.245217	0.675244	0.0356406	0.000840556	0.677636	0.113134
1275	I	AT5G54720	AT5G54720	0.0239426	0.0199174	-0.069504	-0.679866	-0.601938	0.406697	0.40042	0.00304314	0.338097	0.0592666
1276	I	AT2G19590	ACO1	0.0730984	0.0446069	0.0227523	-0.705806	-0.261903	0.914112	0.819763	1.7007e-06	0.992609	0.0962665
1277	I	AT4G25190	QWRF7	0.0933104	0.0934108	-0.0151795	-0.721943	-0.011737	0.879194	0.88993	0.0041887	0.890746	0.88769
1278	I	AT4G31073	AT4G31073	0.078894	0.12407	0.188154	-0.800891	-0.306604	0.96804	0.917952	0.0336197	0.942327	0.435357
1279	I	AT5G07450	CYCU4-2/CYCP4;3	0.0403885	0.13615	0.187638	-0.689558	1.36492	0.578308	0.826913	0.0205365	0.501881	1.71163e-09
1280	I	AT1G50930	VUP2	0.077549	0.0737022	0.202794	-0.548436	0.580077	0.782128	0.788029	0.0485016	0.495978	0.0145841
1281	I	AT2G42980	AT2G42980	0.200543	0.054703	0.138726	-0.650928	-0.660498	0.988128	0.65743	0.0155674	0.826099	0.0127351
1282	I	AT1G09540	MYB61	0.000324547	-0.212129	0.277208	-0.531438	-1.04682	0.249457	0.885333	0.00506256	0.325054	1.64153e-08
1283	I	AT4G15370	BARS1	0.0424917	-0.22817	0.172831	-0.554809	-0.529497	0.252497	0.594066	0.041048	0.828116	0.126545
1284	I	AT2G18690	AT2G18690	0.33634	-0.152165	-0.0618094	-0.683293	-0.797876	0.455569	0.432119	0.00369991	0.713458	0.000860894
1285	I	AT3G23150	ETR2	0.234311	-0.202243	0.0582254	-0.607906	0.638304	0.300001	0.240769	0.000394501	0.849784	0.000103347
1286	I	AT5G15600	SP1L4	0.197791	-0.152694	-0.0502108	-0.509998	0.0144385	0.392897	0.346726	0.00272143	0.800298	0.992104
1287	I	AT3G01950	AT3G01950	-0.0991709	-0.0213195	-0.0365762	-0.510001	-0.769933	0.801461	0.446936	5.39674e-05	0.771904	2.17776e-10
1288	I	AT2G04025	RGF3	-0.0213447	-0.0751211	-0.141826	-0.548322	-0.117871	0.630616	0.828906	0.00210807	0.468855	0.519986
1289	I	AT3G13682	LDL2	-0.0590362	-0.044187	-0.106328	-0.52372	-0.0750926	0.745223	0.707171	0.00588024	0.590753	0.67058
1290	I	AT1G44970	PER9	-0.0769999	-0.125127	-0.113524	-0.643794	-0.61076	0.33484	0.543607	6.82722e-07	0.431853	1.36042e-06
1291	I	AT5G18910	AT5G18910	-0.0262889	-0.107084	-0.0661397	-0.684357	0.534875	0.633495	0.80246	0.0309179	0.751313	0.246238
1292	I	AT1G65800	SD16/ARK2	-0.0560601	-0.192027	-0.0659642	-0.577804	-1.32451	0.117778	0.202776	0.0164622	0.23125	0.00151063
1293	I	AT1G70230	AXY4/TBL27	-0.110262	-0.244081	-0.0509176	-0.530017	0.170595	0.0238935	0.333084	7.61941e-07	0.698241	0.189585
1294	I	AT5G02780	GSTL1	-0.163254	-0.169601	-0.093997	-0.645903	-1.53145	0.242599	0.26374	0.000218621	0.483506	1.13159e-16
1295	I	AT4G01820	ABCB3/PGP3	-0.133024	-0.130285	-0.0886785	-0.585751	-0.930461	0.347569	0.341273	0.0301702	0.454046	0.00270654
1296	I	AT4G13660	PRR2	-0.113887	-0.148238	-0.113206	-0.516999	0.125986	0.192704	0.340638	6.56476e-07	0.380598	0.411625
1297	I	AT3G60270	AT3G60270	-0.0403151	-0.15269	-0.225985	-0.55632	-1.57363	0.114121	0.166642	0.0161483	0.0804968	0.000409363
1298	I	AT4G37160	SKS15	-0.030607	-0.215159	-0.212227	-0.530399	-1.16214	0.105826	0.716238	7.85844e-05	0.136278	2.12677e-18
1299	I	AT2G45890	ROPGEF4	-0.0929139	-0.18481	-0.177807	-0.538715	-0.495636	0.182157	0.487148	0.000112807	0.23334	0.000251084
1300	I	AT2G22790	AT2G22790	-0.115078	-0.177856	-0.213843	-0.516456	-0.279718	0.346883	0.483979	0.027835	0.315206	0.200647
1301	I	AT5G40510	AT5G40510	-0.139694	-0.209143	-0.221917	-0.50097	-1.08316	0.0363219	0.17417	2.86783e-07	0.033224	9.33079e-30
1302	I	AT5G16900	AT5G16900	-0.0728876	-0.27394	-0.192196	-0.545545	-1.42706	0.0405557	0.498368	0.000116336	0.164469	2.3979e-22
1303	I	AT1G16110	WAKL6	-0.0588844	-0.299552	-0.128211	-0.527532	-0.992611	0.103683	0.576379	0.00903363	0.438459	1.68104e-06
1304	I	AT5G05880	UGT76C4	-0.0702438	-0.328356	-0.111901	-0.507714	0.313214	0.00175014	0.543607	1.61031e-06	0.370165	0.00394252
1305	I	AT2G35730	AT2G35730	-0.141039	-0.309908	-0.128394	-0.631122	0.114789	0.186862	0.424545	0.0203874	0.489313	0.908221
1306	I	AT3G48260	WNK3	-0.0369153	-0.293156	-0.119793	-0.657088	-0.674173	0.0234843	0.701125	7.5653e-07	0.386301	1.09864e-07
1307	I	AT3G05950	AT3G05950	-0.396407	-0.375426	0.0465372	-0.56438	-0.00564715	0.117401	0.0962249	0.0413495	0.633686	0.520023
1308	I	AT3G07425	AT3G07425	-0.351885	-0.363038	0.0146436	-0.611452	-0.106237	0.0961669	0.0926012	0.0123328	0.780322	0.493595
1309	I	AT1G19020	AT1G19020	-0.312145	-0.291329	0.0376759	-0.543896	-0.928843	0.118291	0.10052	0.00736974	0.846633	9.31184e-06
1310	I	AT5G46295	AT5G46295	-0.290433	-0.290329	0.0758251	-0.554807	-0.999104	0.109231	0.0990482	0.0274277	0.513091	0.00366129
1311	I	AT1G76930	ATEXT4	-0.268177	-0.270632	0.163388	-0.541261	-1.37421	0.0147304	0.0170945	5.29472e-07	0.389058	7.08649e-39
1312	I	AT3G56090	FER3	-0.354564	-0.210177	0.0972678	-0.613766	-0.115549	0.0459481	0.000435101	6.52412e-10	0.602634	0.305355
1313	I	AT5G09978	PEP7	-0.278164	-0.243285	0.144283	-0.639184	-0.920375	0.142582	0.0982711	0.000254954	0.80468	1.21221e-07
1314	I	AT2G40113	AT2G40113	-0.180994	-0.264612	0.00356212	-0.676767	-0.626097	0.0958417	0.251472	3.06804e-05	0.858449	9.84366e-05
1315	I	AT1G58037	AT1G58037	-0.186016	-0.356487	-0.0433682	-0.618281	0.240891	0.0965161	0.349577	0.00716962	0.731956	0.650583
1316	I	AT5G66150	AT5G66150	-0.127184	-0.357439	0.0369427	-0.638708	0.027488	0.110176	0.277529	0.0263314	0.5221	0.477303
1317	I	AT3G26932	DRB3	-0.292503	-0.369896	0.0834137	-0.643381	-0.683723	0.097728	0.13636	0.0184119	0.685818	0.0179443
1318	I	AT5G65158	PLAT3	-0.232409	-0.363243	0.11679	-0.584325	-0.886623	0.0651611	0.11066	0.0232908	0.512893	0.00877736
1319	I	AT1G08670	AT1G08670	-0.22146	-0.388637	0.0721925	-0.741834	-0.0761785	0.0503598	0.239493	0.000366535	0.97795	0.601661
1320	I	AT1G12600	UTR4	-0.29191	-0.310101	0.16111	-0.713876	-0.0125113	0.158476	0.168879	0.00378556	0.875731	0.76702
1321	I	AT4G22070	WRKY31	-0.247073	-0.0740076	-0.136539	-0.619689	-0.670959	0.550047	0.146891	0.000478954	0.42014	0.000143211
1322	I	AT5G02350	AT5G02350	-0.269265	-0.084163	-0.0614085	-0.66371	-0.7294	0.468958	0.0266199	1.72092e-07	0.623595	2.19659e-09
1323	I	AT1G11545	XTH8	-0.240529	-0.122235	-0.040031	-0.521362	-0.638941	0.363171	0.0825148	0.000104109	0.743797	1.25808e-06
1324	I	AT2G34980	PIGC/SETH1	-0.201133	-0.115054	-0.0600915	-0.507097	-0.205437	0.521006	0.338382	0.0453593	0.691187	0.363643
1325	I	AT5G44210	ERF9	-0.221565	0.0421594	-0.110093	-0.505875	-0.558445	0.886466	0.269804	0.0264307	0.556492	0.0132518
1326	I	AT3G49120	PER34/PRX34	-0.310856	-0.0131335	-0.053076	-0.543441	-1.50723	0.72292	0.0449623	0.00047733	0.640011	4.34042e-22
1327	I	AT4G05210	LPXD1	-0.314721	-0.0453988	-0.0479241	-0.516283	-0.292338	0.68606	0.0883863	0.0107067	0.723985	0.126745
1328	I	AT2G01180	ATPAP1	-0.343872	-0.220829	-0.116687	-0.641232	-0.694788	0.110962	0.0140042	8.15404e-06	0.410813	8.44377e-07
1329	I	AT4G16140	AT4G16140	-0.306201	-0.259402	-0.111094	-0.537093	-0.268965	0.057673	0.0233984	9.16071e-05	0.449536	0.0497345
1330	I	AT5G65810	CGR3	-0.252052	-0.274291	-0.14755	-0.505166	-0.254619	0.00278591	0.00596084	2.00308e-08	0.15102	0.00522471
1331	I	AT1G77690	LAX3	-0.369464	-0.327313	-0.100029	-0.552549	-1.09064	0.00467327	0.00140862	1.73236e-06	0.409481	1.31096e-21
1332	I	AT4G28940	AT4G28940	-0.324122	-0.286058	-0.0437995	-0.527728	-0.915141	0.0219718	0.00955839	2.14741e-05	0.688997	6.74404e-14
1333	I	AT3G63470	SCPL40	-0.350119	-0.162352	-0.031838	-0.564557	-0.653223	0.309522	0.0465815	0.0018281	0.72598	0.000297172
1334	I	AT1G13100	CYP71B29	-0.284913	-0.222117	0.0226037	-0.544396	0.210727	0.217837	0.11587	0.0025155	0.956285	0.496465
1335	I	AT5G11610	AT5G11610	-0.303564	-0.201969	-0.0109642	-0.565579	-0.981186	0.236735	0.0934432	0.00516341	0.738211	3.03409e-06
1336	I	AT2G47360	AT2G47360	-0.18124	-0.21389	-0.00915835	-0.586119	-0.29406	0.0964163	0.163696	3.10264e-06	0.880266	0.0199008
1337	I	AT5G18170	GDH1	-0.222588	-0.272516	-0.0290374	-0.515533	-0.722572	0.00128644	0.00948358	4.33729e-10	0.760229	2.57107e-19
1338	I	AT1G10060	ATBCAT-1	-0.186425	-0.0610421	-0.687803	-0.498336	0.0597523	0.391416	0.220632	0.0457949	0.00685733	0.590001
1339	I	AT3G44990	XTH31	-0.189459	-0.120443	-0.627715	-0.462797	-1.53831	0.173286	0.0361334	1.60923e-07	7.31548e-13	5.35706e-69
1340	I	AT3G13437	AT3G13437	-0.257984	-0.0252099	-0.562016	-0.477762	-0.813044	0.449562	0.131779	0.0313333	0.0116578	0.00138333
1341	I	AT5G11790	NDL2	-0.250002	-0.111534	-0.525505	-0.464803	-0.70218	0.234863	0.00729122	4.26998e-07	7.41865e-09	4.58564e-15
1342	I	AT4G17215	AT4G17215	-0.197118	-0.237224	-0.681075	-0.540425	-0.570256	0.030201	0.0698896	1.23953e-06	4.61982e-10	1.50097e-07
1343	I	AT5G19100	AT5G19100	-0.119116	-0.323377	-0.591953	-0.617179	-0.499785	0.040248	0.337648	0.000379916	0.000398906	0.0024365
1344	I	AT2G37820	AT2G37820	-0.147455	-0.192016	-0.514109	-0.407948	-2.17139	0.139715	0.18425	0.0282357	0.00774203	1.04477e-13
1345	I	AT5G11650	AT5G11650	-0.269512	-0.235697	-0.520763	-0.431491	-0.650498	0.0521648	0.0265005	0.000507239	2.23232e-05	8.31365e-08
1346	I	AT1G29600	AT1G29600	-0.2928	-0.267903	-0.570788	-0.577192	-2.04915	0.0408156	0.0258276	0.00461499	0.00265367	1.9575e-08
1347	I	AT2G14900	GASA7	-0.311755	-0.205521	-0.567641	-0.523487	-0.281657	0.128487	0.0248875	0.000294234	7.22735e-05	0.0439248
1348	I	AT4G21585	ENDO4	-0.288463	-0.24491	-0.559201	-0.513769	-0.149667	0.0977276	0.0477954	0.00180593	0.000375587	0.284186
1349	I	AT1G56670	LIP4	-0.323953	-0.178262	-0.513741	-0.583778	-0.717651	0.207105	0.0432905	0.00145095	0.00357661	8.57116e-05
1350	I	AT1G35330	AT1G35330	-0.239602	-0.216198	-0.451682	-0.58716	-0.737594	0.176569	0.145965	0.0052462	0.022667	0.000646486
1351	I	AT4G32780	AT4G32780	-0.269349	-0.162221	-0.437729	-0.528204	-0.495721	0.208714	0.039473	0.000181122	0.00144563	0.000240578
1352	I	AT5G64130	AT5G64130	-0.258323	-0.213848	-0.490455	-0.51818	-0.758601	0.0464507	0.0172819	1.16875e-06	4.75408e-06	4.9907e-13
1353	I	AT1G68940	AT1G68940	-0.309548	-0.308618	-0.422261	-0.712433	-1.14438	0.00937752	0.0070052	2.5759e-08	0.000492541	2.75986e-19
1354	I	AT4G25100	FSD1	-0.258612	-0.337767	-0.420401	-0.725477	-0.266289	0.0045563	0.0321532	8.32028e-10	0.000524902	0.025897
1355	I	AT2G23630	SKS16	-0.144223	-0.224959	-0.31517	-0.720661	-0.825903	0.124787	0.30007	5.25619e-06	0.0468121	1.78878e-07
1356	I	AT2G45400	BEN1	-0.232235	-0.247351	-0.382069	-0.691583	-0.790052	0.0334085	0.0461369	4.94043e-09	0.00131816	1.03318e-11
1357	I	AT3G61560	RTNLB6	-0.209598	-0.236949	-0.341848	-0.560928	-0.478644	0.0338595	0.0610903	4.24362e-07	0.00245526	1.0038e-05
1358	I	AT1G14170	AT1G14170	-0.213702	-0.222102	-0.313591	-0.544331	-0.163142	0.00726564	0.00915478	1.42196e-11	0.000129402	0.0525278
1359	I	AT3G03000	CML18	-0.215111	-0.198594	-0.305246	-0.533933	-0.601833	0.188189	0.157656	0.0012624	0.0625381	0.000200415
1360	I	AT2G34010	SPEAR2	-0.137634	-0.266903	-0.322698	-0.55044	0.320419	0.125056	0.217875	0.0248929	0.0749803	0.679476
1361	I	AT1G33870	AT1G33870	-0.134468	-0.25387	-0.282284	-0.621414	-1.28369	0.0417009	0.0631359	0.00833013	0.0298236	0.000672265
1362	I	AT3G20590	AT3G20590	-0.194225	-0.209542	-0.291833	-0.61865	-1.5505	0.143125	0.163415	0.000325167	0.0657018	1.08849e-16
1363	I	AT5G17340	AT5G17340	-0.0495299	-0.346956	-0.308469	-0.505327	0.0442459	0.0692209	0.244973	0.0385403	0.0690834	0.345759
1364	I	AT1G54450	B''DELTA	-0.151186	-0.297793	-0.434122	-0.505912	-0.607175	0.0217792	0.218265	0.000189358	0.000971448	2.99074e-06
1365	I	AT4G14550	IAA14	-0.17879	-0.24917	-0.44202	-0.546094	-0.820525	0.050015	0.152513	5.30407e-05	0.000807427	4.3773e-10
1366	I	AT1G33610	AT1G33610	-0.0545098	-0.196669	-0.399152	-0.530477	-1.44798	0.184535	0.515464	0.00360654	0.021249	5.1744e-13
1367	I	AT3G22750	AT3G22750	-0.110772	-0.261071	-0.446986	-0.642012	-0.899078	0.0310116	0.331553	2.24768e-07	0.000284222	1.91451e-13
1368	I	AT1G14780	AT1G14780	-0.174946	-0.0484035	-0.508081	-0.785212	-0.879838	0.555173	0.178177	1.27865e-07	0.000392971	1.48868e-09
1369	I	AT4G31320	SAUR37	-0.173574	-0.0937239	-0.495322	-0.714917	-1.387	0.332093	0.0990045	5.23541e-11	3.86905e-06	1.40154e-36
1370	I	AT5G14930	SAG101	-0.202418	-0.0790893	-0.497361	-0.652078	-1.34141	0.429633	0.105094	5.12627e-06	0.000318792	8.2201e-20
1371	I	AT3G22900	NRPD7	-0.314545	-0.112071	-0.277916	-0.52335	0.184317	0.464273	0.16486	0.0464798	0.234144	0.993615
1372	I	AT1G44160	AT1G44160	-0.331089	-0.127201	-0.371719	-0.593362	-0.364221	0.314624	0.013543	2.30091e-05	0.00778431	0.00732738
1373	I	AT1G62800	ASP4	-0.305976	-0.213056	-0.384375	-0.512756	0.163987	0.0295245	0.0012694	6.41171e-08	5.98172e-05	0.215106
1374	I	AT1G10090	AT1G10090	-0.269543	-0.207526	-0.319055	-0.581243	-0.0721011	0.043763	0.00766314	6.14474e-09	0.00198015	0.500252
1375	I	AT3G02430	DMP5	-0.339299	-0.205252	-0.356758	-0.586109	-0.142277	0.128563	0.05589	0.0158782	0.0511359	0.190346
1376	I	AT5G51490	PME59	-0.118333	-0.0848506	-0.410975	-0.610562	-1.00994	0.455288	0.371653	0.000642991	0.017393	2.68585e-08
1377	I	AT5G63660	PDF2.5/LCR74	-0.195184	-0.11881	-0.336905	-0.577201	-0.0331767	0.427317	0.238896	0.000701212	0.0536522	0.729025
1378	I	AT1G65960	GAD2	-0.31816	-0.0731454	-0.435547	-0.515069	-0.388534	0.374829	3.71208e-05	1.10181e-11	1.19609e-08	2.77463e-07
1379	I	AT1G73780	AT1G73780	-0.299272	0.00324195	-0.412315	-0.617907	0.177457	0.73126	0.136604	0.00656287	0.0580076	0.896762
1380	I	AT5G01050	LAC9	-0.0916749	-0.0496026	-0.744787	-0.957804	-0.43429	0.475672	0.379028	6.32897e-07	3.80845e-05	0.0117996
1381	I	AT5G46050	NPF5.2/ATPTR3	-0.146092	0.146157	-0.622249	-1.032	-2.0753	0.874811	0.175703	2.77813e-07	0.000352108	8.21327e-19
1382	I	AT1G79860	ROPGEF12	0.0745628	-0.183556	-0.413519	-1.0984	0.418306	0.283027	0.933327	1.63941e-06	0.0400821	0.24814
1383	I	AT1G31885	NIP3-1	-0.168639	-0.155535	-0.213013	-0.789426	-1.41141	0.24144	0.221642	1.53167e-06	0.162748	9.45053e-17
1384	I	AT1G02810	PME7	-0.0499399	-0.175461	-0.302022	-0.799644	-0.413592	0.0918522	0.60595	8.27104e-15	0.00387046	3.3505e-05
1385	I	AT5G44568	AT5G44568	-0.101476	-0.161442	-0.270451	-0.919287	-0.910203	0.141962	0.175484	0.00121535	0.0838469	0.00232994
1386	I	AT3G60580	ZAT9	-0.198085	-0.132434	-0.386356	-0.920147	-1.43381	0.192435	0.118543	0.000182524	0.0326253	2.9327e-07
1387	I	AT5G44572	AT5G44572	-0.0409243	-0.0514744	-0.48386	-0.907101	-1.6453	0.367831	0.397038	4.03492e-05	0.0112025	4.06317e-11
1388	I	AT1G01190	CYP78A8	-0.0685433	-0.0532889	-0.531118	-0.539927	-0.669906	0.547709	0.527984	0.00713103	0.00798759	0.00108338
1389	I	AT1G01453	AT1G01453	0.00518399	-0.163904	-0.431274	-0.634706	1.39036	0.497016	0.899121	0.017356	0.0988786	2.07309e-08
1390	I	AT5G44390	AT5G44390	-0.0180545	-0.165637	-0.515398	-0.676694	-0.295451	0.243775	0.736867	1.95741e-05	0.000853265	0.0510581
1391	I	AT1G10550	XTH33	0.0439509	-0.260566	-0.550949	-0.759519	0.318727	0.193357	0.714457	0.00334893	0.0227596	0.858542
1392	I	AT1G57560	MYB50	0.0261067	-0.244117	-0.677238	-0.690424	-0.208416	0.133228	0.791279	0.000208672	0.000193489	0.196983
1393	I	AT1G30730	AT1G30730	0.175195	-0.230446	-0.496935	-0.524162	-2.60936	0.0979404	0.891643	0.00119436	0.00213538	5.32784e-46
1394	I	AT3G07070	PBL26	0.186928	-0.194108	-0.526598	-0.695304	-0.140005	0.191889	0.513242	8.51563e-06	0.000569466	0.347849
1395	I	AT1G16440	RHS3/RSH3	0.198911	-0.0828029	-0.204971	-0.53588	-0.281422	0.601317	0.388483	0.00176617	0.255902	0.0939885
1396	I	AT2G38500	AT2G38500	0.119253	-0.00876935	-0.235023	-0.536696	-0.610739	0.810289	0.850141	0.00943577	0.25078	0.00220441
1397	I	AT1G74830	MYOB6	0.105818	-0.19741	-0.316609	-0.568322	0.139469	0.325549	0.913589	0.00985962	0.147826	0.840892
1398	I	AT3G47740	ABCA3/ATATH2	0.0211622	-0.106016	-0.222711	-0.71453	-0.401813	0.481512	0.885641	0.000163628	0.229342	0.0263951
1399	I	AT1G48640	AT1G48640	0.0045753	-0.113126	-0.308589	-0.656863	-0.942809	0.405325	0.691383	0.0033847	0.121924	4.13569e-05
1400	I	AT1G53920	GLIP5	0.0243116	-0.179136	-0.287894	-0.695829	-0.531238	0.233833	0.906693	1.51468e-05	0.0782257	0.000740972
1401	I	AT1G01750	ADF11	0.152814	0.199961	-0.054697	-0.51808	-0.175641	0.248251	0.424858	0.000319157	0.788751	0.293387
1402	I	AT5G17590	AT5G17590	0.0187689	0.261842	-0.240023	-0.576388	0.187537	0.53426	0.938362	0.0422179	0.406951	0.744725
1403	I	AT1G33890	IAN3	-0.0431685	0.159788	-0.15633	-0.557035	-0.8246	0.586944	0.329536	0.0379086	0.239179	0.0228253
1404	I	AT5G43470	RPP8	0.0483397	0.198656	-0.128705	-0.594714	-0.642234	0.654157	0.968196	0.0112797	0.562236	0.0050021
1405	I	AT3G20557	VUP3	-0.160405	0.337502	-0.147888	-0.791492	-1.19747	0.957875	0.254814	0.0077031	0.304158	0.000913515
1406	I	AT4G09100	ATL39	-0.312776	0.140111	-0.267135	-0.774318	-1.38469	0.601138	0.0690766	0.00264619	0.111894	1.1193e-05
1407	I	AT5G01540	LECRK62/LECRKA4.1	-0.131987	0.168734	-0.347801	-0.666857	-1.15265	0.682343	0.258746	0.0115059	0.0911068	0.000405449
1408	I	AT5G26320	AT5G26320	0.332716	-0.0339605	-0.399543	-0.839143	-1.32837	0.422443	0.976688	0.00214758	0.0675288	3.15867e-05
1409	I	AT4G04570	CRK40	0.335436	0.0980816	-0.552725	-0.765349	-1.16482	0.451901	0.796751	0.00451328	0.0137454	0.000814092
1410	I	AT1G06330	AT1G06330	0.287317	0.0885319	-0.416634	-0.741159	-0.967376	0.795852	0.860265	0.00719715	0.0832143	0.000913943
1411	I	AT3G60280	UCC3	0.295096	-0.0167249	-0.490474	-0.70456	0.753437	0.856852	0.265894	0.000744926	0.0172319	0.000224393
1412	I	AT4G03330	SYP123	0.291616	0.0588493	-0.380475	-0.523174	-0.237595	0.976012	0.343368	0.0173756	0.0829089	0.282141
1413	I	AT5G04960	PME46	0.332183	0.189139	-0.406159	-0.544454	-0.0858941	0.289349	0.033699	7.00073e-05	0.00431301	0.60674
1414	I	AT5G06990	AT5G06990	0.440754	0.259958	-0.393278	-0.52705	0.266403	0.287335	0.0378428	0.0199158	0.0872962	0.293921
1415	I	AT1G34760	GRF11	0.3047	0.0942992	-0.145313	-0.656329	-0.644238	0.898128	0.350669	0.00383525	0.532953	0.00381381
1416	I	AT4G00680	ADF8	0.265305	0.193661	-0.206474	-0.575335	-0.512507	0.240083	0.0815894	1.16928e-05	0.167078	6.47166e-05
1417	I	AT1G62320	AT1G62320	0.313242	0.451568	-0.127602	-0.540464	-0.669285	0.00524407	0.0702366	0.000858681	0.541102	1.56954e-05
1418	I	AT5G25440	AT5G25440	0.374318	0.299739	-0.177297	-0.6094	-1.60815	0.163655	0.0583325	0.00029758	0.323222	1.44407e-20
1419	I	AT3G23550	DTX18	-0.0935314	-0.585902	-0.990979	0.653684	0.32989	0.0349348	0.496846	0.298859	0.000383959	0.875405
1420	I	AT4G10310	HKT1	-0.113289	-0.861881	-0.933165	1.26354	-1.48935	0.00103625	0.333581	0.00510512	0.00022752	1.59751e-06
1421	I	AT3G49700	ACS9/ETO3	0.284738	-0.604938	-0.651732	0.230702	1.14376	0.0958508	0.867861	0.917622	0.0226815	0.212481
1422	I	AT1G36060	ERF055	0.125295	-0.389877	-0.62888	0.0890873	-0.207905	0.000682497	0.497522	0.67623	1.88423e-08	0.0836257
1423	I	AT5G14470	GLCAK2	0.276299	-0.413355	-0.580885	0.0830445	-0.963594	0.0381083	0.482478	0.997753	0.00415518	5.42909e-06
1424	I	AT5G49360	BXL1	0.31451	-0.77667	-0.55803	-0.0972324	0.00332492	0.00123308	0.620854	0.531911	0.0193996	0.761184
1425	I	AT1G80440	AT1G80440	0.108102	-0.625677	-0.636811	-0.0923456	-1.43216	0.00564377	0.633072	0.296003	0.00428216	2.90323e-07
1426	I	AT3G48390	AT3G48390	0.0130465	-0.658259	-0.629827	0.0733492	-0.14172	0.0113029	0.635781	0.753828	0.0123282	0.384611
1427	I	AT2G15880	PEX3	-0.119473	-1.10836	-0.675617	0.264266	-0.486334	4.25768e-08	0.348541	0.729425	0.000453676	0.0103149
1428	I	AT3G23880	AT3G23880	-0.128698	-1.21891	-0.517499	0.155602	-1.79755	2.68441e-06	0.134014	0.531405	0.00679043	7.3891e-09
1429	I	AT1G34520	AT1G34520	0.412656	-1.12335	-0.599047	-0.235137	0.9447	0.000810925	0.920351	0.262598	0.0276399	0.344474
1430	I	AT4G37220	AT4G37220	0.175423	-0.907267	-0.894833	-0.242386	1.88249	0.00454787	0.881524	0.28917	0.00230015	0.000118605
1431	I	AT1G63180	UGE3	0.153907	-1.03984	-0.652103	-0.336017	-0.530119	2.52432e-05	0.699295	0.0648243	0.00293097	0.0165273
1432	I	AT2G18700	TPS11	0.0146601	-1.05759	-0.807045	-0.362519	-0.113979	1.31751e-06	0.519517	0.0418282	0.000100111	0.282294
1433	I	AT1G76210	AT1G76210	-0.209413	-1.3666	-0.449599	-0.420607	2.13953	0.000198422	0.20046	0.0877667	0.0586934	4.00973e-05
1434	I	AT3G23510	AT3G23510	-0.317486	-1.15025	-0.697668	-0.619256	-3.52204	8.29849e-23	0.00167807	3.00784e-08	3.78887e-10	2.17281e-132
1435	I	AT1G80920	ATJ8/J8	-0.372447	-1.2152	-0.734703	-0.53114	-0.470995	3.2141e-15	0.0068767	0.000245128	7.82252e-07	0.000960845
1436	I	AT3G49790	AT3G49790	-0.360882	-1.16921	-0.713639	-0.566365	-0.305314	8.90387e-09	0.0203669	0.00154765	0.00011367	0.0407539
1437	I	AT3G51910	HSFA7A	-0.366385	-0.967323	-0.41167	-0.466733	0.171668	4.6983e-05	0.0519334	0.0229276	0.0380092	0.766923
1438	I	AT3G52060	AT3G52060	-0.443378	-0.860343	-0.375641	-0.460575	0.296012	5.12778e-17	1.87454e-05	9.8153e-06	0.000405084	0.0321165
1439	I	AT2G15890	MEE14	-0.271332	-0.970347	-0.502586	-0.527503	-0.208477	3.61036e-08	0.0736176	0.00175521	0.00294242	0.144987
1440	I	AT5G24490	AT5G24490	-0.281954	-0.96745	-0.66201	-0.51338	-0.645731	4.04778e-08	0.0504697	0.00177508	8.88585e-05	0.000148931
1441	I	AT2G02950	PKS1	-0.537013	-0.982037	-0.780816	-0.397942	-0.574882	5.09262e-08	0.000641521	0.010209	4.69828e-06	0.000476104
1442	I	AT2G28305	LOG1	-0.399243	-1.03978	-0.781409	-0.416776	1.16751	6.67558e-06	0.0285745	0.0341548	0.000255047	0.000558591
1443	I	AT5G28770	BZIP63/BZO2H3	-0.399034	-0.968076	-0.749644	-0.422462	-1.73569	4.23013e-10	0.00343768	0.00243943	5.66406e-07	8.29387e-26
1444	I	AT1G02575	AT1G02575	-0.289848	-1.02193	-0.619777	-0.272342	-1.21566	4.83945e-05	0.0221313	0.0399798	0.00135257	2.07399e-05
1445	I	AT4G35210	AT4G35210	-0.205297	-0.962439	-0.634456	-0.268298	-0.0375366	0.000304928	0.0992491	0.0850022	0.00375983	0.250313
1446	I	AT1G25230	AT1G25230	-0.268654	-0.800371	-0.664931	-0.334558	0.487698	2.29518e-10	0.0296159	0.00860553	1.02847e-07	0.00137942
1447	I	AT3G05155	AT3G05155	-0.151653	-0.750205	-0.819789	-0.392955	-1.17051	1.58188e-05	0.181275	0.0129738	2.13686e-06	3.69121e-10
1448	I	AT1G52245	AT1G52245	-0.101887	-0.93216	-0.354188	-0.0876357	-0.764886	1.09169e-06	0.410152	0.451109	0.0490045	5.58239e-05
1449	I	AT1G70290	TPS8	-0.0620003	-0.867263	-0.478674	-0.197342	-0.284762	6.60904e-05	0.496139	0.235419	0.0209605	0.134038
1450	I	AT5G14120	AT5G14120	-0.00319193	-0.838207	-0.436357	-0.286081	-1.35845	1.22759e-06	0.641358	0.0656008	0.00921323	3.32638e-14
1451	I	AT1G78090	TPPB	0.0278093	-0.74078	-0.643487	-0.415792	-0.0295778	1.76197e-10	0.951033	0.000416085	2.81055e-08	0.702339
1452	I	AT1G61820	BGLU46	-0.0275139	-0.67205	-0.520758	-0.502679	-0.774762	4.31116e-06	0.636554	0.000569728	0.000383509	1.3474e-07
1453	I	AT5G56550	OXS3	-0.138798	-0.773385	-0.541632	-0.481474	-1.25263	0.000511494	0.148837	0.011875	0.00579512	2.2582e-06
1454	I	AT1G64200	VHA-E3	-0.108283	-0.698699	-0.479913	-0.35433	-0.353703	1.41908e-08	0.359995	0.00463413	0.000122818	0.00413026
1455	I	AT3G26720	AT3G26720	-0.134683	-0.752919	-0.473929	-0.368825	-0.484195	2.88486e-09	0.26744	0.00389391	0.000224022	0.000127066
1456	I	AT3G07310	AT3G07310	-0.241365	-0.829211	-0.451088	-0.275969	0.569135	5.71709e-10	0.0697789	0.0437095	0.000834468	0.000181611
1457	I	AT4G22620	SAUR34	-0.230683	-0.70325	-0.526761	-0.266793	-0.249861	0.00366601	0.0694141	0.0766624	0.00952386	0.0875891
1458	I	AT4G36730	GBF1	-0.203545	-0.731628	-0.518865	-0.335648	0.148572	2.65499e-08	0.118078	0.0117898	8.51972e-05	0.632145
1459	I	AT1G14040	PHO1;H3	-0.0372354	-0.485177	-0.67073	-0.37953	-0.286584	1.65429e-05	0.664366	0.000909307	2.06368e-09	0.0113502
1460	I	AT1G67150	AT1G67150	-0.0955021	-0.413401	-0.642255	-0.424593	-1.73869	0.0219181	0.204348	0.0228147	0.00190785	2.80327e-09
1461	I	AT2G42320	AT2G42320	-0.0837261	-0.373163	-0.552553	-0.330061	-0.312617	0.00350589	0.482988	0.0111265	1.41134e-05	0.0142545
1462	I	AT5G18130	AT5G18130	-0.125184	-0.428966	-0.572047	-0.289766	0.0403173	0.00598344	0.389314	0.065685	0.000274089	0.940548
1463	I	AT3G22970	AT3G22970	-0.0742113	-0.473114	-0.501938	-0.229804	-1.37885	7.02744e-06	0.45478	0.0331579	2.16717e-06	1.81672e-39
1464	I	AT5G14895	AT5G14895	-0.0984666	-0.522484	-0.553402	-0.320715	0.77875	0.0462411	0.301483	0.145481	0.0269082	0.733388
1465	I	AT3G20340	AT3G20340	-0.149432	-0.501395	-0.426961	-0.488843	-0.0382236	0.00102987	0.294113	0.00160438	0.00591511	0.673471
1466	I	AT3G23630	IPT7	-0.0488496	-0.474382	-0.450105	-0.515273	-1.05521	0.0194404	0.4137	0.0158614	0.0252282	1.88671e-05
1467	I	AT5G67410	AT5G67410	-0.13238	-0.510013	-0.320343	-0.317744	-0.183802	0.0334342	0.377628	0.156764	0.148973	0.323229
1468	I	AT3G62150	ABCB21/PGP21	-0.097029	-0.609773	-0.420666	-0.378185	-0.231031	0.000400976	0.459031	0.027577	0.015146	0.157289
1469	I	AT4G35750	AT4G35750	-0.0250892	-0.597905	-0.369444	-0.419101	-0.526072	7.0785e-10	0.744114	2.14741e-05	0.000234485	5.21024e-08
1470	I	AT4G27570	UGT79B3	0.160055	-0.463338	-0.0971491	-0.528035	-0.488455	0.0525714	0.58012	0.0395443	0.309191	0.0877031
1471	I	AT5G03545	AT4	-0.0371807	-0.463506	-0.205882	-0.524135	-0.851972	0.0144166	0.622325	0.00663551	0.252118	1.8417e-05
1472	I	AT2G30230	AT2G30230	0.0215671	-0.481889	-0.172934	-0.59413	-0.0274569	0.0120944	0.873139	0.00301105	0.360218	0.741216
1473	I	AT5G39000	AT5G39000	0.00547927	-0.503661	-0.155161	-0.563337	-1.67255	0.0153087	0.239493	0.010728	0.130736	6.73143e-06
1474	I	AT1G52342	AT1G52342	0.208194	-0.5199	-0.276532	-0.615397	0.934065	0.0629865	0.808487	0.0311381	0.328886	0.0117327
1475	I	AT4G08360	AT4G08360	0.135955	-0.549179	-0.358923	-0.601514	0.214771	0.0257352	0.49702	0.0184392	0.059135	0.546747
1476	I	AT1G52343	AT1G52343	0.240832	-0.582974	-0.0134518	-0.711419	-0.336417	0.039094	0.992004	0.0164653	0.639513	0.205622
1477	I	AT2G38152	AT2G38152	0.0620987	-0.534123	-0.248214	-0.727978	-0.644749	0.0224397	0.605307	0.00514614	0.174229	0.0121601
1478	I	AT1G60110	AT1G60110	0.125985	-0.445924	-0.122876	-0.752326	-2.09139	0.0250933	0.557996	0.00193344	0.226827	1.56928e-09
1479	I	AT2G33830	DRMH1	0.000148423	-0.512206	-0.117842	-0.718568	-0.0418533	0.0398216	0.656401	0.00609834	0.47123	0.586162
1480	I	AT5G51270	AT5G51270	-0.0562116	-0.419086	-0.423933	-0.839773	-1.01748	0.012852	0.453852	1.01704e-05	0.0133299	7.12692e-08
1481	I	AT1G52240	ROPGEF11	-0.0423041	-0.392264	-0.358224	-0.706842	-0.728813	0.0420764	0.499666	0.00146783	0.0629045	0.000876975
1482	I	AT4G18940	AT4G18940	0.0510145	-0.33575	-0.383965	-0.774281	-1.81566	0.0475192	0.618985	0.000229716	0.0325916	1.76335e-13
1483	I	AT4G05590	AT4G05590	-0.137834	-0.40566	-0.211424	-0.733129	-0.164088	0.0237748	0.36836	9.15389e-05	0.235157	0.316764
1484	I	AT4G15350	CYP705A2	-0.0363712	-0.400987	-0.202836	-0.686625	-1.07562	0.0450798	0.498769	0.00266401	0.231811	1.23339e-05
1485	I	AT1G16260	WAKL8	-0.10638	-0.315379	-0.285142	-0.819702	-1.64357	0.0501105	0.165148	0.00096336	0.0647965	5.67731e-07
1486	I	AT1G77330	AT1G77330	-0.00299768	-0.272882	-0.257125	-0.698746	-0.582379	0.0136186	0.867121	6.41226e-11	0.0263914	4.65588e-08
1487	I	AT4G31940	CYP82C4	0.199175	-0.286453	-0.270164	-0.81191	-1.48955	0.0385991	0.404818	1.58018e-05	0.0336858	8.32774e-07
1488	I	AT4G38390	RHS17	0.169497	-0.26333	-0.247	-0.745185	-1.06899	0.149775	0.935383	0.000631617	0.194377	1.93977e-06
1489	I	AT3G59900	ARGOS	0.174139	-0.431879	-0.0280207	-0.951742	1.75948	0.0993205	0.638073	0.000229757	0.911717	1.66887e-15
1490	I	AT2G33460	RIC1	-0.0560104	-0.297625	-0.0612363	-0.894017	-0.271014	0.156297	0.545683	0.000743619	0.583612	0.201913
1491	I	AT3G05980	AT3G05980	0.0651215	-0.32933	-0.164643	-0.853257	-0.975793	0.0490879	0.933026	5.12627e-06	0.302708	1.02028e-07
1492	I	AT1G17345	SAUR77	0.24291	-0.904891	-0.274285	-0.803633	1.90429	0.0133521	0.948373	0.026772	0.292892	0.00245231
1493	I	AT1G43160	RAP2-6/RAP2.6	0.0112726	-0.889102	-0.328839	-0.679964	2.23961	5.39396e-05	0.911734	0.00245917	0.164351	1.00445e-24
1494	I	AT3G44326	AT3G44326	-0.0802026	-0.88892	-0.513468	-0.680632	0.294269	3.81781e-08	0.456781	2.47912e-05	0.00112949	0.371232
1495	I	AT3G48360	BT2	-0.182843	-0.926413	-0.509474	-0.70511	-0.77944	3.79615e-08	0.152708	1.93314e-05	0.00155897	3.40319e-06
1496	I	AT3G52840	BGAL2	-0.0965063	-0.724451	-0.460474	-0.790851	-1.08119	1.11745e-05	0.328955	2.42902e-06	0.00373784	3.11215e-10
1497	I	AT5G56100	AT5G56100	0.0513322	-0.713441	-0.5549	-0.738259	-1.25617	0.00092783	0.423592	0.000818508	0.00467533	1.20199e-06
1498	I	AT2G22122	AT2G22122	-0.0797777	-0.667931	-0.0805594	-1.1113	-2.54438	5.59306e-07	0.338963	3.87984e-15	0.375499	6.844e-58
1499	I	AT4G23510	AT4G23510	-0.088179	-0.600928	-0.00313631	-0.990575	-0.136434	1.41352e-05	0.471989	3.38517e-12	0.833782	0.30989
1500	I	AT2G34350	AT2G34350	-0.0723834	-0.621587	-0.230074	-0.831179	0.906856	0.00182163	0.57839	8.68061e-05	0.235327	2.82789e-05
1501	I	AT5G06690	WCRKC1	-0.146866	-0.80683	-0.237422	-0.887384	-0.753967	0.00073537	0.137213	0.000369357	0.0917426	0.00203813
1502	I	AT3G61390	PUB36	-0.13947	-0.687656	-0.16173	-0.829014	-2.13023	0.000613826	0.161518	9.02771e-05	0.159806	7.46824e-16
1503	I	AT4G21870	HSP15.4	-0.20389	-0.740872	-0.198597	-0.776851	-1.84119	0.000808235	0.0488705	0.000913522	0.067479	2.34646e-07
1504	I	AT1G64400	LACS3	-0.143646	-0.493649	-1.11117	-1.1088	-2.29116	0.00030023	0.0988765	7.68272e-12	8.56876e-13	9.65118e-35
1505	I	AT3G49630	AT3G49630	-0.0975967	-0.506306	-0.954335	-0.970046	-2.41464	0.00114524	0.0280605	8.99497e-06	2.12491e-06	3.13868e-09
1506	I	AT5G61290	AT5G61290	-0.00599808	-0.437254	-0.849329	-0.99429	-0.917583	0.0123036	0.307393	1.36798e-05	4.80648e-05	5.43836e-05
1507	I	AT1G49210	ATL76	0.0530979	-0.314492	-0.771449	-1.02354	-0.676176	0.0170259	0.10823	3.32425e-05	0.000461333	0.00336442
1508	I	AT4G30280	XTH18	0.0155307	-0.252998	-0.828856	-0.809749	-0.0967941	0.0744441	0.792771	1.15478e-07	4.14946e-08	0.413123
1509	I	AT1G01580	FRO2	0.107064	-0.574867	-0.747178	-0.960836	-2.03868	0.0011877	0.158201	9.52343e-06	4.01658e-05	1.10434e-10
1510	I	AT3G01175	AT3G01175	0.0626405	-0.577173	-0.88692	-0.75711	-1.68718	0.000688513	0.591222	3.51455e-05	9.11157e-07	1.6355e-15
1511	I	AT4G25410	bHLH126	-0.145703	-0.601967	-0.829121	-0.544753	1.22984	0.00373389	0.330349	0.0100745	7.82938e-05	1.08192e-06
1512	I	AT1G11260	STP1	-0.182592	-0.616205	-0.720818	-0.632095	-1.54469	9.78817e-07	0.10232	6.00729e-07	1.21237e-08	5.65019e-32
1513	I	AT3G46810	AT3G46810	-0.163909	-0.662035	-0.764578	-0.571414	-3.07177	0.000314809	0.0280513	0.00115888	4.59359e-05	7.67741e-08
1514	I	AT2G05160	AT2G05160	-0.180139	-0.79653	-0.747707	-0.529124	-0.741543	1.54613e-05	0.138565	0.00261212	2.76191e-05	4.46736e-05
1515	I	AT5G44582	AT5G44582	-0.193575	-0.727224	-0.783726	-0.666951	-1.19885	0.000554609	0.0263852	0.00136229	0.000131924	2.49053e-05
1516	I	AT1G45015	AT1G45015	0.319577	-0.75341	-1.2279	-0.768682	-2.10645	0.000127621	0.521863	0.00012134	2.87315e-08	2.44684e-12
1517	I	AT1G73300	SCPL2	0.00587216	-0.839514	-0.717305	-0.717107	-1.39388	0.000153981	0.167869	0.000626389	0.000313125	8.19477e-07
1518	I	AT1G78290	SRK2C	0.00389859	-0.762982	-0.796676	-0.685065	-2.87083	6.04922e-08	0.513555	1.14311e-06	1.24919e-08	2.95277e-59
1519	I	AT2G35990	LOG2	0.0321968	-1.01282	-1.03267	-0.882496	1.15613	0.000149291	0.161614	0.00115188	2.90392e-05	0.548127
1520	I	AT4G13310	CYP71A20	0.075234	-1.0149	-0.710319	-0.900777	-0.687193	6.71192e-05	0.128662	0.000241338	0.00028021	0.00184659
1521	I	AT1G49750	AT1G49750	-0.0941554	-0.305976	-0.192904	-1.27859	-0.673869	0.0685261	0.352115	2.6635e-08	0.207715	0.000704441
1522	I	AT1G65845	AT1G65845	0.0389728	-0.392169	-0.116521	-1.36493	-1.87342	0.0132012	0.662678	5.11688e-13	0.297775	1.81407e-21
1523	I	AT4G26010	AT4G26010	-0.156409	-0.420438	-0.931106	-1.41788	-0.378224	3.18998e-06	0.0720972	1.72846e-50	1.59511e-24	2.13904e-05
1524	I	AT5G44574	AT5G44574	0.0386817	-0.224401	-0.639327	-1.73978	-2.33894	0.0438136	0.35865	5.33995e-13	0.000124377	7.93853e-19
1525	I	AT4G02270	RHS13	0.228313	-0.000495666	-1.14566	-1.05078	-0.870135	0.758429	0.174771	8.59375e-23	6.91179e-28	5.36541e-17
1526	I	AT1G63600	AT1G63600	0.545687	-0.311193	-0.743871	-0.734148	0.798209	0.210245	0.214328	0.00936035	0.00525984	0.0399175
1527	I	AT5G26080	AT5G26080	0.343177	-0.211461	-0.657214	-0.764252	0.293937	0.276003	0.872358	0.00903942	0.0147854	0.980384
1528	I	AT1G61950	CPK19	0.398006	-0.178119	-0.751528	-1.06429	-0.603147	0.217239	0.566687	1.66831e-05	0.00051375	0.00514937
1529	I	AT4G19680	IRT2	0.402139	-0.327564	-0.941185	-0.875918	0.683635	0.0753172	0.248423	1.67213e-05	1.60159e-06	0.0122232
1530	I	AT2G20520	FLA6	0.756568	-0.456642	-0.414855	-0.650134	1.84422	0.0555196	0.000107453	0.00536255	0.0970463	1.62876e-23
1531	I	AT5G53980	ATHB-52	0.615001	-0.508765	-0.248201	-0.609144	0.0341257	0.0782242	0.120842	0.0414064	0.386246	0.895545
1532	I	AT5G20820	SAUR76	0.341802	-0.572291	-0.593123	-1.23779	-1.49609	0.00184824	0.828916	2.32937e-08	0.00124628	7.24253e-11
1533	I	AT3G49780	PSK4	0.372712	-0.520553	-0.504323	-0.87954	-2.40589	0.000941481	0.367774	1.28057e-07	0.00147369	4.96582e-40
1534	I	AT4G13390	AT4G13390	0.315371	-0.413536	-0.499372	-0.962012	0.721911	0.0222035	0.301667	9.06356e-08	0.0067757	0.00125279
1535	I	AT4G19690	IRT1	0.326194	-0.426283	-0.497895	-0.919044	-2.56827	0.00692132	0.419894	1.87942e-05	0.00186004	6.26287e-16
1536	II	AT4G08300	AT4G08300	-4.58746	-3.81874	-2.418	-3.18455	-3.89702	4.00339e-68	3.91788e-76	2.11678e-59	2.75233e-54	2.25257e-73
1537	II	AT2G19970	AT2G19970	-3.23283	-3.28139	-3.23336	-3.11777	-5.21173	2.24983e-78	3.57406e-83	5.55392e-72	1.12093e-82	5.87787e-112
1538	II	AT4G15480	UGT84A1	-3.70069	-2.34183	-3.20779	-3.90312	-4.61409	2.34185e-52	1.67561e-92	1.03384e-61	1.08318e-75	2.93829e-75
1539	II	AT4G22212	AT4G22212	-2.65109	-2.75459	-2.80948	-2.70608	-3.45067	1.99516e-76	9.83192e-76	1.72872e-73	1.25493e-82	3.60078e-104
1540	II	AT3G18450	PCR5	-2.70839	-2.74336	-2.3069	-2.22272	-3.45501	1.90368e-20	3.07969e-29	1.7508e-19	6.71341e-24	4.42933e-20
1541	II	AT3G22142	AT3G22142	-2.60906	-2.20094	-2.59534	-2.38343	-3.96032	3.70107e-28	1.23398e-37	1.79171e-28	2.33787e-35	2.88563e-34
1542	II	AT4G00780	AT4G00780	-3.09246	-2.83384	-1.35961	-2.54399	-2.24035	4.72955e-26	2.48317e-33	4.88234e-23	1.41757e-17	1.37735e-24
1543	II	AT1G53940	GLIP2	-2.33498	-2.98391	-1.64914	-2.75793	-3.19108	3.2242e-22	5.70501e-31	5.77503e-19	1.34932e-21	4.40952e-27
1544	II	AT2G01900	AT2G01900	-2.75808	-2.95608	-1.77992	-2.98086	-5.05159	3.07244e-43	1.38297e-50	6.65929e-38	2.29628e-30	7.58545e-15
1545	II	AT2G19990	PR-1-LIKE	-2.4663	-2.09823	-1.9777	-1.98015	-3.96287	2.98458e-23	6.80023e-31	3.17739e-21	1.14378e-24	1.00235e-22
1546	II	AT5G44585	AT5G44585	-2.19646	-2.25382	-2.09249	-2.0576	-3.43484	6.22837e-25	9.58761e-29	1.20147e-21	6.27528e-26	5.51953e-28
1547	II	AT3G46400	AT3G46400	-2.32628	-2.31455	-1.6933	-2.1157	-3.1612	1.05925e-09	4.97374e-15	1.18277e-08	3.3906e-15	3.29857e-12
1548	II	AT4G04840	MSRB6	-2.53722	-2.43646	-1.43401	-2.22777	-1.48091	1.47872e-51	1.65587e-62	1.06533e-43	7.68639e-27	5.56757e-27
1549	II	AT5G43520	AT5G43520	-1.61578	-2.29272	-1.76859	-2.52627	-4.83284	1.83316e-56	1.98593e-38	2.04002e-59	4.95079e-42	1.72248e-85
1550	II	AT1G13480	AT1G13480	-1.91447	-1.92608	-1.46638	-2.42744	-2.77698	1.15436e-26	2.46461e-30	1.21276e-30	7.33644e-21	6.6985e-38
1551	II	AT4G37700	AT4G37700	-1.84996	-2.15798	-1.60323	-2.24672	-2.75365	2.2403e-30	2.44502e-28	5.25819e-30	5.06229e-23	1.43145e-38
1552	II	AT1G72610	GLP1	-1.95669	-1.88141	-1.66898	-1.85983	-1.16264	5.86021e-14	1.00506e-17	6.62683e-12	1.20019e-14	4.31667e-10
1553	II	AT2G40330	PYL6	-1.92509	-2.16156	-1.70938	-1.92353	-2.84602	1.45134e-23	7.99361e-23	2.14049e-20	2.2673e-20	2.50013e-28
1554	II	AT3G02020	AK3	-2.0718	-2.03326	-1.13692	-2.10571	-2.28802	6.83181e-30	1.27167e-32	6.72372e-31	1.76165e-14	6.5681e-34
1555	II	AT2G43140	AT2G43140	-1.9278	-2.11125	-1.40531	-2.13667	-3.49803	1.11768e-31	1.2433e-31	1.30483e-30	1.95129e-20	1.27553e-51
1556	II	AT3G27950	AT3G27950	-2.04731	-1.94716	-1.35546	-2.01684	-2.89631	2.25805e-15	1.43218e-19	1.0219e-12	7.18988e-14	6.79706e-15
1557	II	AT1G17300	AT1G17300	-2.20526	-2.05339	-1.17561	-2.47214	-1.8421	3.72083e-32	2.85332e-41	1.93077e-37	2.86152e-17	1.65527e-28
1558	II	AT5G49770	AT5G49770	-1.93975	-2.13877	-0.890104	-2.81941	-5.39206	1.04178e-39	2.49895e-40	1.49823e-46	5.31697e-14	7.03747e-22
1559	II	AT1G29020	AT1G29020	-2.27626	-1.95976	-0.374756	-2.69573	-2.71019	1.49906e-30	1.43052e-41	1.17689e-41	5.96962e-05	1.91924e-45
1560	II	AT4G01390	AT4G01390	-2.51757	-1.96551	-0.826683	-2.95201	-1.27386	1.3955e-39	1.23359e-61	8.96172e-70	8.31117e-12	1.24246e-20
1561	II	AT5G38940	AT5G38940	-1.88539	-3.41957	-1.57046	-3.93634	-1.79986	7.32055e-61	1.23398e-37	5.4225e-48	1.19226e-28	3.55941e-32
1562	II	AT1G19900	AT1G19900	-1.56555	-2.70805	-1.3324	-3.53976	-0.205191	1.2418e-63	1.85912e-31	4.77102e-76	2.85056e-24	0.00147506
1563	II	AT5G59680	AT5G59680	-2.09694	-2.53043	-0.804915	-3.2013	-5.59305	4.58717e-60	3.56804e-51	3.25204e-72	1.82369e-13	1.28028e-69
1564	II	AT5G47240	NUDT8	-1.27525	-1.7573	-0.384253	-1.12839	-0.534547	7.60157e-20	1.89889e-13	1.82459e-10	0.00291105	0.000212682
1565	II	AT1G26250	AT1G26250	-1.3793	-1.68632	-0.327594	-1.46285	-5.42382	6.55462e-25	4.32359e-19	4.18345e-20	0.000543553	2.4818e-111
1566	II	AT3G21340	AT3G21340	-1.45189	-1.67687	-0.428941	-1.33327	-0.445939	8.98169e-28	9.34207e-25	5.87538e-19	0.000291334	0.000155395
1567	II	AT3G48940	AT3G48940	-1.74074	-2.13485	-0.276323	-1.15297	-0.112105	1.44147e-24	8.41392e-23	4.71157e-11	0.0088789	0.0639178
1568	II	AT4G22460	AT4G22460	-1.7158	-1.72929	-0.028966	-1.04907	-0.97699	1.19064e-30	1.42859e-33	7.53937e-14	0.338459	5.75091e-13
1569	II	AT1G16390	2003-10-01	-1.56874	-2.83338	0.13019	-1.40784	-1.05708	4.01033e-31	2.01095e-21	5.01857e-15	0.501901	1.97776e-11
1570	II	AT1G62280	SLAH1	-1.70292	-1.81434	-0.246507	-2.11271	-1.71918	5.10168e-15	1.48489e-15	5.61142e-16	0.00074139	2.23445e-12
1571	II	AT3G46880	AT3G46880	-1.8955	-2.0839	-0.096766	-1.79503	-1.40919	6.96797e-14	2.05807e-16	7.14358e-12	0.00593033	2.38122e-10
1572	II	AT1G67870	AT1G67870	-1.53725	-1.0437	-0.503801	-1.42259	-0.256911	5.64286e-08	9.89292e-14	6.64131e-12	0.000612316	0.0130292
1573	II	AT5G02270	NAP9	-1.58183	-1.00295	-0.871193	-1.32428	-1.34104	1.40301e-44	1.62048e-107	5.71995e-74	1.32535e-34	3.58097e-77
1574	II	AT3G22235	AT3G22235	-1.7765	-1.27711	-0.558328	-1.69026	-0.744817	1.59737e-09	1.70143e-15	6.01841e-12	3.29766e-05	1.14562e-05
1575	II	AT2G37430	ZAT11	-1.72261	-1.01868	-0.695079	-1.53832	-2.096	5.74203e-09	3.08815e-18	4.02085e-14	2.39386e-06	5.212e-20
1576	II	AT3G55120	CHI1/TT5	-1.90456	-0.984904	-0.808769	-1.46993	-0.911102	3.6646e-15	3.4632e-47	3.49464e-29	2.98227e-11	2.18179e-13
1577	II	AT4G16980	AT4G16980	-1.64941	-1.18358	-0.878845	-1.56166	-0.504604	5.42898e-14	5.15934e-25	1.04827e-18	6.92746e-10	4.54237e-05
1578	II	AT5G05270	CHI3	-1.90173	-1.20329	-0.914778	-1.61096	-1.27165	2.73303e-38	2.35696e-90	2.35039e-64	8.79965e-24	1.88023e-42
1579	II	AT2G38600	AT2G38600	-2.21014	-1.86627	-0.879132	-1.1573	-1.6972	9.28757e-24	3.65885e-33	1.20748e-12	1.09478e-09	8.65263e-21
1580	II	AT3G01260	AT3G01260	-1.90551	-1.49394	-0.899433	-1.16082	-3.24213	2.03098e-34	2.8006e-54	1.45028e-22	1.51602e-15	2.03486e-117
1581	II	AT1G65060	4CL3	-2.39803	-1.27475	-1.07358	-1.80301	-2.01558	3.68247e-27	1.11014e-80	3.60998e-46	3.36604e-21	8.00337e-57
1582	II	AT2G23910	AT2G23910	-2.05314	-0.964047	-1.03689	-1.61914	-0.90768	2.51461e-22	8.08941e-87	6.99417e-53	1.04745e-25	1.87088e-20
1583	II	AT1G78440	GA2OX1	-2.14672	-1.24738	-1.18722	-1.48013	-2.13169	4.92345e-11	9.50239e-21	4.05545e-12	1.65887e-11	1.05665e-16
1584	II	AT5G48880	KAT5/PKT1/PKT2	-2.02381	-1.27703	-1.22089	-1.6699	-1.52519	3.88462e-24	9.72775e-54	3.23361e-37	6.49214e-23	4.8601e-32
1585	II	AT1G27020	AT1G27020	-0.932748	-1.51251	-1.1473	-2.02222	-3.15059	3.20935e-26	2.41529e-13	6.79961e-40	7.82842e-18	1.7581e-76
1586	II	AT3G03190	GSTF11	-0.848987	-1.34692	-1.01887	-2.03033	-2.0057	7.98085e-11	1.32249e-07	8.09807e-15	4.77385e-09	8.81078e-15
1587	II	AT1G10400	UGT90A2	-1.16725	-1.4361	-1.14139	-2.09293	-2.0023	3.69202e-15	1.28167e-12	3.75007e-23	3.47169e-12	3.82474e-22
1588	II	AT1G25560	TEM1	-1.1579	-1.59656	-1.22217	-2.12805	-0.783047	1.13237e-35	2.33927e-22	2.09283e-54	6.70107e-24	7.59655e-12
1589	II	AT1G73120	AT1G73120	-1.25386	-1.47202	-1.07774	-1.87543	-2.09958	3.44848e-12	2.73051e-11	5.10599e-15	3.05706e-10	1.0972e-14
1590	II	AT3G21351	AT3G21351	-1.22034	-1.2643	-0.98078	-2.07661	-2.80797	1.19495e-12	1.25599e-13	4.23296e-19	3.15819e-10	5.95299e-26
1591	II	AT1G51840	AT1G51840	-0.964226	-1.41234	-0.695992	-2.20652	-1.98563	1.26985e-19	9.01464e-12	2.3288e-37	1.40906e-07	2.59491e-32
1592	II	AT5G37450	AT5G37450	-0.926599	-1.65884	-0.73763	-2.18839	-2.67759	3.68657e-14	4.23728e-09	1.03681e-13	5.22646e-07	1.06874e-16
1593	II	AT1G14160	AT1G14160	-1.36407	-1.54901	-0.710839	-1.98493	-0.747804	8.10457e-38	1.85744e-35	7.06769e-49	7.3829e-12	7.60841e-13
1594	II	AT3G19710	BCAT4	-1.29027	-1.43722	-0.867775	-2.11611	-2.81111	3.17589e-13	2.90335e-12	9.61836e-22	1.86605e-08	2.63184e-27
1595	II	AT3G58990	IPMI1	-1.36	-1.52545	-0.910134	-1.96219	-2.17708	1.76846e-18	1.61211e-16	8.22991e-26	7.79273e-10	2.42835e-29
1596	II	AT1G51830	AT1G51830	-1.30978	-1.65596	-0.846714	-2.35576	-2.1966	1.22962e-46	3.68844e-32	1.19948e-83	1.60323e-15	1.43096e-75
1597	II	AT4G13770	CYP83A1	-1.45893	-1.42396	-0.888835	-2.22753	-3.58349	1.78112e-13	1.17913e-14	1.19264e-23	3.76391e-09	1.46813e-36
1598	II	AT3G46900	COPT2	-0.786702	-0.767832	-0.53458	-2.318	-1.91711	4.69785e-07	1.8509e-07	1.29252e-32	9.00016e-05	2.61681e-24
1599	II	AT5G23990	ATFRO5	-0.427172	-1.08388	-0.814125	-2.70978	-0.783572	2.35461e-08	0.000538375	1.13119e-27	1.17303e-06	9.33964e-06
1600	II	AT5G23980	FRO4	-0.922231	-1.26868	-1.2792	-2.83583	-3.86432	1.34374e-16	1.24342e-11	7.63316e-46	1.60066e-17	9.57221e-64
1601	II	AT5G62360	AT5G62360	-1.40502	-1.05217	-1.94032	-2.59358	-2.01865	6.09182e-12	3.0809e-18	2.56699e-27	1.17348e-25	2.61681e-24
1602	II	AT4G25090	RBOHG	-1.55483	-1.85512	-1.00287	-1.95003	-2.44621	2.48247e-34	1.23731e-27	2.7375e-36	2.70695e-14	1.90223e-51
1603	II	AT3G22240	AT3G22240	-1.76812	-1.82918	-0.796353	-1.98765	-1.98537	4.85151e-83	2.07603e-81	2.26934e-94	1.30482e-19	1.70816e-96
1604	II	AT4G12030	BASS5/BAT5	-1.55513	-1.85978	-0.741652	-1.96157	-2.2082	1.17816e-25	3.02226e-21	9.70211e-27	3.84e-08	7.05966e-32
1605	II	AT5G44130	FLA13	-1.44196	-2.32144	-0.923496	-1.88549	-0.240645	6.40361e-41	2.37448e-22	1.29954e-29	1.58612e-11	0.00467806
1606	II	AT5G14070	GRXC8/ROXY2	-1.51107	-2.25399	-0.945794	-1.59535	-0.819857	1.71533e-18	4.96251e-15	3.4952e-13	5.39926e-09	2.73756e-07
1607	II	AT5G53250	AGP22	-1.70235	-2.05753	-0.911776	-1.63823	-0.352519	1.21333e-90	1.69019e-70	2.54885e-60	5.34843e-23	2.02801e-05
1608	II	AT5G64110	PER70	-0.991686	-1.96572	-1.4401	-2.17683	-2.30479	5.79231e-20	5.14413e-11	8.73527e-20	6.17348e-16	1.4013e-22
1609	II	AT1G14185	AT1G14185	-0.835578	-1.76167	-1.61073	-1.73509	-1.69201	1.2333e-17	2.27789e-08	1.04197e-16	2.28713e-17	4.15931e-16
1610	II	AT5G23840	AT5G23840	-0.882977	-1.86897	-1.56448	-1.84262	-2.01226	2.13616e-23	1.2575e-09	1.22118e-22	1.21155e-19	5.82199e-25
1611	II	AT4G12545	AIR1B	-1.51511	-2.11414	-1.84352	-2.05239	-2.27523	6.01033e-39	4.46122e-24	3.61577e-37	7.77626e-33	3.15015e-42
1612	II	AT5G64100	PER69	-1.25732	-2.00568	-1.73812	-2.26711	-2.22281	3.33742e-60	1.4067e-27	1.58209e-74	6.93929e-48	4.1161e-71
1613	II	AT5G40590	AT5G40590	-1.28653	-1.82699	-1.55776	-1.91971	-3.48441	1.3743e-19	4.08479e-14	3.03331e-20	6.85723e-18	4.90937e-34
1614	II	AT3G22800	LRX6	-1.51667	-1.78722	-1.46141	-2.09106	-2.37632	3.2435e-60	4.06779e-50	6.31562e-73	2.66301e-45	1.83761e-94
1615	II	AT3G51350	AT3G51350	-1.60726	-1.86515	-1.53642	-2.13333	-3.50802	8.90063e-42	9.01747e-38	1.18615e-46	1.55772e-33	1.01409e-82
1616	II	AT5G28610	AT5G28610	-1.17903	-1.63768	-1.24725	-1.5962	-0.561217	2.89289e-13	1.79726e-10	2.46794e-12	4.92591e-11	5.14991e-05
1617	II	AT5G23020	MAM3/MAM-L	-1.29487	-1.48003	-1.24187	-1.67859	-2.81544	3.5693e-28	2.87103e-23	2.17046e-34	8.96516e-22	2.03309e-80
1618	II	AT5G36180	SCPL1	-1.2854	-1.49518	-1.28738	-1.68165	-0.272249	1.77315e-41	1.59654e-33	1.15374e-49	6.28229e-33	0.00173691
1619	II	AT1G21100	IGMT1	-1.15574	-1.59516	-1.33481	-1.91755	-4.05483	1.91004e-22	5.38293e-15	7.45474e-29	2.65042e-18	1.1129e-76
1620	II	AT3G16690	SWEET16	-1.15576	-1.65219	-1.31316	-1.89995	-2.80195	1.85948e-26	9.73552e-18	2.03584e-30	1.64947e-20	1.69718e-50
1621	II	AT1G16400	CYP79F2	-1.41766	-1.65314	-1.08073	-1.88971	-2.83685	2.08845e-22	9.27361e-19	7.24725e-27	4.62362e-13	4.135e-47
1622	II	AT1G33840	AT1G33840	-1.3153	-1.6599	-1.26158	-1.78899	-2.57329	1.22187e-11	4.73337e-12	8.89292e-08	3.6659e-11	3.34712e-10
1623	II	AT5G14200	IMDH3/ATIMD1	-1.42088	-1.66595	-1.25172	-1.87397	-2.26647	1.36528e-28	8.70199e-23	2.1098e-34	6.36876e-19	8.07536e-46
1624	II	AT1G64910	UGT79B10	-1.60612	-1.39767	-1.16131	-1.99774	-3.18561	6.70676e-14	1.77301e-18	3.48105e-17	1.72985e-12	2.37196e-22
1625	II	AT1G76800	AT1G76800	-1.56167	-1.29456	-1.39992	-1.81523	-3.13596	4.92515e-14	3.51137e-19	1.52793e-19	2.11231e-16	9.87334e-33
1626	II	AT1G03700	AT1G03700	-1.73556	-1.5845	-1.49973	-1.94627	-1.54287	1.28571e-19	8.91694e-25	3.97441e-23	1.15416e-19	6.41425e-19
1627	II	AT4G24670	TAR2	-2.08375	-1.58641	-1.33881	-1.99442	-0.278461	2.31238e-29	1.94753e-49	1.11623e-35	1.20027e-24	0.00101685
1628	II	AT3G45710	NPF2.5	-1.28535	-1.6116	-1.63324	-1.57144	-2.1787	7.63461e-65	9.75667e-46	8.18856e-61	2.68129e-68	1.61638e-109
1629	II	AT1G21110	IGMT3	-1.65569	-1.66777	-1.51826	-1.55979	-3.55856	5.78383e-40	1.12948e-40	1.40161e-35	4.44711e-35	6.66065e-136
1630	II	AT5G03995	AT5G03995	-1.47218	-1.92262	-1.64404	-1.64222	-1.42281	3.43018e-19	3.45863e-17	2.35942e-15	3.35468e-18	2.50019e-14
1631	II	AT1G67110	CYP735A2	-1.72859	-1.81777	-1.117	-1.73367	-2.75362	1.2484e-26	2.2145e-26	1.74137e-24	2.51759e-14	1.45368e-45
1632	II	AT1G71880	SUC1	-1.64496	-1.89853	-1.18404	-1.66215	-2.88158	8.54859e-36	3.71223e-29	6.16067e-29	8.74439e-18	4.18885e-69
1633	II	AT1G11460	AT1G11460	-1.9479	-2.02924	-1.41588	-1.75501	-1.80897	6.62027e-19	2.43908e-21	6.90074e-16	5.09383e-15	1.55562e-16
1634	II	AT1G13670	AT1G13670	-1.84659	-1.98988	-1.29459	-1.5795	-1.2815	3.30614e-48	3.76895e-47	6.01129e-33	6.1825e-26	6.59002e-25
1635	II	AT4G35030	AT4G35030	-1.06853	-1.10003	-0.887778	-1.47324	-0.924207	1.0152e-27	2.63675e-28	1.55454e-43	8.63723e-20	3.42048e-21
1636	II	AT2G43050	PME16/ATPMEPCRD	-1.25219	-1.17154	-0.913896	-1.35821	-1.16681	1.0331e-13	1.78784e-16	4.26617e-16	3.67165e-10	1.08395e-13
1637	II	AT5G20470	AT5G20470	-1.12641	-1.17895	-0.900366	-1.3611	-3.51313	4.59019e-10	5.99091e-11	8.39054e-11	2.17771e-08	2.12897e-12
1638	II	AT3G54600	DJ1F	-1.12309	-1.01468	-1.07224	-1.43771	-1.37157	1.73482e-12	4.9329e-15	6.46508e-21	6.74392e-14	1.48946e-19
1639	II	AT1G42550	PMI1	-1.3921	-1.02191	-1.13619	-1.3025	-1.93878	1.03704e-10	1.01976e-17	6.57843e-14	6.69371e-13	4.89093e-24
1640	II	AT5G24920	GDU5	-1.25834	-0.999694	-1.07469	-1.33231	-1.53583	2.94511e-07	5.39772e-10	2.96187e-08	1.39435e-08	3.30847e-09
1641	II	AT5G58750	AT5G58750	-0.958633	-1.27707	-1.29818	-1.62795	-1.8894	1.68887e-22	2.3515e-16	2.35154e-29	3.35501e-24	1.08766e-39
1642	II	AT2G43100	IPMI2	-1.18867	-1.14032	-1.15196	-1.79317	-2.31688	3.92075e-13	1.91755e-14	1.82348e-24	8.32673e-14	3.75619e-35
1643	II	AT5G20640	AT5G20640	-1.1992	-1.15552	-1.18771	-1.60416	-1.61783	2.06112e-09	6.67502e-11	3.71724e-12	1.57988e-10	1.4994e-12
1644	II	AT3G59340	AT3G59340	-0.65121	-0.97723	-0.935024	-1.61464	-1.14131	3.95558e-10	3.13069e-06	3.12059e-20	7.39392e-10	1.45932e-12
1645	II	AT5G19040	IPT5	-1.02039	-1.03226	-0.8853	-1.68212	-2.05277	3.22735e-12	4.7143e-13	5.23961e-23	2.62346e-10	1.63852e-31
1646	II	AT2G27402	AT2G27402	-0.847663	-0.95319	-0.846389	-1.3254	-0.957114	3.68867e-06	2.94651e-06	1.30639e-07	2.79592e-06	8.61762e-06
1647	II	AT2G37130	PER21	-0.671094	-1.09588	-0.912876	-1.16626	-1.98774	1.89468e-16	9.34586e-08	3.43253e-18	2.3998e-12	2.17195e-45
1648	II	AT4G39070	BBX20	-0.760313	-1.07073	-0.919141	-1.29182	-1.10358	4.90501e-15	3.8266e-09	4.99326e-20	4.80198e-12	9.17105e-16
1649	II	AT5G05440	PYL5	-0.764095	-1.05061	-0.873438	-1.22382	-2.24537	2.87173e-10	5.02482e-07	1.40247e-12	2.78068e-08	2.40642e-30
1650	II	AT3G23190	AT3G23190	-0.964828	-0.971662	-0.677307	-1.38285	-1.97554	3.35509e-21	2.94101e-22	5.95292e-37	6.96111e-12	6.18657e-70
1651	II	AT5G07460	MRSA2/PMSR2	-0.994066	-1.09679	-0.713705	-1.40224	-1.68327	1.02223e-26	2.6963e-24	1.42006e-38	2.32705e-13	1.68238e-55
1652	II	AT2G16750	AT2G16750	-0.918745	-1.09682	-0.893407	-1.1328	-1.00215	3.12695e-36	4.49389e-28	2.82621e-37	8.80375e-26	1.37435e-31
1653	II	AT1G56680	AT1G56680	-0.979472	-1.03612	-0.769652	-1.21317	-1.5359	2.69843e-23	4.0169e-23	8.80164e-29	1.08738e-14	1.95936e-45
1654	II	AT2G32620	CSLB2	-1.01452	-1.15237	-0.790293	-1.20848	-1.59594	7.55743e-15	3.31977e-13	1.93696e-15	6.3731e-09	3.35822e-24
1655	II	AT1G02900	RALF1/RALFL1	-1.00182	-1.003	-0.963107	-1.16186	-0.678533	1.5858e-23	3.72865e-24	4.09471e-30	3.37651e-22	3.28511e-12
1656	II	AT2G02020	NPF8.4	-0.993492	-0.926421	-1.07475	-1.11871	-1.03756	3.74349e-12	1.19114e-14	2.57044e-15	8.23521e-16	1.26367e-14
1657	II	AT3G19450	CAD4	-1.06677	-0.854086	-0.860476	-1.11364	-0.987206	4.2134e-27	1.52039e-41	4.44061e-44	1.39067e-27	1.14323e-35
1658	II	AT1G64170	CHX16	-1.20805	-0.927411	-1.01359	-1.16674	-2.13303	6.0077e-21	7.41115e-35	4.72922e-30	7.24816e-25	1.29848e-85
1659	II	AT2G40160	TBL30	-1.07514	-0.870995	-0.991542	-1.19017	-0.676792	9.88171e-11	5.39685e-16	1.84993e-16	1.85572e-13	1.37352e-07
1660	II	AT1G14220	AT1G14220	-0.836329	-1.00805	-1.07415	-1.30109	-0.694101	9.435e-13	1.77347e-10	1.03645e-17	1.35201e-14	1.21221e-07
1661	II	AT2G31790	UGT74C1	-0.821403	-0.918982	-0.990442	-1.26215	-1.63533	5.33687e-09	5.74138e-08	5.25465e-14	2.8985e-10	1.70838e-20
1662	II	AT5G60950	COBL5	-0.880023	-0.949426	-1.06791	-1.18393	-1.60342	3.49389e-20	1.37005e-18	1.40259e-28	3.39754e-25	7.75096e-50
1663	II	AT1G68840	RAV2	-0.995228	-0.956545	-1.29523	-1.44289	-1.2621	4.40855e-11	4.66636e-12	2.26777e-20	5.27538e-18	1.58514e-16
1664	II	AT4G17785	MYB39	-0.788281	-0.898288	-1.1678	-1.38985	-0.160792	2.42721e-06	4.77249e-06	1.30148e-09	4.55755e-09	0.0315973
1665	II	AT4G29740	CKX4	-1.1721	-1.00451	-0.922394	-1.00182	-3.0694	5.62606e-09	2.51564e-11	7.02267e-09	1.68225e-08	2.3777e-36
1666	II	AT1G06830	GRXS11	-1.19326	-1.03542	-0.857109	-1.05529	-1.64055	3.07255e-06	8.6859e-08	3.82195e-05	1.9637e-06	1.30823e-06
1667	II	AT4G15160	AT4G15160	-1.2027	-1.09585	-0.816752	-1.0336	-2.50665	2.02094e-16	2.35451e-19	6.89076e-15	1.6568e-10	2.73395e-66
1668	II	AT3G22250	UGT82A1	-1.42472	-0.965688	-0.774742	-1.02633	-0.272779	7.79173e-06	3.2694e-08	1.83288e-05	1.1023e-05	0.00283216
1669	II	AT2G40480	AT2G40480	-1.35773	-1.11772	-0.90412	-1.12902	-1.68192	1.76426e-28	2.8951e-42	2.66279e-28	2.93074e-20	5.25879e-58
1670	II	AT5G19240	AT5G19240	-1.24741	-1.02233	-0.806093	-1.21617	-2.4256	1.26952e-14	7.27268e-21	8.11328e-19	2.02092e-10	4.97364e-57
1671	II	AT5G14650	AT5G14650	-1.06933	-1.19686	-1.08606	-1.02517	-1.46287	6.03119e-09	2.32564e-08	1.19509e-07	5.00826e-09	8.03164e-10
1672	II	AT1G13710	CYP78A5	-1.20078	-1.40028	-1.14052	-1.10608	-1.25521	2.49099e-09	1.39054e-09	1.68139e-07	5.10054e-09	3.8895e-08
1673	II	AT2G46740	GULLO5	-1.26507	-1.15605	-1.12469	-1.0799	-1.8529	3.45221e-17	2.14754e-20	2.58132e-15	8.12215e-17	1.32879e-36
1674	II	AT1G07550	AT1G07550	-1.19065	-1.28095	-1.06743	-1.09946	-2.12499	5.3429e-10	2.92089e-10	2.13264e-08	3.66385e-09	3.45759e-15
1675	II	AT2G23690	AT2G23690	-1.31827	-1.26935	-1.03469	-1.09779	-0.569551	6.4412e-12	4.14352e-14	1.67562e-09	7.31682e-10	6.54037e-05
1676	II	AT3G49330	AT3G49330	-1.57832	-1.32817	-1.09041	-1.0655	-0.488314	2.43876e-16	8.39338e-23	1.09359e-11	7.18096e-13	0.000109966
1677	II	AT3G50350	AT3G50350	-1.50175	-1.4114	-1.25507	-1.19697	-2.27704	5.15615e-23	1.06617e-26	1.55629e-17	6.94336e-20	3.54445e-47
1678	II	AT4G25830	AT4G25830	-1.55553	-1.52853	-0.949728	-1.13652	0.0925061	8.43358e-18	1.0406e-20	1.77508e-11	5.54671e-10	0.438952
1679	II	AT1G14260	AT1G14260	-1.36637	-1.48453	-0.93338	-1.0456	-1.86514	3.6334e-14	6.15123e-15	4.72163e-09	5.99029e-09	9.59185e-18
1680	II	AT1G59590	ZCF37	-1.25154	-1.39632	-0.97657	-1.12332	-2.38278	1.71758e-25	7.28829e-23	9.74167e-18	4.60647e-15	6.35867e-58
1681	II	AT4G22666	AT4G22666	-1.20406	-1.5184	-0.907318	-1.60398	-0.0741808	1.29891e-39	4.45075e-28	1.04362e-42	5.4756e-17	0.19886
1682	II	AT4G25110	MC2	-1.307	-1.51789	-0.998344	-1.62015	-2.90051	2.85532e-15	6.6153e-14	7.07545e-16	4.13661e-10	4.36753e-29
1683	II	AT1G66930	LRK10L-2.7	-1.26271	-1.4171	-1.04477	-1.45099	-2.52708	6.33854e-09	2.16685e-10	1.06702e-06	4.77385e-09	3.92519e-10
1684	II	AT1G71030	MYBL2	-1.20723	-1.52946	-1.1244	-1.46733	-1.92694	2.87839e-12	3.31461e-11	4.23719e-11	4.1044e-10	2.1353e-14
1685	II	AT1G52050	JAL8	-1.37339	-1.58584	-0.845933	-1.49427	-2.15509	1.50421e-43	6.71177e-35	6.33505e-39	2.90935e-15	3.83238e-74
1686	II	AT2G28960	AT2G28960	-1.50795	-1.51462	-0.806321	-1.41125	-4.87269	3.9841e-30	1.92345e-31	1.38578e-26	5.54191e-12	1.84153e-123
1687	II	AT2G28970	AT2G28970	-1.38265	-1.44637	-0.583085	-1.45383	-3.7477	4.78951e-18	4.29151e-18	6.02259e-18	4.14114e-06	3.24641e-57
1688	II	AT3G45330	LECRK11	-1.41463	-1.32197	-0.76561	-1.52104	-2.65003	2.07381e-11	6.20427e-14	3.18935e-12	3.46544e-07	1.73956e-19
1689	II	AT1G35350	PHO1-H8	-1.02367	-1.70228	-0.892524	-1.52108	-1.84004	1.30187e-20	3.07747e-12	1.14184e-16	1.11126e-09	1.51458e-22
1690	II	AT3G45700	NPF2.4	-0.988765	-1.90525	-1.04659	-1.39123	0.0402246	1.38873e-30	3.44284e-12	1.30385e-18	5.53784e-13	0.365139
1691	II	AT5G62280	AT5G62280	-1.13005	-1.8696	-1.21386	-1.26312	-0.0684794	1.51829e-49	2.82844e-25	5.16227e-26	8.29985e-27	0.191876
1692	II	AT3G02140	AFP4/TMAC2	-0.989032	-1.46527	-1.04052	-1.30901	0.148475	4.88258e-26	3.78422e-15	5.25192e-21	7.93388e-16	0.976292
1693	II	AT5G02090	AT5G02090	-1.05561	-1.47827	-0.982938	-1.24023	-1.033	3.96405e-46	2.48914e-29	5.19575e-33	1.48342e-24	1.52233e-26
1694	II	AT1G48500	TIFY6A/JAZ4	-1.26184	-1.59331	-1.07419	-1.28328	-1.55843	2.11235e-38	2.10156e-31	3.85538e-26	1.5781e-22	7.74616e-39
1695	II	AT3G05150	AT3G05150	-1.09972	-1.62976	-1.11188	-1.11864	-0.92307	1.1817e-29	6.54161e-18	2.99982e-16	1.80517e-17	6.15242e-13
1696	II	AT5G53500	AT5G53500	-0.944928	-1.31503	-0.976863	-1.11869	-0.556354	7.11944e-25	2.3808e-15	1.24297e-18	8.96968e-16	1.08211e-06
1697	II	AT1G52060	JAL9	-0.964877	-1.33504	-1.15911	-1.20659	-3.05898	4.52394e-20	1.82634e-12	4.55514e-17	1.8033e-16	2.66427e-77
1698	II	AT1G52070	JAL10	-0.933431	-1.34722	-1.11321	-1.10206	-2.78822	5.75218e-25	6.66165e-14	7.09284e-18	1.72673e-18	6.56809e-88
1699	II	AT5G25810	TINY/TNY	-0.886695	-1.20309	-1.11688	-1.4138	-2.38002	1.01725e-28	2.45277e-18	2.58232e-36	4.12993e-26	7.20857e-87
1700	II	AT1G15125	AT1G15125	-1.07819	-1.32743	-1.16368	-1.35452	-2.12737	1.25372e-10	2.06218e-09	1.57566e-10	3.49387e-10	9.96028e-16
1701	II	AT1G73280	SCPL3	-0.997761	-1.31801	-0.982978	-1.41484	-1.18089	7.13506e-20	4.88032e-14	5.00995e-21	2.81392e-13	4.35766e-17
1702	II	AT2G31730	bHLH154	-1.04827	-1.18666	-1.3212	-1.14529	-1.04452	2.27063e-12	1.40728e-11	2.00992e-11	4.73453e-15	1.76298e-10
1703	II	AT3G13760	AT3G13760	-1.11836	-1.23429	-1.25876	-1.11233	-3.33662	1.02772e-17	3.34342e-17	1.45928e-14	3.44018e-19	3.6815e-52
1704	II	AT2G19150	PME10	-1.06351	-1.08799	-1.32898	-1.1973	-0.741953	1.32314e-08	2.54551e-09	4.51713e-09	1.07696e-11	7.93764e-06
1705	II	AT2G21650	RL2/MEE3	-1.06696	-1.08201	-1.17868	-1.1742	-1.86731	6.47253e-08	1.00239e-08	3.41135e-08	1.38301e-09	8.52096e-12
1706	II	AT3G29250	SDR4	-0.961998	-1.29038	-1.38265	-1.17222	-0.490398	5.24701e-34	1.32178e-20	1.60391e-28	4.09815e-39	5.55543e-07
1707	II	AT4G16620	AT4G16620	-1.1607	-1.38043	-1.38338	-1.22473	-0.213739	1.47659e-18	1.55922e-16	3.87837e-15	2.44895e-20	0.0164993
1708	II	AT5G54490	PBP1	-1.09775	-1.32467	-1.43713	-1.31878	-0.0928391	5.13987e-17	3.13713e-14	3.69982e-16	3.17751e-20	0.0937981
1709	II	AT4G36610	AT4G36610	-1.17374	-0.997159	-1.45723	-1.00626	-0.338321	2.72451e-16	3.93962e-22	2.84651e-16	1.8898e-31	0.00105929
1710	II	AT5G12420	AT5G12420	-1.06579	-1.03337	-1.52981	-1.07417	-0.986553	3.51618e-24	2.01333e-26	1.79996e-25	4.03452e-49	1.44742e-22
1711	II	AT5G09520	PELPK2	-1.01965	-0.903116	-1.39492	-0.95488	0.226923	3.92389e-08	6.40245e-10	1.106e-08	7.14364e-16	0.837063
1712	II	AT1G78860	AT1G78860	-1.10657	-1.00669	-1.29319	-1.03553	-1.88668	1.52478e-17	4.73445e-22	1.28336e-17	4.98146e-27	3.96697e-47
1713	II	AT4G35420	TKPR1/DRL1	-1.06491	-1.05778	-1.34712	-0.996945	-0.744966	8.72488e-12	1.32882e-12	1.28344e-10	1.50473e-17	2.29547e-07
1714	II	AT5G08250	AT5G08250	-1.22982	-1.19375	-1.70391	-1.0501	-0.879566	9.3163e-12	4.4022e-13	8.32028e-10	6.35174e-20	4.56923e-08
1715	II	AT5G16770	MYB9	-0.951898	-1.10751	-1.59391	-1.13462	-0.960041	5.36364e-18	7.45342e-16	1.88715e-17	2.57935e-32	6.68976e-15
1716	II	AT3G53510	ABCG20	-1.06256	-1.01592	-1.69351	-1.14817	-1.10935	4.09371e-13	1.39984e-14	1.86297e-15	6.75566e-30	6.69972e-15
1717	II	AT5G07475	AT5G07475	-1.13453	-1.0261	-1.63595	-1.16605	-0.603071	5.21141e-21	1.06179e-26	6.75944e-25	1.18256e-46	2.37239e-09
1718	II	AT1G78370	GSTU20	-1.53022	-1.09499	-1.38708	-1.52802	-1.70879	6.67684e-15	1.31218e-25	1.73191e-24	6.48335e-22	5.33037e-29
1719	II	AT4G39320	AT4G39320	-1.70576	-1.17759	-1.47746	-1.41	-1.69155	4.52694e-16	4.38999e-30	2.98072e-19	4.48584e-23	2.6559e-26
1720	II	AT1G69160	AT1G69160	-1.50298	-1.20346	-1.56237	-1.14633	-2.33125	6.31552e-16	4.29926e-24	3.24231e-14	6.74582e-24	1.04511e-36
1721	II	AT2G18470	PERK4	-1.40161	-0.951577	-1.46263	-1.0314	-1.11127	3.2505e-10	1.19134e-18	3.43137e-11	1.2513e-19	1.65011e-12
1722	II	AT5G20860	AT5G20860	-1.49783	-1.02293	-1.35532	-1.28886	-1.40911	2.49843e-09	6.88836e-16	7.52055e-12	6.86839e-14	3.90601e-13
1723	II	AT5G58910	LAC16	-1.36809	-1.00657	-1.55503	-1.25411	-0.706287	4.41001e-08	4.52929e-12	5.42671e-10	2.49346e-14	1.02576e-05
1724	II	AT3G59480	AT3G59480	-0.969529	-1.82148	-1.46559	-0.586439	-2.10441	9.3094e-26	3.1853e-12	6.44847e-06	1.19911e-20	4.93955e-31
1725	II	AT1G30840	PUP4	-1.7106	-1.52819	-1.60841	-1.17648	-1.54592	2.13909e-30	3.23639e-38	7.02839e-20	3.42999e-34	6.54251e-31
1726	II	AT4G08040	ACS11	-1.17712	-1.50699	-1.81299	-0.747593	2.01787	6.6473e-11	4.53141e-09	3.34906e-05	4.82277e-15	1.62649e-05
1727	II	AT1G73290	SCPL5	-1.23738	-1.45152	-1.55382	-1.03026	-1.3998	1.45265e-12	8.84898e-12	1.2952e-08	7.8869e-15	1.02894e-11
1728	II	AT5G58360	OFP3	-1.38197	-1.43892	-1.64208	-1.03005	-1.91268	1.17056e-13	2.51195e-14	2.61854e-09	2.1113e-17	4.93237e-18
1729	II	AT4G28850	XTH26	0.23873	-0.506736	-2.07945	-1.3415	1.9084	0.00412749	0.754904	4.51543e-08	3.39153e-15	3.27904e-08
1730	II	AT5G36140	CYP716A2	-1.36416	-1.03747	-2.5077	-0.864386	-1.6231	5.82702e-10	2.09399e-14	3.54936e-08	2.76749e-29	1.41228e-15
1731	II	AT5G36150	PEN3	-0.998135	-0.6512	-2.30777	-1.31342	0.391816	7.77729e-06	2.86342e-10	4.89525e-12	1.18503e-25	0.966567
1732	II	AT3G29410	TPS25	-0.591581	-0.940125	-2.48724	-1.20791	-1.34912	1.07195e-09	3.81353e-06	7.71142e-13	1.58499e-35	4.21185e-15
1733	II	AT5G47980	BAHD1	-0.61541	-0.933087	-2.02759	-0.976551	0.206845	1.72453e-09	1.14598e-05	5.00249e-10	1.09586e-32	0.814505
1734	II	AT1G11080	SCPL31	-2.13741	-2.50546	-1.46273	-0.625836	-3.33187	3.80716e-42	4.62534e-35	1.96672e-07	1.65017e-20	1.38137e-60
1735	II	AT1G65680	EXPB2	-2.00468	-1.89663	-1.77929	-0.751688	-3.36128	2.7639e-23	2.61022e-28	2.33601e-08	1.35795e-23	5.28465e-36
1736	II	AT3G02885	GASA5	-1.87333	-1.58051	-2.52272	-1.71034	-3.44546	1.09597e-35	1.4426e-48	5.1415e-40	4.82239e-78	7.44427e-119
1737	II	AT5G36130	AT5G36130	-1.71027	-1.52117	-2.62633	-1.2384	-1.72416	1.95202e-18	5.40605e-24	5.5746e-14	2.93133e-33	4.46881e-21
1738	II	AT5G10170	IPS3/ATMIPS3	-0.962321	-1.23303	-1.95908	-1.59542	-1.4869	1.01321e-22	1.28822e-15	1.62885e-34	1.02985e-50	1.11463e-30
1739	II	AT2G35930	PUB23	-1.09415	-1.21308	-1.59096	-1.62844	-1.79402	2.67014e-19	3.46214e-17	9.43728e-30	1.77074e-30	2.89574e-35
1740	II	AT2G47550	PME20	-1.28584	-1.33984	-1.64155	-1.54235	-0.872294	3.67046e-20	3.94654e-20	3.94178e-24	1.46975e-28	5.71426e-11
1741	II	AT5G64120	PER71	-1.23543	-2.00297	-2.40369	-1.79468	-3.55373	3.53929e-45	9.45548e-22	8.04356e-38	3.23505e-63	2.52337e-113
1742	II	AT1G05250	PER2	-1.2249	-1.4587	-1.9096	-1.94667	-1.6881	7.25144e-43	2.25165e-32	1.9981e-70	2.26118e-70	3.0932e-55
1743	II	AT3G23730	XTH16	-1.34236	-1.60472	-2.01819	-1.78487	-1.10836	4.99043e-28	2.86722e-23	1.89548e-31	3.14138e-41	1.28399e-16
1744	III	AT2G27370	CASP3	-0.472499	-0.974798	0.0752423	-0.742116	-0.76535	1.12494e-09	0.00173158	2.97153e-06	0.926822	1.23717e-06
1745	III	AT3G62950	GRXC11	-0.606918	-0.846401	0.0303573	-0.718037	-0.636802	0.00073537	0.00124256	0.00244628	0.154965	0.00529759
1746	III	AT1G06120	AT1G06120	-0.649539	-0.973845	0.20728	-0.681013	-0.0638477	1.79811e-07	0.000268419	0.000212584	0.807298	0.509131
1747	III	AT5G42500	DIR2	-0.797126	-0.971621	0.105777	-0.838562	-0.0317272	3.64796e-21	4.18245e-16	8.82491e-16	0.693639	0.646679
1748	III	AT1G69570	CDF5	-0.823287	-1.11299	0.174603	-0.623482	0.258241	8.71145e-05	0.000566457	0.00848911	0.60186	0.638356
1749	III	AT2G18800	XTH21	-0.803709	-1.04943	0.213489	-0.602925	0.0153443	7.38188e-16	7.92767e-11	3.12121e-06	0.385591	0.855544
1750	III	AT3G11390	AT3G11390	-0.52725	-1.15891	-0.0521222	-0.543236	-0.632492	6.99133e-06	0.00579296	0.0091932	0.29035	0.00398104
1751	III	AT1G12080	AT1G12080	-0.751963	-1.02227	-0.0739231	-0.637076	-0.266599	3.39992e-16	1.357e-09	3.29931e-07	0.469039	0.0265952
1752	III	AT5G46900	AT5G46900	-0.694214	-1.19016	0.0891703	-0.740759	-0.638021	4.77103e-21	1.95156e-08	3.45182e-09	0.95737	2.59545e-07
1753	III	AT4G17470	AT4G17470	-0.805961	-0.739037	0.468382	-0.415013	1.55298	0.0336918	0.0139385	0.178506	0.754397	0.0809157
1754	III	AT5G62330	AT5G62330	-0.887305	-0.768398	0.42752	-0.654922	-0.586769	1.40975e-05	1.84981e-07	0.000250383	0.162145	0.000644696
1755	III	AT4G17340	TIP2-2	-0.641789	-1.02989	0.724368	-0.652542	0.712156	1.4215e-10	8.48769e-05	6.91067e-05	8.74915e-05	0.000125379
1756	III	AT5G27200	ACP5	-0.861999	-0.962607	0.601105	-0.621294	0.134977	0.00105521	0.00135847	0.0202668	0.62196	0.659521
1757	III	AT2G13810	ALD1	-0.815541	-0.8821	0.229048	-0.140262	0.752615	7.79054e-08	1.03321e-07	0.38868	0.390144	4.65601e-06
1758	III	AT2G42900	AT2G42900	-0.7646	-0.739371	0.469604	-0.119382	-0.733712	0.00419077	0.00185306	0.434275	0.466135	0.00616551
1759	III	AT1G15625	AT1G15625	-0.649874	-1.0664	0.374245	-0.259051	-0.788552	1.78231e-05	0.00329508	0.158657	0.726616	0.00126925
1760	III	AT2G31081	CLE4	-0.746784	-1.35407	0.390954	-0.409358	-0.0135329	5.89947e-06	0.00155325	0.0557423	0.916159	0.409323
1761	III	AT2G26695	AT2G26695	-1.79298	-1.21719	0.540332	-1.73025	1.03151	1.83994e-07	9.18765e-14	1.73384e-10	0.815227	0.10773
1762	III	AT5G52790	CBSDUF5	-0.924644	-1.27032	0.628369	-1.80035	-1.10946	7.22947e-19	1.63162e-12	2.48271e-30	0.000889637	1.08097e-15
1763	III	AT1G26210	ATSOFL1	-1.33683	-1.02491	-0.0267941	-0.963307	-0.155367	2.11546e-05	7.77619e-08	7.9619e-05	0.100851	0.0386356
1764	III	AT2G46495	ATL21A	-1.19161	-0.758102	-0.0163736	-1.0638	-1.30283	7.05612e-06	1.1132e-11	5.45571e-09	0.387699	3.60911e-12
1765	III	AT3G11385	AT3G11385	-1.18123	-0.874628	0.0694198	-0.848302	-0.916801	1.49145e-05	7.67127e-09	3.85709e-05	0.512893	9.74171e-06
1766	III	AT3G22231	PCC1	-1.34262	-1.16518	0.377247	-1.10601	-0.602731	5.19374e-05	2.07065e-07	8.13932e-06	0.314593	0.00141612
1767	III	AT4G23700	CHX17	-1.11081	-1.19495	0.672235	-0.988647	1.27486	8.18105e-07	2.55405e-06	3.56211e-05	0.16693	0.000584075
1768	III	AT3G02242	GLV8	-0.675587	-0.751041	0.0765416	-1.03415	-1.049	0.000446994	0.00051241	2.15274e-05	0.489289	1.58874e-05
1769	III	AT4G10510	SBT3.7	-0.770847	-0.697999	0.00165107	-0.966761	-0.0738973	4.16808e-05	3.41163e-06	7.99338e-08	0.670697	0.420605
1770	III	AT5G26930	GATA23	-0.889253	-0.515608	0.155496	-0.794627	-0.238257	0.0158723	0.000297196	0.00230037	0.559891	0.104097
1771	III	AT1G70860	AT1G70860	-0.851406	-0.633258	-0.05712	-0.824131	-0.354001	0.00128788	1.99664e-05	6.68836e-05	0.410211	0.0409014
1772	III	AT4G04700	CPK27	-0.692477	-0.543954	-0.00106458	-0.85913	-2.01532	2.28976e-06	4.68485e-10	3.24181e-12	0.727175	5.47023e-49
1773	III	AT2G42060	AT2G42060	-0.535758	-0.510997	0.245812	-0.98779	-2.50008	3.41812e-05	7.60186e-06	8.5811e-14	0.364253	1.1761e-60
1774	III	AT5G25910	ATRLP52	-0.590496	-0.490356	0.251258	-0.772758	-1.32622	0.0160894	0.00414417	0.000814414	0.994873	3.4292e-07
1775	III	AT2G39400	AT2G39400	-0.59013	-0.671744	-0.00873977	-0.709589	0.301661	0.00403183	0.00795018	0.00295538	0.589234	0.913862
1776	III	AT5G24910	CYP714A1	-0.60509	-0.672257	0.119847	-0.777136	-0.651045	2.62921e-05	8.02129e-05	2.43755e-06	0.941614	4.14034e-05
1777	III	AT1G80240	AT1G80240	-0.675963	-0.780479	0.218594	-0.814748	0.679687	2.98792e-06	4.57464e-05	1.1812e-06	0.599744	0.00164091
1778	III	AT3G09940	MDAR3/MDHAR	-0.511163	-0.714632	0.171213	-0.904757	-1.48675	1.5477e-15	6.12548e-09	3.00717e-23	0.268535	2.3003e-59
1779	III	AT2G28270	AT2G28270	-1.21345	-0.452752	0.464238	-1.59021	-3.33753	0.00162625	7.92702e-09	2.76995e-10	0.754586	2.59998e-13
1780	III	AT4G01380	AT4G01380	-1.11653	-0.333177	0.365422	-1.21418	-0.453642	0.0340599	1.15165e-05	9.05621e-05	0.76106	0.0199462
1781	III	AT2G36690	AT2G36690	-0.459222	-0.436703	0.438292	-1.23658	-1.48771	0.00498125	0.00273753	8.55349e-13	0.115973	8.80923e-18
1782	III	AT5G41280	CRRSP57	-0.575638	-0.164348	0.519379	-1.2711	-3.87576	0.101633	0.000805235	2.81698e-08	0.599642	1.01735e-12
1783	III	AT1G19960	AT1G19960	-0.69654	-0.77745	0.326746	-1.1999	-1.58249	3.98277e-05	0.000141871	3.14604e-09	0.856568	1.44283e-13
1784	III	AT4G24350	AT4G24350	-0.750637	-0.510567	0.119212	-1.43248	-0.91369	0.00402752	4.00979e-05	2.28817e-09	0.741387	7.17463e-06
1785	III	AT3G59120	AT3G59120	-0.62392	-0.804104	-0.185908	-0.244064	-1.06702	0.000402955	0.00214526	0.109703	0.164652	2.25037e-05
1786	III	AT1G29180	AT1G29180	-0.662019	-0.719114	-0.214564	-0.188374	-1.35069	0.00104142	0.00112501	0.145726	0.123454	4.77436e-07
1787	III	AT5G59590	UGT76E2	-0.66146	-0.730838	-0.144828	-0.245211	-0.103981	0.00110945	0.00145976	0.175669	0.329731	0.386667
1788	III	AT1G74880	NDHO/NDH-O	-0.770385	-0.85077	-0.0738986	-0.045426	0.541138	0.00402752	0.0037691	0.351479	0.326056	0.993869
1789	III	AT3G28740	CYP81D11/CYP81D1	-0.633666	-0.834359	-0.0219066	-0.0345135	0.356254	0.00222371	0.0149365	0.55601	0.62178	0.866832
1790	III	AT5G38200	AT5G38200	-0.68621	-0.782886	-0.0641841	-0.109506	-0.154849	2.75379e-05	0.000202465	0.420452	0.582852	0.325696
1791	III	AT1G76520	PILS3	-0.627231	-0.616055	-0.105056	-0.27129	-0.78319	0.00609606	0.00498872	0.120421	0.336775	0.00155627
1792	III	AT1G52820	AT1G52820	-0.663674	-0.558023	-0.143176	-0.240291	-1.03794	0.00488854	0.000617928	0.0401536	0.0600139	0.00152305
1793	III	AT4G00380	FDM2	-0.667127	-0.567506	-0.176345	-0.288124	-0.412655	0.00109752	7.82131e-05	0.0821897	0.255902	0.014571
1794	III	AT1G78600	LZF1	-0.680834	-0.470384	-0.158116	-0.324278	0.345809	2.4793e-07	1.57451e-14	0.000549763	0.124858	0.000683892
1795	III	AT1G62930	AT1G62930	-0.690751	-0.507259	-0.220844	-0.409836	-0.177752	0.000515805	7.98611e-07	0.00623982	0.123222	0.183308
1796	III	AT3G55910	AT3G55910	-0.77257	-0.560474	-0.193023	-0.392645	0.159896	0.0031507	3.26507e-05	0.0362358	0.23955	0.939641
1797	III	AT4G37730	ATBZIP7	-0.747901	-0.71387	-0.312472	-0.342108	-0.641216	4.66489e-05	1.64932e-05	0.0323584	0.0513973	0.000249123
1798	III	AT1G55390	AT1G55390	-0.659067	-0.679441	-0.307935	-0.343837	-1.08575	0.00124897	0.000919527	0.0452912	0.0566731	9.56922e-06
1799	III	AT1G69588	CLE45	-0.624851	-0.699322	-0.355512	-0.36291	-0.33747	0.00106126	0.00153915	0.0507184	0.0491148	0.0573435
1800	III	AT3G52110	AT3G52110	-0.627056	-0.662099	-0.382463	-0.331244	-0.275659	3.74745e-08	9.14608e-08	0.0061796	0.00160579	0.0190092
1801	III	AT1G76990	ACR3	-0.625711	-0.668217	-0.206897	-0.442256	-0.969634	5.43598e-11	7.18581e-10	1.60687e-05	0.0532947	1.3191e-21
1802	III	AT5G65390	AGP7	-0.662065	-0.672021	-0.181258	-0.375971	0.344738	3.06758e-13	2.36789e-13	6.86244e-05	0.0744731	0.0011848
1803	III	AT1G12090	ELP	-0.506382	-0.79424	-0.227012	-0.425056	0.000400945	7.66611e-09	0.000224101	0.00207503	0.109012	0.788717
1804	III	AT2G33060	ATRLP27	-0.575324	-0.669998	-0.28024	-0.332701	-0.347882	9.69524e-06	5.40545e-05	0.0257454	0.0553723	0.0152313
1805	III	AT3G53670	AT3G53670	-0.514834	-0.709069	-0.219779	-0.348958	-0.23239	7.43489e-27	1.78967e-15	2.55171e-07	0.00170841	0.000535631
1806	III	AT2G22460	AT2G22460	-1.00699	-0.75913	-0.299801	-0.333823	-0.779198	0.000183214	7.16953e-07	0.0391842	0.0482204	0.00016014
1807	III	AT5G22140	AT5G22140	-0.97257	-0.771774	-0.19545	-0.457994	-0.790268	6.08309e-08	9.96087e-12	0.000943406	0.128918	3.28643e-08
1808	III	AT1G36640	AT1G36640	-0.978488	-0.687219	-0.0345075	-0.658089	-1.45694	0.000828722	1.01238e-05	0.00131582	0.141593	9.66368e-07
1809	III	AT2G41380	AT2G41380	-1.0031	-0.628204	-0.158956	-0.608594	-0.187945	6.82757e-05	4.03419e-10	0.000119392	0.233851	0.15735
1810	III	AT3G62040	AT3G62040	-1.07858	-0.650723	-0.14247	-0.538402	-0.586859	6.90086e-19	5.40825e-50	3.15979e-13	0.074992	7.4131e-16
1811	III	AT5G07860	AT5G07860	-0.815909	-0.774344	-0.0306344	-0.501676	-0.611583	2.47021e-07	3.39002e-08	0.000693919	0.621222	3.68451e-05
1812	III	AT2G34060	PER19	-0.842559	-0.725573	-0.132275	-0.686797	-0.252917	5.46523e-05	1.29297e-06	0.000180051	0.280005	0.0845939
1813	III	AT3G53150	UGT73D1	-0.85205	-0.647286	-0.0931472	-0.589727	-1.1776	9.35749e-05	2.51075e-07	0.000391266	0.348743	4.5164e-11
1814	III	AT5G62480	GSTU9	-0.789353	-0.682213	-0.106467	-0.579946	1.49311	3.20001e-07	1.28305e-09	1.82754e-05	0.464165	1.82631e-29
1815	III	AT4G11100	AT4G11100	-0.68239	-0.774899	-0.0232262	-0.396574	0.314295	0.00195151	0.00330868	0.0737152	0.565601	0.895216
1816	III	AT5G50010	bHLH145	-0.601199	-0.779962	-0.0185814	-0.379968	0.425349	9.65775e-10	1.00792e-06	0.00357656	0.800538	0.0044523
1817	III	AT1G34500	AT1G34500	-0.733839	-0.834107	0.138714	-0.377786	-0.532864	0.00111351	0.00121322	0.0362306	0.418014	0.0204067
1818	III	AT2G11810	MGD3/MGDC	-0.58888	-0.830813	0.211195	-0.339009	-0.0630702	0.00200335	0.0148858	0.133336	0.975314	0.487865
1819	III	AT4G39660	AGT2	-0.598246	-0.920583	-0.116119	-0.566748	-0.0672256	4.5787e-17	4.04653e-08	2.82478e-07	0.310418	0.490814
1820	III	AT5G03390	AT5G03390	-0.57946	-0.810822	-0.101568	-0.566181	-1.90678	0.000118375	0.00148366	0.00338067	0.195955	9.24371e-12
1821	III	AT4G36410	UBC17	-0.675826	-0.973078	-0.220984	-0.515581	0.178788	1.91509e-08	3.38455e-05	0.00193868	0.143334	0.858612
1822	III	AT3G15760	AT3G15760	-0.763875	-0.923703	-0.333829	-0.442051	0.217976	1.29618e-05	9.04077e-05	0.0184138	0.0536522	0.992376
1823	III	AT5G66330	AT5G66330	-0.751206	-0.832821	-0.246935	-0.468703	-0.515876	1.6112e-05	2.28451e-05	0.00892109	0.0984513	0.0032911
1824	III	AT4G39000	ATGH9B17	-0.695835	-0.560813	-0.143319	-0.687676	0.722908	0.0200611	0.00436983	0.010615	0.222922	0.72996
1825	III	AT5G40690	AT5G40690	-0.666045	-0.591341	-0.0856374	-0.658647	-0.509463	0.000163127	2.15939e-05	3.17276e-05	0.458805	0.00111677
1826	III	AT5G57480	AT5G57480	-0.653273	-0.688709	-0.108844	-0.571817	0.192893	8.15375e-10	2.67525e-09	4.56229e-07	0.360562	0.298881
1827	III	AT3G06460	AT3G06460	-0.643561	-0.698173	-0.109356	-0.655313	-1.16051	2.31427e-07	8.93166e-07	1.5299e-06	0.328886	6.25162e-17
1828	III	AT4G02100	AT4G02100	-0.616888	-0.656475	-0.0905472	-0.643878	-0.135656	4.56555e-14	1.67098e-13	4.29238e-13	0.345827	0.126909
1829	III	AT5G15940	AT5G15940	-0.629023	-0.581741	-0.179701	-0.524596	-0.011103	0.000234787	2.57269e-05	0.00133805	0.222155	0.713182
1830	III	AT1G50020	AT1G50020	-0.608604	-0.599974	-0.241794	-0.508276	-0.243429	1.34211e-05	6.44328e-06	0.000255046	0.0805295	0.0664886
1831	III	AT1G78430	ICR4/RIP2	-0.559014	-0.607426	-0.255745	-0.553237	-0.406045	1.93307e-05	3.88395e-05	0.000133463	0.0650358	0.00310426
1832	III	AT5G07870	AT5G07870	-0.744649	-0.680439	-0.201281	-0.593828	-0.441883	1.26219e-11	4.63281e-14	4.51794e-09	0.0542307	8.42631e-06
1833	III	AT5G66790	WAKL21	-0.719663	-0.59497	-0.20856	-0.589916	-0.536294	0.000551902	2.18769e-05	0.000779311	0.157455	0.00161197
1834	III	AT2G23770	LYK4	-0.667599	-0.644914	-0.183877	-0.554748	-1.46503	1.03667e-05	3.62165e-06	0.000141828	0.15283	5.26878e-21
1835	III	AT5G67190	ERF010/DEAR2	-0.66183	-0.624333	-0.191261	-0.610047	-0.725147	0.00050642	0.000100253	0.00100727	0.174986	7.50474e-05
1836	III	AT2G30210	LAC3	-0.604026	-0.50687	-0.151043	-0.764484	-0.944728	0.00133404	0.000158762	3.00092e-06	0.253628	1.43743e-08
1837	III	AT2G01930	BPC1	-0.603391	-0.563899	-0.25587	-0.638559	-0.466696	9.01897e-07	6.18845e-08	3.98929e-08	0.027942	3.50713e-05
1838	III	AT1G70990	AT1G70990	-0.558366	-0.558895	-0.223183	-0.716563	-0.300547	0.000753895	0.00044331	4.05582e-05	0.140106	0.049656
1839	III	AT5G27420	ATL31/CNI1	-0.599581	-0.488729	-0.235167	-0.690957	-1.37302	0.00711937	0.00154671	0.000507938	0.105221	1.72058e-09
1840	III	AT2G39410	AT2G39410	-0.623984	-0.591375	-0.356705	-0.698918	-1.7747	4.53964e-07	2.83258e-08	1.00458e-08	0.00170767	1.42664e-40
1841	III	AT3G44190	AT3G44190	-0.628406	-0.566355	-0.338514	-0.679943	-1.0136	0.000123273	2.27765e-05	5.7369e-06	0.0189043	4.3618e-11
1842	III	AT1G50280	AT1G50280	-0.537374	-0.599924	-0.325826	-0.616392	-0.53321	0.00536648	0.00582968	0.00604705	0.0379476	0.0127479
1843	III	AT5G24220	AT5G24220	-0.54647	-0.568576	-0.307696	-0.681901	-1.54458	0.00214058	0.00109803	0.00142772	0.0112164	4.97572e-05
1844	III	AT5G36940	CAT3	-0.563607	-0.619461	-0.280637	-0.703539	-0.0384867	2.75523e-14	4.05731e-13	5.33522e-17	0.000679489	0.609516
1845	III	AT1G05575	AT1G05575	-0.477283	-0.635856	-0.214607	-0.726926	-2.59762	0.000581043	0.00376666	0.000178807	0.0730555	2.15387e-21
1846	III	AT3G52460	AT3G52460	-0.490024	-0.653905	-0.232683	-0.694301	-0.331697	0.000465807	0.00436736	0.000333774	0.14085	0.0468893
1847	III	AT3G05890	RCI2B	-0.609058	-0.679351	-0.203826	-0.692794	0.544774	4.87936e-06	3.90615e-05	3.3521e-06	0.174635	0.0074133
1848	III	AT3G51330	AT3G51330	-0.506634	-0.756534	-0.180671	-0.730935	-1.75977	2.86297e-10	1.61649e-05	1.25178e-09	0.111374	1.29722e-45
1849	III	AT5G27920	AT5G27920	-0.518401	-0.703185	-0.193605	-0.674915	-0.541652	5.38998e-08	5.1076e-05	2.00726e-07	0.133528	2.43527e-05
1850	III	AT3G61210	AT3G61210	-0.710997	-0.648572	-0.219866	-0.750202	-0.243604	0.000276214	3.44083e-05	6.20094e-05	0.137429	0.0972196
1851	III	AT2G43480	PER26	-0.726701	-0.695292	-0.15339	-0.766137	0.0978667	5.8466e-08	2.5946e-09	8.0652e-09	0.211382	0.865568
1852	III	AT5G49780	AT5G49780	-0.761612	-0.709361	-0.198985	-0.749179	-1.8377	9.59922e-07	5.10577e-08	5.5399e-07	0.0925292	2.14999e-27
1853	III	AT4G20460	AT4G20460	-0.619927	-0.661352	-0.204171	-0.807696	-0.585248	2.04551e-18	2.00155e-17	2.12438e-25	0.00941703	2.99592e-15
1854	III	AT5G07780	FH19	-0.631426	-0.618875	-0.254153	-0.804709	-1.05147	0.00105117	0.000598791	7.62786e-05	0.0796879	1.07724e-06
1855	III	AT1G72870	AT1G72870	-0.598209	-0.657793	-0.132871	-0.778823	-0.745048	0.000182325	0.000335961	2.20608e-05	0.281766	3.05452e-05
1856	III	AT2G33540	CPL3	-0.593841	-0.611844	-0.138803	-0.753472	-0.259781	1.05858e-06	1.39689e-06	3.1804e-09	0.263535	0.0337348
1857	III	AT1G07730	DIR25	-0.546389	-0.612871	-0.165237	-0.815067	-0.216761	0.00542363	0.00912154	0.000610886	0.1997	0.144292
1858	III	AT1G14580	AT1G14580	-0.523353	-0.607207	-0.100857	-0.858496	-0.300218	0.000480601	0.00114583	5.05149e-06	0.400646	0.0534405
1859	III	AT1G73650	AT1G73650	-0.683216	-0.611927	-0.350956	-0.604715	-0.709272	6.53013e-06	4.02663e-07	9.52343e-06	0.0091373	2.02878e-07
1860	III	AT1G50460	HKL1	-0.668759	-0.628598	-0.427341	-0.595525	-0.394913	3.2141e-15	1.27504e-18	3.09323e-13	5.20879e-08	3.1212e-07
1861	III	AT5G16540	ZFN3	-0.687865	-0.635525	-0.419139	-0.574181	-0.360309	2.54057e-07	4.74442e-09	4.51019e-06	0.000524684	0.00207728
1862	III	AT5G11260	HY5	-0.676841	-0.595341	-0.453449	-0.496362	-0.70418	6.14975e-08	4.09517e-10	7.16991e-06	3.86568e-05	1.21328e-10
1863	III	AT4G23980	ARF9	-0.645645	-0.672909	-0.468526	-0.570741	-0.664214	4.42595e-17	3.72279e-17	2.50797e-12	2.94717e-09	2.97368e-17
1864	III	AT5G02840	RVE4/LCL1	-0.616342	-0.626086	-0.424038	-0.532345	-0.293406	2.10146e-08	1.02331e-08	2.66775e-06	0.000132883	0.00661172
1865	III	AT2G35340	MEE29	-0.578162	-0.673721	-0.36707	-0.598934	-0.252548	7.29467e-07	6.56535e-06	1.44515e-05	0.00571881	0.0442696
1866	III	AT3G20040	ATHXK4	-0.5335	-0.65126	-0.374718	-0.552679	-0.704304	9.26205e-07	2.88008e-05	3.60461e-05	0.00413272	9.45411e-08
1867	III	AT2G37540	AT2G37540	-0.643399	-0.633388	-0.334273	-0.519869	-0.451819	7.80776e-07	2.5023e-07	5.59284e-05	0.00888753	0.000305911
1868	III	AT5G01830	PUB16	-0.601255	-0.570366	-0.345539	-0.54431	-0.349868	4.10289e-05	1.10881e-05	0.000105708	0.013209	0.00980338
1869	III	AT2G23840	AT2G23840	-0.834679	-0.680177	-0.283514	-0.628524	-0.176932	0.00214332	0.000195555	0.00447224	0.0538273	0.106155
1870	III	AT4G31820	NPY1/ENP	-0.778701	-0.701006	-0.354128	-0.568682	-0.537909	2.1751e-10	2.60492e-13	3.48318e-07	0.00112519	5.42863e-07
1871	III	AT4G37030	AT4G37030	-0.783226	-0.640923	-0.343952	-0.561863	-1.17289	6.5283e-05	7.43631e-07	0.000474084	0.0191639	1.81345e-11
1872	III	AT1G02520	ABCB11/PGP11	-0.653175	-0.71501	-0.33449	-0.478616	-1.18304	8.81759e-07	5.39746e-06	0.00075163	0.016875	3.2349e-15
1873	III	AT3G47350	ATHSD2	-0.689461	-0.703927	-0.305745	-0.474364	-0.185317	6.57509e-15	1.71415e-14	2.06137e-07	0.00115853	0.0449483
1874	III	AT2G40095	AT2G40095	-0.674091	-0.716549	-0.345732	-0.590174	-1.21345	5.3648e-08	1.10063e-07	7.78113e-06	0.00620081	7.04677e-19
1875	III	AT4G23070	RBL7	-0.720962	-0.786877	-0.363423	-0.584373	0.222214	0.000587013	0.000693565	0.00676337	0.0423836	0.794249
1876	III	AT1G03850	AT1G03850	-0.711348	-0.752434	-0.345767	-0.513888	-1.17392	3.17776e-07	1.06177e-06	0.000337148	0.0136464	1.08696e-14
1877	III	AT1G78360	ATGSTU21	-0.740734	-0.772051	-0.333353	-0.549016	-2.41749	0.000128707	5.95871e-05	0.00190037	0.00920612	4.14932e-09
1878	III	AT1G05320	AT1G05320	-0.393819	-0.753555	-0.320869	-0.536285	-0.373877	2.52972e-08	0.00300619	7.21648e-05	0.0186805	0.00478554
1879	III	AT5G06940	AT5G06940	-0.421615	-0.744224	-0.252301	-0.514823	-0.522419	3.06607e-08	0.000708563	0.000144176	0.0529148	5.33984e-05
1880	III	AT5G26740	AT5G26740	-0.364935	-0.729002	-0.250258	-0.527216	-0.517681	7.46281e-12	0.000616969	9.01884e-07	0.0249567	9.71158e-07
1881	III	AT1G63080	AT1G63080	-0.487242	-0.673548	-0.181932	-0.556574	-0.275788	0.00183208	0.0121668	0.00939859	0.240307	0.118879
1882	III	AT4G40080	AT4G40080	-0.499456	-0.694369	-0.225757	-0.546095	-0.447819	1.72827e-08	2.04349e-05	1.20139e-05	0.0665948	0.000177769
1883	III	AT1G24880	AT1G24880	-0.474378	-0.66078	-0.166949	-0.461597	0.184762	1.05246e-10	4.24539e-06	8.86772e-06	0.147592	0.242507
1884	III	AT2G03505	AT2G03505	-0.460596	-0.709824	-0.234669	-0.479218	-0.169762	2.24205e-08	0.000135054	0.000186293	0.0664712	0.15923
1885	III	AT1G11440	AT1G11440	-0.546447	-0.714577	-0.306615	-0.552267	-0.992286	3.13431e-07	2.02379e-05	9.2121e-05	0.0190408	3.66434e-12
1886	III	AT2G30520	RPT2	-0.552177	-0.762131	-0.258986	-0.549107	-0.532427	1.36764e-12	2.2264e-07	3.74636e-07	0.0199297	5.96702e-07
1887	III	AT4G10840	KLCR1	-0.531594	-0.656215	-0.284033	-0.499182	-0.123822	4.13136e-24	1.04101e-16	2.71976e-14	2.43027e-05	0.0752235
1888	III	AT1G58370	RXF12	-0.481441	-0.723435	-0.292036	-0.486496	-1.03468	1.27194e-10	9.45773e-06	1.62555e-05	0.00961224	5.78558e-20
1889	III	AT2G17500	PILS5	-0.490959	-0.687653	-0.332935	-0.462339	0.305788	7.93658e-15	3.50051e-08	2.76484e-07	0.00032099	0.00448308
1890	III	AT1G49660	CXE5	-0.570569	-0.699256	-0.489162	-0.563466	0.402535	4.904e-14	4.4169e-10	1.86085e-09	1.54865e-07	0.000186886
1891	III	AT4G36780	BEH2	-0.516348	-0.682604	-0.49969	-0.56258	-0.0481659	2.5045e-14	3.88287e-09	5.25942e-10	2.29127e-08	0.550966
1892	III	AT3G13790	CWINV1/ATBFRUCT1	-0.492415	-0.755825	-0.490576	-0.518377	-1.05601	2.66121e-22	2.46438e-10	3.66707e-11	3.93014e-10	3.96258e-42
1893	III	AT3G27355	AT3G27355	-0.556907	-0.723622	-0.470826	-0.486618	-0.335025	2.30478e-05	0.000392956	0.00364111	0.00355486	0.0272747
1894	III	AT2G41090	CML10	-0.534258	-0.723627	-0.369474	-0.581781	-1.23659	0.00066782	0.00314295	0.0041644	0.0229682	2.49485e-06
1895	III	AT2G33990	IQD9	-0.486889	-0.778223	-0.360793	-0.603874	-0.629552	3.29718e-10	4.44273e-05	1.14405e-06	0.00318987	2.27028e-07
1896	III	AT3G22961	AT3G22961	-0.494393	-0.737162	-0.390874	-0.605279	-0.645731	0.0010675	0.00505487	0.0039656	0.0142499	0.00435401
1897	III	AT1G63410	AT1G63410	-0.489229	-0.747994	-0.338773	-0.686837	-1.34852	0.000197162	0.00361392	0.000708555	0.0307508	1.61424e-08
1898	III	AT3G58810	MTPA2	-0.466419	-0.690719	-0.337038	-0.635326	-0.618331	4.66998e-07	0.00034338	4.737e-06	0.0118652	4.53141e-06
1899	III	AT1G51260	LPAT3	-1.05723	-1.04879	-0.280951	-0.748509	-1.09609	8.24918e-08	1.07584e-08	4.6807e-05	0.0301777	3.99628e-08
1900	III	AT5G38970	CYP85A1/BR6OX1	-1.05446	-1.07864	-0.26053	-0.782886	-0.782003	5.44997e-11	6.10609e-12	1.03018e-06	0.0373311	3.52644e-07
1901	III	AT3G07195	AT3G07195	-1.16783	-0.843248	-0.320417	-0.875203	-2.36378	1.07039e-07	4.69153e-13	8.24591e-08	0.00920886	2.1681e-30
1902	III	AT4G14940	AO1	-1.05266	-0.823488	-0.32839	-0.923903	-0.607854	3.04838e-10	1.21486e-16	1.30717e-11	0.00582889	1.03751e-06
1903	III	AT1G52200	PCR8	-1.09472	-0.998019	-0.407922	-0.928356	-2.54779	5.16252e-11	6.74806e-13	7.14293e-10	0.00143085	7.09589e-50
1904	III	AT1G70420	AT1G70420	-1.05827	-0.867345	-0.49056	-0.928515	-0.148219	1.09745e-09	2.38601e-14	2.53486e-10	0.000207288	0.139314
1905	III	AT5G61010	ATEXO70E2	-1.0429	-0.907849	-0.402105	-0.841137	-0.835271	5.65972e-09	2.24523e-11	5.7621e-08	0.0039659	7.25209e-08
1906	III	AT1G02360	AT1G02360	-0.860447	-1.11004	-0.382162	-0.984995	-2.6463	1.93123e-14	6.53103e-10	6.64131e-12	0.00186664	7.85498e-61
1907	III	AT3G01760	AT3G01760	-0.895513	-1.1032	-0.34122	-0.973193	-2.03739	1.06107e-06	2.26034e-06	9.67204e-06	0.002866	2.78046e-09
1908	III	AT4G12510	AT4G12510	-0.883129	-1.17421	-0.298229	-0.84243	-0.741941	3.80574e-20	1.65847e-12	2.36301e-11	0.0117427	2.62246e-09
1909	III	AT4G12520	AT4G12520	-0.825493	-1.09811	-0.246263	-0.920636	-0.616872	1.27518e-15	8.37335e-10	1.48508e-11	0.0445257	3.29178e-06
1910	III	AT4G20450	AT4G20450	-1.04434	-1.02905	-0.450671	-0.813946	-0.887814	3.8012e-06	6.48161e-07	7.53611e-05	0.00222426	5.06946e-05
1911	III	AT3G22600	AT3G22600	-0.956004	-1.01204	-0.468239	-0.900748	0.53538	6.73592e-32	2.24605e-29	1.79834e-25	5.06838e-08	4.94326e-08
1912	III	AT5G42250	AT5G42250	-0.926673	-1.01692	-0.392224	-0.821549	-0.94231	3.77677e-20	1.13641e-17	9.5965e-14	0.000229672	8.3327e-18
1913	III	AT5G16190	ATCSLA11	-0.828636	-1.00044	-0.442543	-0.788307	-1.22632	1.15579e-09	3.14269e-08	9.81357e-07	0.00161265	2.53452e-13
1914	III	AT1G53640	AT1G53640	-0.881138	-0.954359	-0.455338	-0.901521	-2.71518	2.68414e-06	1.70191e-06	7.41667e-06	0.000575747	1.46797e-09
1915	III	AT1G61480	AT1G61480	-0.83248	-0.978744	-0.468284	-0.908272	-2.99102	3.29023e-07	1.53599e-06	1.74108e-06	0.000833407	9.23076e-21
1916	III	AT4G26320	AGP13	-0.939392	-0.866725	0.0198424	-0.809952	0.20772	3.13603e-07	1.90204e-08	1.85737e-06	0.72675	0.813979
1917	III	AT2G43590	AT2G43590	-0.872233	-0.859299	-0.0833678	-0.893004	-0.574702	9.72541e-08	4.94516e-08	3.59802e-08	0.363098	0.000228851
1918	III	AT4G04990	AT4G04990	-0.89821	-0.998464	-0.078467	-0.887384	0.282115	1.2941e-07	4.0397e-07	3.02891e-06	0.380319	0.758453
1919	III	AT4G36230	AT4G36230	-0.862401	-0.797253	-0.370006	-0.872601	-0.669414	0.000217433	2.99971e-05	0.000180404	0.00818671	0.00109969
1920	III	AT1G05260	PER3/RCI3	-0.862908	-0.855973	-0.302448	-0.869844	-0.307804	7.28456e-23	1.5496e-23	2.19811e-23	0.000657616	0.000344821
1921	III	AT1G55380	AT1G55380	-0.893994	-0.874126	-0.335512	-0.930403	-0.784353	1.0234e-06	1.14215e-07	6.96872e-07	0.0179321	6.6119e-06
1922	III	AT4G30670	AT4G30670	-0.796029	-0.754278	-0.244305	-0.821176	0.210614	1.13392e-07	1.60913e-08	1.01582e-08	0.0743516	0.613519
1923	III	AT5G41050	AT5G41050	-0.883268	-0.861916	-0.224483	-0.848007	-2.63721	2.21434e-05	3.92354e-06	4.49976e-05	0.0123761	1.74428e-07
1924	III	AT4G24015	RHA4A	-0.776827	-0.904583	-0.304082	-0.70649	-0.457481	2.6896e-10	1.81744e-08	6.69986e-07	0.0219685	0.000679704
1925	III	AT5G60280	LECRK18	-0.774703	-0.958361	-0.296332	-0.694245	-0.911514	3.93277e-08	1.37207e-06	3.96453e-05	0.0341634	1.26322e-07
1926	III	AT5G22940	F8H	-0.714009	-0.95168	-0.31384	-0.724727	-0.308287	5.38331e-20	4.4022e-13	4.02037e-12	0.0019355	0.00164593
1927	III	AT5G64260	EXL2	-0.69106	-0.91465	-0.276187	-0.722624	0.614519	1.76517e-09	3.97746e-06	1.8025e-06	0.0615764	0.00425158
1928	III	AT5G26730	AT5G26730	-0.959461	-0.918863	-0.123314	-0.661185	-0.141533	4.44389e-05	9.16982e-06	0.00165826	0.205217	0.167044
1929	III	AT2G20500	AT2G20500	-0.821352	-0.85886	-0.266736	-0.67361	-0.216892	1.71872e-06	1.27628e-06	0.000142961	0.0702063	0.106826
1930	III	AT3G53800	FES1B	-0.86798	-0.87998	-0.227077	-0.623859	-0.722515	9.98042e-05	5.67486e-05	0.00200538	0.0362323	0.00104953
1931	III	AT1G53620	AT1G53620	-0.751141	-0.89865	-0.396337	-0.597304	-1.35837	6.31897e-05	9.9275e-05	0.00158462	0.00555527	3.51241e-06
1932	III	AT2G45470	AGP8/FLA8	-0.776711	-0.861857	-0.392662	-0.606007	-0.433951	1.11747e-20	1.54453e-17	6.18722e-11	2.41386e-05	1.84888e-06
1933	III	AT2G14510	AT2G14510	-0.830053	-0.827601	-0.392202	-0.635974	-1.75983	2.87854e-08	3.18837e-09	1.59737e-05	0.00290674	2.18518e-24
1934	III	AT3G56060	AT3G56060	-0.84541	-0.888541	-0.452597	-0.681451	-1.4352	2.85802e-07	2.38808e-07	4.72203e-05	0.00239029	6.60817e-14
1935	III	AT4G00080	UNE11	-0.702428	-0.723781	-0.40974	-0.713014	-0.436962	6.13203e-07	8.32735e-07	1.06901e-06	0.00359451	0.00166464
1936	III	AT5G03960	IQD12	-0.764928	-0.750249	-0.363183	-0.72503	-0.509574	7.57009e-08	1.43345e-08	2.94578e-07	0.0062268	0.000140019
1937	III	AT2G23680	AT2G23680	-0.761692	-0.826844	-0.487347	-0.826777	-2.78815	1.53534e-07	2.65166e-07	2.7673e-07	0.000434918	1.46813e-36
1938	III	AT3G43960	RDL3	-0.740524	-0.801419	-0.343646	-0.793098	-0.901179	3.72401e-14	4.97563e-13	1.54911e-13	0.000916237	1.21118e-17
1939	III	AT4G33720	AT4G33720	-0.789886	-0.815322	-0.41283	-0.790273	-0.736699	8.32422e-05	5.04112e-05	0.000103584	0.00408103	0.000893419
1940	III	AT4G16920	AT4G16920	-0.891674	-0.708426	-0.498003	-0.62599	-1.41663	1.17488e-07	1.76366e-11	2.96893e-06	0.000113982	6.14693e-23
1941	III	AT4G24170	KIN7I	-0.847931	-0.652298	-0.425525	-0.623024	-0.439138	0.00135171	7.83181e-05	0.00243132	0.0060133	0.00953245
1942	III	AT1G70170	2MMP/MMP	-0.831458	-0.69196	-0.590236	-0.63281	-1.06619	4.35579e-06	2.83521e-08	2.63031e-05	5.9743e-05	1.88709e-11
1943	III	AT3G02800	DSP3	-0.863447	-0.615948	-0.566389	-0.569132	-0.0808762	0.000632284	2.87258e-06	0.0015573	0.00137937	0.313426
1944	III	AT3G08660	AT3G08660	-0.83031	-0.654081	-0.497935	-0.474145	-0.670119	0.00130906	9.79755e-05	0.00763766	0.00366883	0.00256512
1945	III	AT4G24160	AT4G24160	-0.77042	-0.674205	-0.485802	-0.578161	-0.832884	1.39892e-07	1.7413e-09	5.82479e-06	0.000134968	1.10713e-10
1946	III	AT2G28410	AT2G28410	-1.00284	-0.734795	-0.644206	-0.414027	-0.542423	9.07922e-06	1.71522e-09	0.00631185	5.98403e-05	0.000549201
1947	III	AT4G13510	AMT1-1	-1.00543	-0.557377	-0.630024	-0.558455	-1.25817	0.000153567	1.56577e-10	0.000158675	2.81955e-05	1.13197e-14
1948	III	AT1G06040	BBX24/STO	-0.987293	-0.475505	-0.502698	-0.695844	-0.558739	5.37363e-10	3.9348e-39	3.81686e-19	4.89453e-11	1.49268e-13
1949	III	AT5G08050	AT5G08050	-0.858305	-0.442942	-0.427726	-0.698235	-0.891122	0.0019655	7.03087e-09	6.99651e-06	0.00287741	9.3366e-09
1950	III	AT1G20640	NLP4	-0.87106	-0.479004	-0.408211	-0.561504	-0.218701	1.30303e-11	2.6207e-37	1.16956e-14	5.71488e-09	0.00169686
1951	III	AT3G50140	AT3G50140	-0.894237	-0.543547	-0.41816	-0.650776	-0.598739	0.00263225	3.53831e-06	0.000779311	0.0130249	0.00135895
1952	III	AT3G56730	AT3G56730	-1.07167	-0.451738	-0.40477	-0.428248	0.00462962	0.0143801	4.39304e-07	0.0219518	0.0254935	0.483265
1953	III	AT2G37210	AT2G37210	-0.954707	-0.572331	-0.39192	-0.468563	-0.802941	0.000698227	4.76395e-08	0.0046873	0.0130429	6.16266e-06
1954	III	AT2G42350	ATL40	-1.00698	-0.610037	-0.346251	-0.569584	-0.959358	7.19123e-05	2.32128e-10	0.000207557	0.0164711	3.19037e-09
1955	III	AT3G08490	AT3G08490	-0.923328	-0.212849	-0.4087	-0.580097	-0.842858	0.104486	7.8944e-06	0.00403773	0.0198234	0.000120466
1956	III	AT2G38460	IREG1	-0.82558	-0.381306	-0.353457	-0.430039	-0.264856	0.0157205	3.66012e-07	0.00984015	0.0259012	0.0734102
1957	III	AT2G47890	COL13	-0.911897	-0.457902	-0.447556	-0.396663	-0.401077	0.000304297	1.04001e-12	0.00178981	0.000504949	0.00143325
1958	III	AT1G80340	GA3OX2/GA4H	-1.21473	-0.74526	-0.585545	-0.0849852	-0.192383	1.86072e-05	9.66423e-12	0.312097	0.000440873	0.124382
1959	III	AT1G76680	OPR1	-1.03961	-0.921149	-0.517614	-0.533225	-1.40746	3.39544e-06	2.31697e-07	0.00136345	0.00157925	5.97197e-10
1960	III	AT4G20070	AAH	-1.16888	-0.93524	-0.420357	-0.513421	-0.330935	3.98325e-17	6.34389e-27	2.53448e-06	8.80251e-05	0.00140432
1961	III	AT1G32450	NPF7.3/NRT1.5	-1.29076	-0.998664	-0.198909	-0.436239	-0.111506	3.54158e-25	3.57306e-41	5.84048e-06	0.0440996	0.213617
1962	III	AT4G08555	AT4G08555	-1.13955	-0.976646	-0.481294	-0.296881	-0.943602	5.31904e-06	1.58698e-07	0.0240934	0.00376094	2.25602e-05
1963	III	AT2G47560	ATL64	-1.05147	-1.15401	-0.339475	-0.369111	-0.502213	1.53836e-12	1.07015e-11	0.00904314	0.0149135	0.000563944
1964	III	AT3G23760	AT3G23760	-1.01403	-0.948124	-0.312101	-0.34847	-0.176918	0.000132619	1.47102e-05	0.0243565	0.0240306	0.0606232
1965	III	AT1G22740	RABG3B/RAB7	-0.955864	-0.845698	-0.401237	-0.699127	-0.455209	7.25649e-16	1.53508e-21	4.6566e-11	6.45496e-05	4.23585e-06
1966	III	AT2G31750	UGT74D1	-0.991216	-0.769172	-0.378668	-0.647849	-0.456926	9.51085e-09	1.60244e-13	1.15407e-06	0.00361632	0.000409229
1967	III	AT3G62930	GRXS6	-0.967706	-0.805044	-0.39435	-0.647373	-0.287538	3.71405e-07	3.15056e-10	3.999e-05	0.00620441	0.0307017
1968	III	AT3G05800	bHLH150/AIF1	-1.00862	-0.817637	-0.490755	-0.735778	-0.208123	1.09152e-09	4.81772e-15	7.94435e-08	9.53206e-05	0.0579903
1969	III	AT5G24120	SIGE	-0.968589	-0.727406	-0.430264	-0.783775	-0.242445	3.30506e-08	8.33427e-14	5.9052e-09	0.000704276	0.0374054
1970	III	AT1G28480	GRXC9/GRX480	-1.07899	-0.610675	-0.481547	-0.73003	-1.75932	7.33958e-05	6.08673e-11	6.83885e-06	0.000976987	1.81024e-20
1971	III	AT5G22020	AT5G22020	-1.11401	-0.740834	-0.43057	-0.811863	-0.697071	4.27905e-18	1.54773e-39	6.46508e-21	3.9661e-07	1.59505e-16
1972	III	AT5G26820	IREG3	-0.904917	-0.894884	-0.556442	-0.751995	-0.521659	8.99039e-18	1.32226e-19	8.5902e-13	2.98939e-08	1.42791e-07
1973	III	AT5G48320	AT5G48320	-0.915188	-0.887161	-0.526957	-0.79	-1.75762	7.97087e-08	5.14596e-09	1.89609e-06	0.000274091	2.78779e-19
1974	III	AT1G18390	AT1G18390	-0.918193	-0.762805	-0.575125	-0.695367	-0.869113	2.32878e-15	1.12424e-22	9.77852e-13	1.09539e-09	1.05401e-19
1975	III	AT2G02800	PBL3/APK2B	-0.766017	-0.776666	-0.616765	-0.658638	-0.647557	3.31397e-20	1.94279e-20	9.11438e-15	1.84935e-13	6.82624e-15
1976	III	AT4G37290	PIP2	-0.916117	-0.863925	-0.693099	-0.817193	-1.76366	1.06049e-05	1.24389e-06	2.33531e-05	2.41327e-05	1.9589e-08
1977	III	AT1G73330	ATDR4	-0.973326	-0.875806	-0.68019	-0.7643	-1.2096	1.66759e-11	8.77368e-14	3.0683e-09	9.6132e-08	1.1611e-19
1978	III	AT4G18010	IP5P2/IP5PII	-0.970548	-0.841774	-0.723354	-0.733641	-0.70029	8.53759e-12	2.40453e-15	2.3435e-09	2.64149e-09	7.50501e-09
1979	III	AT1G31050	AT1G31050	-1.11728	-0.862835	-0.662393	-0.624706	-0.81113	1.96307e-17	6.42356e-29	5.87212e-10	2.76644e-11	5.8376e-16
1980	III	AT3G61750	AT3G61750	-1.07276	-0.817048	-0.718542	-0.722121	-0.109293	4.2701e-10	4.32555e-17	5.02905e-08	1.43086e-08	0.21585
1981	III	AT3G50280	AT3G50280	-0.410709	-0.701196	-0.0138596	-1.11661	-1.26818	0.000168683	0.00889132	1.60214e-07	0.48577	3.19333e-09
1982	III	AT2G18650	ATL49/MEE16	-0.430222	-0.728305	-0.176946	-0.934725	-0.865881	2.34441e-05	0.00407067	5.66146e-07	0.176508	8.38499e-07
1983	III	AT2G36100	CASP1	-0.542933	-0.727622	-0.0633084	-0.907158	-0.686849	1.05101e-06	0.000202592	1.91733e-09	0.496022	4.06092e-06
1984	III	AT3G24020	DIR16	-0.483675	-0.742327	-0.096242	-0.976711	-0.862225	1.65225e-06	0.00120714	6.33923e-10	0.371018	4.13946e-08
1985	III	AT1G59780	AT1G59780	-0.837094	-0.916009	-0.191827	-0.993839	-1.7819	3.51993e-10	1.22357e-09	5.68166e-11	0.0800882	1.28041e-27
1986	III	AT2G04500	AT2G04500	-0.767992	-0.819963	-0.168298	-0.990244	-0.572317	1.62553e-06	2.14354e-06	3.85943e-08	0.168012	0.000382482
1987	III	AT4G29340	PRO3/PRF4	-0.772311	-0.754071	-0.13874	-1.06507	-2.88624	2.22707e-05	4.19434e-06	2.39392e-07	0.0819994	1.26362e-18
1988	III	AT1G79320	AMC6	-0.621186	-0.772267	-0.119655	-1.08403	0.0104903	0.000122368	0.0010743	3.58277e-07	0.281611	0.512942
1989	III	AT2G40230	AT2G40230	-0.594958	-0.846992	-0.0881687	-1.04259	-0.640728	4.1878e-12	1.67416e-07	5.35622e-16	0.372912	5.10166e-08
1990	III	AT4G18205	PUP22	-0.583445	-0.810219	-0.0983252	-0.961773	-2.11361	3.64614e-05	0.000685497	4.06385e-06	0.169793	7.12387e-16
1991	III	AT2G20562	AT2G20562	-0.687407	-0.876226	-0.173923	-0.898673	-0.598211	6.40513e-07	1.98651e-05	7.5597e-07	0.165633	0.000280923
1992	III	AT5G38540	AT5G38540	-0.654671	-0.937145	-0.136209	-0.973399	-3.18659	5.47818e-07	7.18001e-05	3.07551e-07	0.0790704	3.9353e-33
1993	III	AT1G03660	AT1G03660	-0.557628	-0.870541	-0.242853	-1.04109	-2.08983	2.81462e-06	0.000376794	2.16882e-07	0.0448508	7.67437e-18
1994	III	AT4G34419	AT4G34419	-0.599193	-0.973666	-0.178335	-1.08986	-0.670353	8.60045e-06	0.000977288	2.23855e-06	0.10533	0.00078982
1995	III	AT4G14650	AT4G14650	-0.729652	-0.631321	-0.182264	-0.944185	-0.468318	1.86265e-07	2.30895e-10	5.07702e-13	0.109415	5.49443e-05
1996	III	AT5G01600	FER1	-0.651074	-0.59288	-0.19858	-0.959265	-0.339135	1.24059e-05	1.58136e-06	3.63097e-12	0.129027	0.0100873
1997	III	AT2G15390	FUT4	-0.605148	-0.691419	-0.289163	-1.03087	-0.969139	2.85184e-12	1.77093e-10	2.03702e-23	0.00297402	1.78242e-22
1998	III	AT3G46280	AT3G46280	-0.583401	-0.667485	-0.358366	-1.03443	-0.887017	6.03152e-09	2.72044e-07	8.278e-19	0.00170241	1.50429e-14
[truncated: 3,215 more rows]
