# Supplementary material for: Abscisic acid signaling gates salt-induced responses of plant roots
Source: Proc Natl Acad Sci U S A. 2025 Feb 5;122(6):e2406373122. doi: 10.1073/pnas.2406373122 (PMC11831169; doi:10.1073/pnas.2406373122)
Supplement: Supplementary file 7 — Dataset S06 (XLSX) [file pnas.2406373122.sd06.xlsx]

## Sheet: Dataset S6
Dataset S6 - snrk2.2/2.3 Venn diagram as presented in Figure S9B
1 Hour								3 Hours
GeneID	GeneName	NaCl_Upregulated	NaCl_Downregulated	snrk2.2/2.3xNaCl_Upregulated	snrk2.2/2.3xNaCl_Downregulated			GeneID	GeneName	NaCl_Upregulated	NaCl_Downregulated	snrk2.2/2.3xNaCl_Upregulated	snrk2.2/2.3xNaCl_Downregulated
AT1G01010	NAC001/NTL10	1	0	0	0			AT1G01050	PPA1	0	1	0	0
AT1G01070	AT1G01070	0	1	0	0			AT1G01070	AT1G01070	0	0	0	1
AT1G01090	PDH-E1 ALPHA	0	1	0	0			AT1G01080	AT1G01080	0	1	0	0
AT1G01200	RABA3	0	1	0	0			AT1G01100	RPP1A	0	1	0	0
AT1G01220	FKGP	1	0	0	0			AT1G01110	IQD18	0	1	0	0
AT1G01240	AT1G01240	1	0	0	0			AT1G01170	AT1G01170	0	1	0	0
AT1G01260	bHLH13	0	0	1	0			AT1G01200	RABA3	0	1	0	0
AT1G01320	AT1G01320	1	0	0	0			AT1G01210	AT1G01210	0	1	1	0
AT1G01360	PYL9/RCAR1	1	0	0	0			AT1G01260	bHLH13	0	1	1	0
AT1G01380	ETC1	1	0	0	0			AT1G01300	APF2	0	1	0	1
AT1G01420	UGT72B3	0	1	0	0			AT1G01370	HTR12	0	1	0	0
AT1G01430	TBL25	0	1	0	0			AT1G01420	UGT72B3	0	1	0	0
AT1G01453	AT1G01453	0	1	0	0			AT1G01430	TBL25	0	1	0	1
AT1G01470	LEA14	1	0	0	0			AT1G01453	AT1G01453	0	1	0	0
AT1G01480	ACS2	1	0	0	0			AT1G01580	FRO2	0	0	0	1
AT1G01500	AT1G01500	1	0	0	0			AT1G01620	PIP1-3/PIP1C	0	1	0	0
AT1G01520	AT1G01520	1	0	0	0			AT1G01630	AT1G01630	0	1	0	0
AT1G01540	AT1G01540	0	1	0	0			AT1G01640	AT1G01640	0	1	0	0
AT1G01550	BPS1	1	0	0	0			AT1G01660	AT1G01660	0	1	1	0
AT1G01560	MPK11	1	0	0	0			AT1G01670	PUB56	0	1	1	0
AT1G01630	AT1G01630	0	1	0	0			AT1G01690	ATPRD3	0	1	0	0
AT1G01650	SPPL4	1	0	0	0			AT1G01700	ATROPGEF2	0	1	0	0
AT1G01660	AT1G01660	0	1	0	0			AT1G01750	ADF11	0	1	1	0
AT1G01695	AT1G01695	0	0	1	0			AT1G01760	AT1G01760	0	0	0	1
AT1G01715	AT1G01715	1	0	0	0			AT1G01780	PLIM2B	0	1	0	0
AT1G01720	NAC002/ATAF1	1	0	0	0			AT1G01790	KEA1	0	1	0	0
AT1G01750	ADF11	0	1	0	0			AT1G01920	AT1G01920	0	0	0	1
AT1G01780	PLIM2B	0	1	0	0			AT1G02040	AT1G02040	0	1	0	0
AT1G01820	PEX11C	0	1	0	0			AT1G02140	MEE63	0	1	0	0
AT1G01830	AT1G01830	1	0	0	0			AT1G02145	ALG12	0	1	0	0
AT1G01930	AT1G01930	1	0	0	0			AT1G02160	AT1G02160	0	1	0	0
AT1G01960	BIG3/EDA10	1	0	0	0			AT1G02180	AT1G02180	0	1	0	0
AT1G01990	AT1G01990	1	0	0	0			AT1G02280	TOC33	0	1	0	0
AT1G02000	GAE2	1	0	0	0			AT1G02360	AT1G02360	0	1	0	0
AT1G02010	SEC1A	1	0	0	0			AT1G02430	ATARFD1B	0	1	0	0
AT1G02020	AT1G02020	1	0	0	0			AT1G02440	ATARFD1A	0	1	0	0
AT1G02030	ZAT1	1	0	0	0			AT1G02570	AT1G02570	0	1	0	0
AT1G02080	AT1G02080	1	0	0	0			AT1G02575	AT1G02575	0	1	0	0
AT1G02110	AT1G02110	1	0	0	0			AT1G02640	BXL2	0	1	0	0
AT1G02170	AMC1/LOL3	1	0	0	0			AT1G02690	IMPA6	0	1	0	0
AT1G02190	AT1G02190	1	0	0	0			AT1G02705	AT1G02705	0	0	1	0
AT1G02205	CER1	1	0	0	1			AT1G02720	GATL5	0	1	0	0
AT1G02220	NAC003	1	0	0	0			AT1G02730	CSLD5	0	1	0	0
AT1G02230	NAC004	1	0	0	0			AT1G02740	MRG2	0	1	0	0
AT1G02250	NAC005	1	0	0	0			AT1G02780	RPL19A/EMB2386	0	1	0	0
AT1G02270	AT1G02270	1	0	0	0			AT1G02810	PME7	0	1	1	0
AT1G02310	MAN1	1	0	0	0			AT1G02813	AT1G02813	0	1	0	0
AT1G02335	GL22	0	1	0	0			AT1G02870	AT1G02870	0	1	0	0
AT1G02340	HFR1	1	0	0	0			AT1G02880	TPK1	0	0	1	0
AT1G02360	AT1G02360	0	1	0	0			AT1G02960	AT1G02960	0	1	0	0
AT1G02400	GA2OX6/GA2OX4	1	0	0	0			AT1G02970	WEE1	0	1	0	0
AT1G02430	ATARFD1B	0	1	0	0			AT1G03000	PEX6	0	1	0	0
AT1G02440	ATARFD1A	0	1	0	0			AT1G03010	AT1G03010	0	1	0	0
AT1G02460	AT1G02460	1	0	0	0			AT1G03040	AT1G03040	0	0	1	0
AT1G02500	SAM1	0	1	0	0			AT1G03100	AT1G03100	0	1	1	0
AT1G02575	AT1G02575	0	1	0	0			AT1G03110	TRM82	0	1	1	0
AT1G02610	AT1G02610	1	0	0	0			AT1G03150	NAA20	0	1	0	0
AT1G02660	PLIP2	1	0	0	0			AT1G03160	FZL	0	1	0	0
AT1G02700	AT1G02700	1	0	0	0			AT1G03210	AT1G03210	0	1	0	0
AT1G02705	AT1G02705	0	1	0	0			AT1G03230	AT1G03230	0	1	1	0
AT1G02720	GATL5	1	0	0	0			AT1G03270	CBSDUF4	0	1	0	0
AT1G02810	PME7	0	1	0	0			AT1G03330	LSM2	0	1	0	0
AT1G02816	AT1G02816	1	0	0	0			AT1G03410	2A6	0	1	0	0
AT1G02890	AT1G02890	1	0	0	0			AT1G03430	AHP5	0	1	0	0
AT1G02900	RALF1/RALFL1	0	1	0	0			AT1G03457	AT1G03457	0	1	0	0
AT1G03010	AT1G03010	0	1	0	0			AT1G03475	CPX1/LIN2	0	1	0	0
AT1G03060	SPI	1	0	0	0			AT1G03530	ATNAF1	0	0	1	0
AT1G03130	PSAD2	1	0	0	0			AT1G03550	SCAMP2	0	1	0	0
AT1G03210	AT1G03210	0	1	0	0			AT1G03680	ATHM1	0	1	0	0
AT1G03220	AT1G03220	1	0	0	0			AT1G03780	TPX2	0	1	0	0
AT1G03290	AT1G03290	1	0	0	0			AT1G03820	AT1G03820	0	1	1	0
AT1G03370	AT1G03370	1	0	0	0			AT1G03840	MGP	0	1	1	0
AT1G03410	2A6	0	1	0	0			AT1G03870	FLA9	0	1	1	0
AT1G03457	AT1G03457	0	1	0	0			AT1G03920	AT1G03920	0	1	1	0
AT1G03520	AT1G03520	1	0	0	0			AT1G03980	ATPCS2	0	1	0	0
AT1G03540	PCMP-E4	1	0	0	0			AT1G04020	ATBARD1	0	1	0	0
AT1G03550	SCAMP2	0	1	0	0			AT1G04030	AT1G04030	0	1	0	1
AT1G03590	PPC6-6	1	0	0	1			AT1G04040	AT1G04040	0	1	1	0
AT1G03600	PSB27-1/PSB27	1	0	0	0			AT1G04050	SUVR1	0	0	1	0
AT1G03610	AT1G03610	1	0	0	0			AT1G04070	TOM9-1/TOM22-I	0	1	1	0
AT1G03660	AT1G03660	0	1	0	0			AT1G04150	AT1G04150	0	1	0	0
AT1G03700	AT1G03700	0	1	0	0			AT1G04160	XIB	0	1	0	0
AT1G03730	AT1G03730	1	0	0	0			AT1G04170	EIF2 GAMMA	0	1	0	0
AT1G03750	SWI2/CHR9	1	0	0	0			AT1G04190	TPR3	0	1	0	0
AT1G03760	AT1G03760	1	0	0	0			AT1G04240	IAA3/SHY2	0	0	1	0
AT1G03840	MGP	1	0	1	0			AT1G04250	IAA17/AXR3	0	1	1	0
AT1G03870	FLA9	0	1	1	0			AT1G04270	RPS15A/RPS15	0	1	1	0
AT1G03905	ABCI19	1	0	0	0			AT1G04280	AT1G04280	0	1	0	0
AT1G03910	CTN	1	0	0	0			AT1G04290	AT1G04290	0	1	0	0
AT1G03970	GBF4	1	0	0	0			AT1G04330	AT1G04330	0	1	1	0
AT1G03990	FAO1	1	0	0	0			AT1G04340	AT1G04340	0	1	0	0
AT1G04040	AT1G04040	0	1	0	0			AT1G04410	MDH1	0	1	0	0
AT1G04070	TOM9-1/TOM22-I	0	1	0	0			AT1G04430	AT1G04430	0	1	0	0
AT1G04120	ABCC5/MRP5	1	0	0	0			AT1G04500	AT1G04500	0	0	1	0
AT1G04170	EIF2 GAMMA	0	1	0	0			AT1G04520	CRRSP3/PDLP2	0	1	0	0
AT1G04180	YUC9	1	0	0	0			AT1G04540	AT1G04540	0	1	0	0
AT1G04190	TPR3	0	1	0	0			AT1G04550	IAA12	0	1	0	0
AT1G04200	AT1G04200	1	0	0	0			AT1G04590	AT1G04590	0	1	0	0
AT1G04210	AT1G04210	1	0	0	0			AT1G04630	MEE4	0	1	0	0
AT1G04220	KCS2	1	0	0	0			AT1G04730	CTF18	0	1	0	0
AT1G04240	IAA3/SHY2	1	0	0	0			AT1G04820	TUBA4/TUA4	0	1	1	0
AT1G04270	RPS15A/RPS15	0	1	0	0			AT1G04850	AT1G04850	0	0	0	1
AT1G04280	AT1G04280	0	1	0	0			AT1G04910	OFUT1	0	1	0	0
AT1G04300	TRAF1B	1	0	0	0			AT1G04940	TIC20-I/TIC20	0	1	0	0
AT1G04310	ERS2	1	0	0	0			AT1G04980	PDIL2-2	0	1	0	0
AT1G04340	AT1G04340	0	1	0	0			AT1G05000	AT1G05000	0	1	0	0
AT1G04350	AT1G04350	0	1	0	0			AT1G05020	AP180	0	1	1	0
AT1G04360	ATL1	0	1	1	0			AT1G05150	AT1G05150	0	1	0	0
AT1G04400	CRY2	1	0	0	0			AT1G05190	RPL6/EMB2394	0	1	0	0
AT1G04440	CKL13	1	0	0	0			AT1G05200	GLR3.4	0	1	1	0
AT1G04445	AT1G04445	1	0	0	0			AT1G05205	AT1G05205	0	1	0	0
AT1G04490	AT1G04490	1	0	0	0			AT1G05210	AT1G05210	0	1	0	0
AT1G04520	CRRSP3/PDLP2	0	1	0	0			AT1G05250	PER2	0	1	1	0
AT1G04550	IAA12	0	1	0	0			AT1G05300	ZIP5	0	1	0	0
AT1G04560	AT1G04560	1	0	0	0			AT1G05310	PME8	0	1	0	0
AT1G04570	AT1G04570	1	0	0	0			AT1G05320	AT1G05320	0	0	0	1
AT1G04580	AAO4	1	0	0	0			AT1G05370	AT1G05370	0	1	1	0
AT1G04610	YUC3	1	0	0	0			AT1G05420	ATOFP12	0	1	0	0
AT1G04680	AT1G04680	1	0	0	0			AT1G05440	AT1G05440	0	1	0	0
AT1G04700	AT1G04700	1	0	0	0			AT1G05470	IP5P6/CVP2	0	1	0	0
AT1G04770	AT1G04770	1	0	1	0			AT1G05577	AT1G05577	0	1	0	0
AT1G04780	AT1G04780	1	0	0	0			AT1G05590	HEXO2	0	1	0	0
AT1G04850	AT1G04850	0	1	0	0			AT1G05600	AT1G05600	0	1	0	0
AT1G04870	PRMT10	1	0	0	0			AT1G05620	URH2	0	1	1	0
AT1G04920	SPS3/ATSPS3F	1	0	0	0			AT1G05700	AT1G05700	0	1	0	0
AT1G04930	AT1G04930	1	0	0	0			AT1G05710	AT1G05710	0	1	0	0
AT1G04945	AT1G04945	0	1	0	0			AT1G05720	AT1G05720	0	1	0	0
AT1G04950	TAF6/TAFII59	1	0	0	0			AT1G05785	AT1G05785	0	1	0	0
AT1G04990	AT1G04990	1	0	0	0			AT1G05805	bHLH128	0	1	0	0
AT1G05000	AT1G05000	0	1	0	0			AT1G05810	ARA	0	1	0	0
AT1G05010	ACO4/EFE	1	0	0	0			AT1G05830	ATX2	0	0	0	1
AT1G05030	AT1G05030	1	0	0	0			AT1G05840	AT1G05840	0	0	0	1
AT1G05055	GTF2H2	0	1	0	0			AT1G05850	CTL1/POM1	0	1	0	0
AT1G05070	AT1G05070	1	0	0	0			AT1G05870	AT1G05870	0	1	0	0
AT1G05087	AT1G05087	1	0	0	0			AT1G05950	AT1G05950	0	1	0	0
AT1G05100	MAPKKK18	1	0	0	0			AT1G05990	CML7/RHS1	0	1	0	0
AT1G05150	AT1G05150	0	1	0	0			AT1G06040	BBX24/STO	0	1	0	0
AT1G05170	B3GALT2	1	0	0	0			AT1G06110	SKIP16	0	1	0	1
AT1G05200	GLR3.4	0	1	0	0			AT1G06120	AT1G06120	0	1	1	0
AT1G05210	AT1G05210	0	1	0	0			AT1G06130	GLX2-4	0	0	1	0
AT1G05250	PER2	0	1	0	0			AT1G06150	EMB1444	0	0	1	0
AT1G05280	AT1G05280	1	0	0	0			AT1G06160	ERF094/ORA59	0	1	0	0
AT1G05300	ZIP5	0	1	0	0			AT1G06380	AT1G06380	0	1	0	0
AT1G05310	PME8	0	1	0	0			AT1G06470	AT1G06470	0	1	0	0
AT1G05320	AT1G05320	0	1	0	0			AT1G06500	AT1G06500	0	1	0	0
AT1G05340	AT1G05340	1	0	0	0			AT1G06515	AT1G06515	0	1	0	0
AT1G05380	AT1G05380	1	0	0	0			AT1G06550	AT1G06550	0	1	0	0
AT1G05420	ATOFP12	0	1	0	0			AT1G06590	APC5	0	0	0	1
AT1G05510	OBAP1A	1	0	0	0			AT1G06620	AT1G06620	0	1	1	0
AT1G05530	UGT75B2	1	0	0	0			AT1G06640	AT1G06640	0	1	0	0
AT1G05560	UGT1	1	0	0	0			AT1G06660	JASON	0	1	0	0
AT1G05575	AT1G05575	1	0	0	0			AT1G06680	PSBP1	0	1	0	0
AT1G05620	URH2	0	1	0	0			AT1G06760	AT1G06760	0	1	0	0
AT1G05675	UGT74E1	1	0	0	0			AT1G06790	AT1G06790	0	1	1	0
AT1G05680	UGT74E2	1	0	0	0			AT1G06830	GRXS11	0	1	1	0
AT1G05690	BT3	1	0	0	0			AT1G06840	AT1G06840	0	0	1	0
AT1G05700	AT1G05700	0	1	0	0			AT1G06850	ATBZIP52	0	1	0	0
AT1G05710	AT1G05710	1	0	0	0			AT1G06923	AT1G06923	0	1	0	0
AT1G05720	AT1G05720	0	1	0	0			AT1G06930	AT1G06930	0	1	0	0
AT1G05810	ARA	0	1	0	0			AT1G06950	TIC110	0	1	0	0
AT1G05835	AT1G05835	0	1	0	0			AT1G06960	AT1G06960	0	1	0	0
AT1G05850	CTL1/POM1	0	1	0	0			AT1G06980	AT1G06980	0	1	0	0
AT1G05870	AT1G05870	1	0	0	0			AT1G07070	RPL35AA	0	1	1	0
AT1G05894	AT1G05894	1	0	0	0			AT1G07090	LSH6	0	1	0	0
AT1G05900	NTH2	0	1	0	0			AT1G07240	UGT71C5	0	1	0	0
AT1G05950	AT1G05950	0	1	0	0			AT1G07260	UGT71C3	0	1	0	0
AT1G05990	CML7/RHS1	0	1	0	0			AT1G07300	AT1G07300	0	1	0	0
AT1G06120	AT1G06120	0	1	0	0			AT1G07320	RPL4	0	1	0	0
AT1G06220	CLO/MEE5	1	0	0	0			AT1G07370	PCNA/PCNA1	0	1	1	0
AT1G06230	GTE4	1	0	0	0			AT1G07420	SMO2-1	0	1	0	0
AT1G06260	AT1G06260	1	0	0	0			AT1G07550	AT1G07550	0	1	0	1
AT1G06320	AT1G06320	1	0	0	0			AT1G07560	AT1G07560	0	0	0	1
AT1G06330	AT1G06330	1	0	0	0			AT1G07650	AT1G07650	0	1	1	0
AT1G06530	PMD2	0	1	0	0			AT1G07660	AT1G07660	0	1	1	0
AT1G06540	AT1G06540	1	0	0	0			AT1G07690	AT1G07690	0	1	0	0
AT1G06560	AT1G06560	1	0	0	0			AT1G07730	DIR25	0	1	1	0
AT1G06570	HPD/PDS1	1	0	0	0			AT1G07750	AT1G07750	0	1	0	0
AT1G06590	APC5	1	0	0	0			AT1G07770	RPS15AF/RPS15A	0	1	0	0
AT1G06620	AT1G06620	0	1	0	0			AT1G07790	HTB1	0	1	1	0
AT1G06640	AT1G06640	0	1	0	0			AT1G07820	AT1G07820	0	1	1	0
AT1G06645	AT1G06645	1	0	0	0			AT1G07840	AT1G07840	0	1	1	0
AT1G06750	AT1G06750	1	0	0	0			AT1G07880	MPK13	0	1	0	0
AT1G06760	AT1G06760	0	1	0	0			AT1G07890	APX1	0	1	0	0
AT1G06780	GAUT6	1	0	0	0			AT1G08000	GATA10	0	1	1	0
AT1G06830	GRXS11	0	1	0	0			AT1G08090	NRT2.1	0	1	0	0
AT1G06850	ATBZIP52	0	1	0	0			AT1G08125	AT1G08125	0	1	0	0
AT1G06923	AT1G06923	0	1	0	0			AT1G08220	AT1G08220	0	1	1	0
AT1G06930	AT1G06930	0	1	0	0			AT1G08280	GALT29A	0	1	0	0
AT1G06970	CHX14	1	0	0	0			AT1G08310	AT1G08310	0	1	0	0
AT1G07030	AT1G07030	1	0	0	0			AT1G08360	RPL10AA	0	1	0	0
AT1G07090	LSH6	0	1	0	0			AT1G08480	SDH6	0	1	0	0
AT1G07135	AT1G07135	1	0	0	0			AT1G08520	CHLD/ALB1	0	0	0	1
AT1G07150	MAPKKK13	1	0	0	0			AT1G08560	KN/SYP111	0	1	0	0
AT1G07160	AT1G07160	1	0	0	0			AT1G08580	AT1G08580	0	1	1	0
AT1G07220	AT1G07220	1	0	0	0			AT1G08590	PXL1	0	1	0	0
AT1G07240	UGT71C5	0	1	0	0			AT1G08660	SIA1/MGP2	0	1	0	0
AT1G07250	UGT71C4	0	1	0	0			AT1G08670	AT1G08670	0	1	0	0
AT1G07260	UGT71C3	0	1	0	0			AT1G08730	XI-C/XIC	0	1	0	0
AT1G07270	CDC6B	0	1	0	0			AT1G08750	AT1G08750	0	0	0	1
AT1G07290	GONST2	1	0	0	0			AT1G08780	AIP3	0	1	0	0
AT1G07350	SR45A	1	0	0	0			AT1G08810	MYB60	0	1	0	0
AT1G07360	AT1G07360	1	0	0	0			AT1G08880	HTA5	0	1	1	0
AT1G07370	PCNA/PCNA1	0	1	0	0			AT1G09010	EBM	0	0	0	1
AT1G07400	HSP17.8	1	0	0	0			AT1G09090	RBOHB	0	1	1	0
AT1G07420	SMO2-1	0	1	0	0			AT1G09100	RPT5B	0	1	0	0
AT1G07430	AIP1/HAI2	1	0	0	0			AT1G09150	AT1G09150	0	1	0	0
AT1G07470	AT1G07470	1	0	0	1			AT1G09160	AT1G09160	0	1	1	0
AT1G07473	AT1G07473	1	0	0	0			AT1G09190	PCMP-E70	0	1	0	0
AT1G07476	AT1G07476	1	0	0	0			AT1G09200	HTR2	0	1	1	0
AT1G07480	AT1G07480	1	0	0	0			AT1G09210	CRT2/CRT1B	0	1	0	0
AT1G07510	FTSH10	1	0	0	0			AT1G09250	bHLH149	0	1	0	0
AT1G07520	AT1G07520	1	0	0	0			AT1G09300	ICP55	0	1	0	0
AT1G07530	SCL14	1	0	0	0			AT1G09340	CRB	0	1	0	0
AT1G07560	AT1G07560	0	1	0	0			AT1G09350	GOLS3	0	1	1	0
AT1G07630	PLL5	1	0	0	0			AT1G09390	AT1G09390	0	1	0	0
AT1G07640	OBP2	1	0	0	0			AT1G09410	PCMP-H18	0	1	0	0
AT1G07690	AT1G07690	0	1	0	0			AT1G09420	G6PD4	0	1	0	0
AT1G07720	KCS3	1	0	0	0			AT1G09430	ACLA-3	0	0	0	1
AT1G07725	ATEXO70H6	1	0	0	0			AT1G09450	HASPIN	0	1	0	0
AT1G07790	HTB1	0	1	0	0			AT1G09460	AT1G09460	0	0	0	1
AT1G07850	AT1G07850	1	0	0	0			AT1G09470	NEAP3	0	1	0	0
AT1G07860	AT1G07860	1	0	0	0			AT1G09540	MYB61	0	1	0	0
AT1G07870	AT1G07870	1	0	1	0			AT1G09580	AT1G09580	0	1	0	0
AT1G07890	APX1	0	1	0	0			AT1G09590	RPL21A	0	1	0	0
AT1G07985	AT1G07985	1	0	0	1			AT1G09630	RABA2A/ATRAB11C	0	1	0	0
AT1G07990	AT1G07990	1	0	0	0			AT1G09660	AT1G09660	0	1	0	0
AT1G08050	AT1G08050	1	0	0	0			AT1G09690	RPL21A	0	1	0	0
AT1G08060	MOM	1	0	0	0			AT1G09750	AED3	0	1	1	0
AT1G08070	PCMP-H12/OTP82	1	0	0	0			AT1G09800	AT1G09800	0	1	1	0
AT1G08090	NRT2.1	0	1	0	0			AT1G09810	ECT11	0	1	0	0
AT1G08120	AT1G08120	1	0	0	0			AT1G09812	AT1G09812	0	1	0	0
AT1G08160	AT1G08160	0	1	0	0			AT1G09815	POLD4	0	1	0	0
AT1G08200	AXS2	1	0	0	0			AT1G09830	PUR2	0	1	0	0
AT1G08230	GAT1	1	0	0	0			AT1G09900	AT1G09900	0	1	0	0
AT1G08250	ADT6	0	0	1	0			AT1G10020	AT1G10020	0	1	0	0
AT1G08260	POL2A/EMB142	1	0	0	0			AT1G10030	ERG28	0	1	0	0
AT1G08280	GALT29A	0	1	0	0			AT1G10040	AT1G10040	0	1	1	0
AT1G08290	WIP3	1	0	0	0			AT1G10120	bHLH74	0	1	0	0
AT1G08300	NVL	1	0	0	0			AT1G10200	WLIM1	0	1	0	0
AT1G08315	AT1G08315	1	0	0	0			AT1G10300	AT1G10300	0	1	0	0
AT1G08430	ALMT1	0	1	0	0			AT1G10330	PCMP-E71	0	1	0	0
AT1G08480	SDH6	0	1	0	0			AT1G10380	AT1G10380	0	0	0	1
AT1G08510	FATB	0	1	0	0			AT1G10385	EXO84A	0	1	0	0
AT1G08540	SIGB	1	0	0	0			AT1G10400	UGT90A2	0	1	1	0
AT1G08550	VDE1/NPQ1	1	0	0	0			AT1G10470	ARR4	0	1	0	0
AT1G08560	KN/SYP111	0	1	0	0			AT1G10522	PRIN2	0	1	0	0
AT1G08570	ACHT4	1	0	0	0			AT1G10550	XTH33	0	1	1	0
AT1G08580	AT1G08580	0	1	0	0			AT1G10630	ATARFA1F	0	1	0	0
AT1G08590	PXL1	0	1	0	0			AT1G10720	AT1G10720	0	0	0	1
AT1G08620	PKDM7D	1	0	0	0			AT1G10750	AT1G10750	0	1	0	0
AT1G08650	PPCK1	1	0	0	0			AT1G10780	AT1G10780	0	1	0	0
AT1G08670	AT1G08670	0	1	0	0			AT1G10820	AT1G10820	0	1	0	0
AT1G08720	EDR1	1	0	0	0			AT1G10850	AT1G10850	0	1	0	0
AT1G08750	AT1G08750	0	1	0	0			AT1G10910	AT1G10910	0	1	0	0
AT1G08800	MYOB1	1	0	0	0			AT1G10930	RECQL4A/ATSGS1	0	1	0	0
AT1G08840	EMB2411	1	0	0	0			AT1G10960	FD1	0	1	0	0
AT1G08860	BON3	1	0	0	0			AT1G11050	AT1G11050	0	0	1	0
AT1G08890	SUGTL4	1	0	0	0			AT1G11080	SCPL31	0	1	0	0
AT1G08920	ESL1	1	0	0	0			AT1G11130	SUB	0	1	0	0
AT1G08940	AT1G08940	0	1	0	0			AT1G11160	AT1G11160	0	1	1	0
AT1G08970	NF-YC9/HAP5C	1	0	0	0			AT1G11220	AT1G11220	0	1	0	0
AT1G09000	ANP1	1	0	0	0			AT1G11360	AT1G11360	0	1	0	0
AT1G09060	AT1G09060	1	0	0	0			AT1G11420	DUF2	0	1	0	0
AT1G09070	SRC2	1	0	0	0			AT1G11430	MORF9	0	1	0	0
AT1G09130	AT1G09130	0	1	0	0			AT1G11440	AT1G11440	0	1	0	0
AT1G09157	DMP8	1	0	0	0			AT1G11450	AT1G11450	0	1	1	0
AT1G09170	AT1G09170	0	1	0	0			AT1G11460	AT1G11460	0	1	1	0
AT1G09200	HTR2	0	1	0	0			AT1G11475	NRPB10	0	1	0	0
AT1G09250	bHLH149	0	1	0	0			AT1G11530	CXXS1	0	1	0	0
AT1G09290	AT1G09290	0	1	0	0			AT1G11540	AT1G11540	0	1	0	0
AT1G09310	AT1G09310	1	0	0	0			AT1G11545	XTH8	0	1	0	0
AT1G09320	AT1G09320	1	0	0	0			AT1G11580	ATPMEPCRA	0	1	0	0
AT1G09380	AT1G09380	0	1	0	0			AT1G11655	AT1G11655	0	1	1	0
AT1G09430	ACLA-3	0	1	0	0			AT1G11670	DTX36	0	1	1	0
AT1G09470	NEAP3	0	1	0	0			AT1G11680	CYP51G1	0	1	0	0
AT1G09520	AT1G09520	1	0	0	0			AT1G11710	AT1G11710	0	0	1	0
AT1G09530	PIF3	1	0	0	0			AT1G11730	B3GALT1	0	1	0	0
AT1G09575	AT1G09575	1	0	0	0			AT1G11740	AT1G11740	0	1	1	0
AT1G09660	AT1G09660	0	1	0	0			AT1G11800	AT1G11800	0	1	0	0
AT1G09690	RPL21A	0	1	0	0			AT1G11840	GLX1	0	1	0	0
AT1G09730	AT1G09730	1	0	0	0			AT1G11860	AT1G11860	0	1	0	0
AT1G09810	ECT11	0	1	0	0			AT1G11930	AT1G11930	0	1	0	0
AT1G09812	AT1G09812	0	1	0	0			AT1G12000	PFP-BETA1	0	1	0	0
AT1G09840	ASK10/ATSK41	0	1	0	0			AT1G12010	AT1G12010	0	1	0	0
AT1G09860	PUP16	1	0	0	0			AT1G12020	AT1G12020	0	1	1	0
AT1G09930	OPT2	1	0	0	0			AT1G12040	LRX1	0	1	0	0
AT1G09932	AT1G09932	1	0	0	0			AT1G12070	AT1G12070	0	1	0	0
AT1G09940	HEMA2	1	0	0	0			AT1G12080	AT1G12080	0	1	1	0
AT1G09950	RAS1	1	0	0	0			AT1G12090	ELP	0	1	0	0
AT1G09960	SUC4/SUT4	1	0	0	0			AT1G12120	AT1G12120	0	0	0	1
AT1G10040	AT1G10040	0	1	0	0			AT1G12130	AT1G12130	0	0	1	0
AT1G10050	AT1G10050	1	0	0	0			AT1G12150	AT1G12150	0	1	0	0
AT1G10120	bHLH74	0	1	0	0			AT1G12230	AT1G12230	0	0	0	1
AT1G10150	PP2A10	1	0	0	0			AT1G12244	AT1G12244	0	1	0	0
AT1G10170	ATNFXL1	1	0	0	0			AT1G12250	TL20.3	0	1	0	0
AT1G10180	EXO84C	0	1	0	0			AT1G12270	HOP1	0	1	0	0
AT1G10200	WLIM1	0	1	0	0			AT1G12280	SUMM2	0	1	0	0
AT1G10280	AT1G10280	1	0	0	0			AT1G12310	CML13	0	1	0	0
AT1G10350	AT1G10350	1	0	0	0			AT1G12320	AT1G12320	0	1	0	0
AT1G10370	GSTU17/GST30	1	0	0	0			AT1G12330	AT1G12330	0	1	0	0
AT1G10385	EXO84A	0	1	0	0			AT1G12430	ARK3/PAK	0	1	1	0
AT1G10400	UGT90A2	0	1	0	0			AT1G12440	SAP1	0	1	0	0
AT1G10410	AT1G10410	0	1	0	0			AT1G12460	AT1G12460	0	1	0	0
AT1G10550	XTH33	0	1	0	0			AT1G12500	AT1G12500	0	1	0	0
AT1G10560	PUB18	1	0	0	1			AT1G12530	AT1G12530	0	1	0	0
AT1G10580	AT1G10580	1	0	0	0			AT1G12550	HPR3	0	1	0	0
AT1G10690	SMR8	1	0	0	0			AT1G12600	UTR4	0	1	0	0
AT1G10740	AT1G10740	1	0	0	0			AT1G12730	AT1G12730	0	1	0	0
AT1G10760	GWD1/SEX1	1	0	0	0			AT1G12740	CYP87A2	0	1	1	0
AT1G10970	ZIP4	0	1	0	0			AT1G12780	UGE1	0	1	0	0
AT1G10990	AT1G10990	0	1	0	0			AT1G12820	AFB3	0	0	0	1
AT1G11050	AT1G11050	1	0	1	0			AT1G12850	AT1G12850	0	1	0	0
AT1G11100	AT1G11100	1	0	0	0			AT1G12950	DTX31/RSH2	0	0	1	0
AT1G11170	AT1G11170	1	0	0	0			AT1G12990	AT1G12990	0	0	1	0
AT1G11210	AT1G11210	1	0	0	0			AT1G13000	AT1G13000	0	0	1	0
AT1G11330	AT1G11330	1	0	0	0			AT1G13030	COIL	0	1	0	0
AT1G11340	RKS1	1	0	0	0			AT1G13110	CYP71B7	0	0	0	1
AT1G11390	AT1G11390	1	0	0	0			AT1G13180	ARP3/DIS1	0	0	1	0
AT1G11420	DUF2	0	1	0	0			AT1G13210	ALA11/ACA.L	0	1	1	0
AT1G11440	AT1G11440	0	1	0	0			AT1G13250	GATL3	0	1	0	0
AT1G11460	AT1G11460	0	1	0	0			AT1G13280	AOC4	0	1	0	0
AT1G11480	AT1G11480	1	0	0	0			AT1G13420	SOT8/ATST4B	0	1	1	0
AT1G11490	AT1G11490	0	1	0	0			AT1G13440	GAPC2/GAPC-2	0	1	0	0
AT1G11540	AT1G11540	0	1	0	0			AT1G13480	AT1G13480	0	1	0	0
AT1G11545	XTH8	0	1	1	0			AT1G13500	AT1G13500	0	1	0	0
AT1G11580	ATPMEPCRA	0	1	0	0			AT1G13510	AT1G13510	0	1	0	0
AT1G11655	AT1G11655	0	1	0	0			AT1G13530	AT1G13530	0	1	0	0
AT1G11700	AT1G11700	0	1	0	0			AT1G13540	AT1G13540	0	1	0	0
AT1G11720	SS3	1	0	0	0			AT1G13550	AT1G13550	0	1	0	0
AT1G11740	AT1G11740	0	1	0	0			AT1G13570	AT1G13570	0	0	0	1
AT1G11770	AT1G11770	1	0	0	0			AT1G13580	LAG13	0	1	0	0
AT1G11790	ADT1	1	0	0	0			AT1G13590	PSK1	0	1	1	0
AT1G11800	AT1G11800	0	1	0	0			AT1G13609	AT1G13609	0	1	0	0
AT1G11820	AT1G11820	0	1	0	0			AT1G13620	RGF2	0	1	0	0
AT1G11860	AT1G11860	0	1	0	0			AT1G13630	AT1G13630	0	0	1	0
AT1G11920	AT1G11920	0	1	0	0			AT1G13640	PI4KG6	0	1	0	1
AT1G11930	AT1G11930	0	1	0	0			AT1G13670	AT1G13670	0	1	0	0
AT1G11950	AT1G11950	1	0	0	0			AT1G13690	ATE1	0	1	0	0
AT1G11960	AT1G11960	1	0	0	0			AT1G13710	CYP78A5	0	1	0	0
AT1G12040	LRX1	0	1	0	0			AT1G13730	AT1G13730	0	1	0	0
AT1G12080	AT1G12080	0	1	0	0			AT1G13860	QUL1	0	1	0	0
AT1G12090	ELP	0	1	0	0			AT1G13900	PAP2	0	0	0	1
AT1G12110	NPF6.3/NRT1.1	0	1	0	0			AT1G13930	AT1G13930	0	1	0	1
AT1G12210	RFL1	1	0	0	0			AT1G13950	ELF5A-1/EIF-5A	0	1	0	0
AT1G12211	AT1G12211	0	0	1	0			AT1G14030	LSMT-L	0	1	0	0
AT1G12220	RPS5	1	0	0	0			AT1G14060	AT1G14060	0	1	1	0
AT1G12240	BETAFRUCT4	0	1	0	0			AT1G14120	AT1G14120	0	1	0	0
AT1G12270	HOP1	0	1	0	0			AT1G14130	AT1G14130	0	1	0	0
AT1G12310	CML13	0	1	0	0			AT1G14160	AT1G14160	0	1	0	0
AT1G12320	AT1G12320	0	1	0	0			AT1G14170	AT1G14170	0	0	0	1
AT1G12330	AT1G12330	0	1	0	0			AT1G14185	AT1G14185	0	1	0	0
AT1G12400	AT1G12400	0	1	0	0			AT1G14190	AT1G14190	0	1	0	0
AT1G12420	ACR8	1	0	0	0			AT1G14210	AT1G14210	0	1	0	0
AT1G12440	SAP1	0	1	0	0			AT1G14220	AT1G14220	0	1	0	0
AT1G12460	AT1G12460	0	1	0	0			AT1G14230	APY4	0	0	0	1
AT1G12500	AT1G12500	0	1	0	0			AT1G14240	APY3	0	1	0	0
AT1G12530	AT1G12530	0	1	0	0			AT1G14260	AT1G14260	0	1	0	0
AT1G12550	HPR3	0	1	0	0			AT1G14270	AT1G14270	0	1	0	0
AT1G12580	PEPKR1	1	0	0	0			AT1G14280	PKS2	0	1	0	0
AT1G12600	UTR4	0	1	0	0			AT1G14290	SBH2	0	1	0	0
AT1G12610	DREB1F/DDF1	1	0	0	0			AT1G14320	RPL10A/SAC52	0	1	1	0
AT1G12740	CYP87A2	0	1	0	0			AT1G14340	AT1G14340	0	1	0	0
AT1G12810	AT1G12810	0	1	0	0			AT1G14345	AT1G14345	0	1	0	0
AT1G12850	AT1G12850	0	1	0	0			AT1G14360	UTR3	0	1	0	0
AT1G12910	LWD1/ATAN11	1	0	0	0			AT1G14390	AT1G14390	0	1	0	0
AT1G12920	ERF1-2	0	1	0	0			AT1G14410	WHY1	0	1	0	0
AT1G12930	AT1G12930	1	0	0	0			AT1G14450	AT1G14450	0	1	0	0
AT1G12950	DTX31/RSH2	0	1	0	0			AT1G14540	PER4	0	0	1	0
AT1G12990	AT1G12990	1	0	0	0			AT1G14570	PUX7	0	0	0	1
AT1G13040	AT1G13040	1	0	0	0			AT1G14620	DECOY	0	1	0	0
AT1G13090	CYP71B28	0	1	0	0			AT1G14630	AT1G14630	0	1	0	0
AT1G13100	CYP71B29	0	1	0	0			AT1G14720	XTH28	0	0	0	1
AT1G13110	CYP71B7	0	1	0	0			AT1G14750	SDS	0	1	0	0
AT1G13120	GLE1	0	1	0	0			AT1G14770	AT1G14770	0	1	0	0
AT1G13190	AT1G13190	1	0	0	0			AT1G14810	AT1G14810	0	1	0	0
AT1G13195	AT1G13195	1	0	0	0			AT1G14900	HMGA	0	1	1	0
AT1G13210	ALA11/ACA.L	1	0	0	0			AT1G14920	GAI	0	1	0	0
AT1G13245	RTFL17	0	1	0	0			AT1G14960	AT1G14960	0	1	0	0
AT1G13280	AOC4	0	1	0	0			AT1G14980	CPN10	0	1	1	0
AT1G13310	AT1G13310	1	0	0	0			AT1G14990	AT1G14990	0	1	0	0
AT1G13340	AT1G13340	1	0	0	0			AT1G15000	SCPL50	0	1	0	0
AT1G13350	AT1G13350	1	0	0	0			AT1G15080	LPP2/ATPAP2	0	1	0	0
AT1G13390	AT1G13390	1	0	0	0			AT1G15100	RHA2A	0	1	0	0
AT1G13420	SOT8/ATST4B	0	1	0	0			AT1G15120	AT1G15120	0	1	0	0
AT1G13450	GT-1	1	0	0	0			AT1G15190	FLA19	0	0	1	0
AT1G13460	B'THETA	0	1	0	0			AT1G15210	ABCG35/PDR7	0	1	1	0
AT1G13480	AT1G13480	0	1	0	0			AT1G15250	RPL37A	0	1	1	0
AT1G13510	AT1G13510	0	1	0	0			AT1G15270	AT1G15270	0	1	0	0
AT1G13520	AT1G13520	1	0	0	0			AT1G15290	AT1G15290	0	1	0	0
AT1G13530	AT1G13530	0	0	0	1			AT1G15370	AT1G15370	0	1	0	0
AT1G13540	AT1G13540	0	1	0	0			AT1G15380	AT1G15380	0	1	0	0
AT1G13550	AT1G13550	0	1	0	0			AT1G15420	AT1G15420	0	0	1	0
AT1G13580	LAG13	0	1	0	0			AT1G15480	AT1G15480	0	1	0	0
AT1G13590	PSK1	0	1	0	0			AT1G15490	AT1G15490	0	1	0	0
AT1G13630	AT1G13630	1	0	0	0			AT1G15500	AATP2/ATNTT2	0	1	0	0
AT1G13640	PI4KG6	1	0	0	1			AT1G15510	PCMP-H73/ATECB2	0	1	0	0
AT1G13670	AT1G13670	0	1	0	0			AT1G15550	GA3OX1/GA4	0	1	0	1
AT1G13690	ATE1	0	1	0	0			AT1G15570	CYCA2-3	0	1	0	0
AT1G13740	AFP2	1	0	0	1			AT1G15630	AT1G15630	0	0	1	0
AT1G13750	PAP1	0	1	0	0			AT1G15640	AT1G15640	0	1	1	0
AT1G13830	AT1G13830	0	1	0	0			AT1G15660	CENP-C	0	1	0	0
AT1G13860	QUL1	0	1	0	0			AT1G15690	AVP1	0	0	0	1
AT1G13930	AT1G13930	0	1	0	0			AT1G15700	ATPC2	0	1	0	0
AT1G14000	VIK	0	1	0	0			AT1G15730	AT1G15730	0	1	0	0
AT1G14040	PHO1;H3	1	0	0	0			AT1G15750	TPL/WSIP1	0	0	0	1
AT1G14060	AT1G14060	0	1	0	0			AT1G15760	AT1G15760	0	1	0	0
AT1G14080	FUT6	0	1	0	0			AT1G15810	AT1G15810	0	1	0	0
AT1G14120	AT1G14120	0	1	0	0			AT1G15870	AT1G15870	0	1	0	0
AT1G14140	PUMP3	1	0	0	0			AT1G15930	RPS12A	0	1	0	0
AT1G14160	AT1G14160	0	1	0	0			AT1G16000	AT1G16000	0	1	1	0
AT1G14190	AT1G14190	0	1	0	0			AT1G16040	AT1G16040	0	1	0	0
AT1G14200	AT1G14200	1	0	0	0			AT1G16070	TLP8	0	1	0	0
AT1G14210	AT1G14210	0	1	0	0			AT1G16220	AT1G16220	0	1	1	0
AT1G14240	APY3	0	1	0	0			AT1G16230	AT1G16230	0	1	0	0
AT1G14280	PKS2	0	1	0	0			AT1G16280	RH36	0	1	0	0
AT1G14290	SBH2	1	0	0	0			AT1G16330	CYCB3;1	0	1	0	0
AT1G14320	RPL10A/SAC52	0	1	0	0			AT1G16340	ATKDSA2	0	1	0	0
AT1G14330	AT1G14330	1	0	0	0			AT1G16350	AT1G16350	0	1	0	0
AT1G14370	PBL2/APK2A	0	1	0	0			AT1G16370	2006-10-01	0	1	1	0
AT1G14390	AT1G14390	0	1	0	0			AT1G16390	2003-10-01	0	1	0	0
AT1G14480	AT1G14480	1	0	0	0			AT1G16400	CYP79F2	0	1	1	0
AT1G14520	MIOX1	1	0	0	0			AT1G16420	AMC8	0	1	0	0
AT1G14530	THH1	1	0	0	0			AT1G16440	RHS3/RSH3	0	1	0	0
AT1G14540	PER4	0	1	0	0			AT1G16460	STR2/RDH2/ATRDH2	0	1	0	0
AT1G14550	PER5	0	1	1	0			AT1G16470	PAB1	0	1	0	0
AT1G14600	AT1G14600	0	1	0	0			AT1G16490	MYB58	0	1	0	0
AT1G14630	AT1G14630	1	0	1	0			AT1G16630	AT1G16630	0	1	0	0
AT1G14640	AT1G14640	1	0	0	0			AT1G16670	CRPK1	0	0	1	0
AT1G14650	AT1G14650	1	0	0	0			AT1G16740	AT1G16740	0	1	1	0
AT1G14670	TMN2	1	0	0	0			AT1G16750	AT1G16750	0	1	0	0
AT1G14680	AT1G14680	1	0	0	0			AT1G16830	AT1G16830	0	0	1	0
AT1G14720	XTH28	1	0	0	0			AT1G16870	AT1G16870	0	1	0	0
AT1G14730	CYB561C	1	0	0	0			AT1G16880	ACR11	0	1	0	0
AT1G14780	AT1G14780	0	0	1	0			AT1G16905	AT1G16905	0	0	0	1
AT1G14860	NUDT18	1	0	0	0			AT1G16916	AT1G16916	0	1	0	0
AT1G14900	HMGA	0	1	0	0			AT1G16920	RABA1B/RAB11	0	1	0	0
AT1G14920	GAI	0	1	0	0			AT1G16930	AT1G16930	0	1	0	0
AT1G14960	AT1G14960	0	1	0	0			AT1G17140	ICR1	0	1	0	0
AT1G14980	CPN10	0	1	0	0			AT1G17147	VQ1	0	0	1	0
AT1G15000	SCPL50	0	1	0	0			AT1G17160	AT1G17160	0	1	0	0
AT1G15010	AT1G15010	1	0	1	0			AT1G17190	GSTU26	0	1	0	0
AT1G15030	AT1G15030	1	0	0	0			AT1G17300	AT1G17300	0	1	0	0
AT1G15110	AT1G15110	1	0	0	0			AT1G17400	AT1G17400	0	0	1	0
AT1G15125	AT1G15125	1	0	0	0			AT1G17430	AT1G17430	0	1	0	0
AT1G15230	AT1G15230	1	0	0	0			AT1G17470	DRG1	0	0	0	1
AT1G15250	RPL37A	0	1	0	0			AT1G17480	IQD7	0	1	0	0
AT1G15370	AT1G15370	0	1	0	0			AT1G17510	AT1G17510	0	1	0	0
AT1G15380	AT1G15380	0	1	0	0			AT1G17560	HLL	0	1	1	0
AT1G15400	AT1G15400	0	1	0	0			AT1G17590	NF-YA8	0	1	0	0
AT1G15410	AT1G15410	1	0	0	0			AT1G17750	PEPR2	0	0	1	0
AT1G15430	AT1G15430	1	0	0	0			AT1G17850	STR8	0	1	0	0
AT1G15460	BOR4	1	0	0	0			AT1G17860	KTI2	0	1	0	0
AT1G15490	AT1G15490	0	1	0	0			AT1G17880	BTF3	0	1	0	0
AT1G15500	AATP2/ATNTT2	0	1	0	0			AT1G17970	AT1G17970	0	1	0	1
AT1G15530	LECRKS1	1	0	0	0			AT1G18030	AT1G18030	0	1	0	0
AT1G15550	GA3OX1/GA4	0	1	0	0			AT1G18060	AT1G18060	0	1	0	0
AT1G15720	TRFL5	1	0	0	0			AT1G18080	RACK1A/ATARCA	0	1	0	0
AT1G15740	AT1G15740	1	0	0	0			AT1G18090	AT1G18090	0	1	0	0
AT1G15800	AT1G15800	1	0	0	0			AT1G18140	LAC1	0	1	0	0
AT1G15810	AT1G15810	0	1	0	0			AT1G18190	GC2	0	0	0	1
AT1G15890	AT1G15890	1	0	0	0			AT1G18250	ATLP-1	0	1	1	0
AT1G16010	MRS2-1/MGT2	0	1	0	0			AT1G18280	AT1G18280	0	0	0	1
AT1G16030	HSP70-5/HSP70B	1	0	0	0			AT1G18320	AT1G18320	0	1	1	0
AT1G16110	WAKL6	1	0	0	0			AT1G18340	TFB4	0	1	0	0
AT1G16130	WAKL2	1	0	0	0			AT1G18370	KIN7A/HIK	0	1	0	0
AT1G16170	AT1G16170	0	1	0	0			AT1G18390	AT1G18390	0	0	1	0
AT1G16225	AT1G16225	0	1	0	0			AT1G18420	ALMT3	0	1	0	0
AT1G16250	AT1G16250	1	0	0	0			AT1G18490	PCO3	0	0	0	1
AT1G16280	RH36	0	1	0	0			AT1G18540	RPL6A	0	1	0	0
AT1G16320	AT1G16320	1	0	0	0			AT1G18550	KIN8A	0	1	0	0
AT1G16350	AT1G16350	0	1	0	0			AT1G18590	SOT17	0	1	1	0
AT1G16360	AT1G16360	0	1	0	0			AT1G18630	RBG6/GR-RBP6	0	1	0	0
AT1G16370	2006-10-01	0	1	0	0			AT1G18650	PDCB3	0	1	0	0
AT1G16390	2003-10-01	0	1	0	0			AT1G18690	XXT4	0	1	0	0
AT1G16410	CYP79F1	0	1	0	0			AT1G18773	AT1G18773	0	1	0	0
AT1G16420	AMC8	0	1	0	0			AT1G18840	IQD30	0	1	0	0
AT1G16440	RHS3/RSH3	0	1	0	0			AT1G18850	AT1G18850	0	1	1	0
AT1G16480	AT1G16480	1	0	0	0			AT1G18880	NPF2.9	0	1	1	0
AT1G16510	SAUR41	0	1	0	0			AT1G18970	GLP1/GLP4	0	1	0	1
AT1G16530	LBD3	1	0	0	0			AT1G19000	AT1G19000	0	0	0	1
AT1G16630	AT1G16630	0	1	0	0			AT1G19025	AT1G19025	0	0	1	0
AT1G16650	AT1G16650	1	0	0	0			AT1G19050	ARR7	0	1	1	0
AT1G16670	CRPK1	1	0	0	0			AT1G19100	MORC6	0	1	0	0
AT1G16680	AT1G16680	1	0	0	0			AT1G19110	AT1G19110	0	1	0	0
AT1G16720	HCF173	0	1	0	0			AT1G19120	LSM1A	0	1	0	0
AT1G16730	UP6	1	0	0	0			AT1G19210	ERF017	0	0	1	0
AT1G16740	AT1G16740	0	1	0	0			AT1G19240	AT1G19240	0	1	0	0
AT1G16800	AT1G16800	1	0	0	0			AT1G19330	AT1G19330	0	1	1	0
AT1G16840	AT1G16840	1	0	0	0			AT1G19340	AT1G19340	0	1	0	0
AT1G16850	AT1G16850	1	0	0	0			AT1G19350	BES1	0	0	0	1
AT1G16905	AT1G16905	0	1	0	0			AT1G19360	RRA3	0	1	0	0
AT1G17040	SHA	1	0	0	0			AT1G19520	NFD5	0	1	0	0
AT1G17050	SPS2	1	0	0	0			AT1G19570	DHAR1	0	1	0	0
AT1G17140	ICR1	0	1	0	0			AT1G19600	AT1G19600	0	1	0	1
AT1G17147	VQ1	1	0	0	0			AT1G19710	AT1G19710	0	1	0	0
AT1G17210	ATILP1	1	0	0	0			AT1G19715	JAL3	0	1	1	0
AT1G17260	AHA10	1	0	0	0			AT1G19835	FPP4	0	1	0	0
AT1G17270	OFUT5	0	1	0	0			AT1G19840	AT1G19840	0	1	0	0
AT1G17285	AT1G17285	1	0	0	0			AT1G19900	AT1G19900	0	1	0	0
AT1G17300	AT1G17300	0	1	0	0			AT1G19920	APS2	0	1	0	0
AT1G17340	SAC5	1	0	1	0			AT1G19940	ATGH9B5	0	1	0	0
AT1G17360	AT1G17360	1	0	0	0			AT1G19950	HVA22H	0	1	0	0
AT1G17380	TIFY11A/JAZ5	1	0	0	0			AT1G19960	AT1G19960	0	1	0	0
AT1G17400	AT1G17400	1	0	0	0			AT1G19990	AT1G19990	0	1	0	0
AT1G17420	LOX3	1	0	0	0			AT1G20010	TUBB5/TUB5	0	1	0	0
AT1G17500	ALA4	1	0	0	0			AT1G20020	LFNR2	0	1	0	0
AT1G17520	AT1G17520	1	0	0	0			AT1G20050	HYD1	0	1	0	0
AT1G17550	HAB2	1	0	0	0			AT1G20090	ARAC4	0	1	0	0
AT1G17560	HLL	0	1	0	0			AT1G20160	CRSP/ATSBT5.2	0	1	0	1
AT1G17580	XI-1/MYA1	1	0	0	0			AT1G20220	AT1G20220	0	1	0	0
AT1G17590	NF-YA8	0	1	0	0			AT1G20310	AT1G20310	0	0	1	0
AT1G17750	PEPR2	1	0	0	0			AT1G20330	SMT2	0	1	1	0
AT1G17830	AT1G17830	1	0	0	0			AT1G20380	AT1G20380	0	1	1	0
AT1G17860	KTI2	0	1	0	0			AT1G20410	AT1G20410	0	1	0	0
AT1G17870	EGY3	1	0	0	0			AT1G20430	AT1G20430	0	1	0	0
AT1G17890	GER2	0	1	0	0			AT1G20490	AT1G20490	0	0	0	1
AT1G17940	AT1G17940	1	0	0	0			AT1G20510	4CLL5/OPCL1	0	1	1	0
AT1G18020	AT1G18020	1	0	0	0			AT1G20580	SMD3B	0	1	0	0
AT1G18100	MFT/E12A11	1	0	0	0			AT1G20610	CYCB2-3/CYCB2;3	0	1	0	1
AT1G18140	LAC1	0	1	0	0			AT1G20620	CAT3	0	1	0	1
AT1G18150	MPK8	0	1	0	0			AT1G20650	PBL21	0	1	0	0
AT1G18197	AT1G18197	1	0	0	0			AT1G20693	HMGB2	0	1	0	0
AT1G18200	RABA6B	1	0	1	0			AT1G20700	WOX14	0	1	0	0
AT1G18250	ATLP-1	0	1	0	0			AT1G20720	AT1G20720	0	1	0	0
AT1G18265	AT1G18265	1	0	0	0			AT1G20823	ATL80	0	0	1	0
AT1G18270	AT1G18270	0	1	0	0			AT1G20840	MSSP1/TMT1	0	1	0	0
AT1G18290	AT1G18290	0	1	0	0			AT1G20930	CDKB2-2	0	1	0	0
AT1G18300	NUDT4	1	0	1	0			AT1G20950	PFP-ALPHA1	0	1	1	0
AT1G18370	KIN7A/HIK	0	1	0	0			AT1G21050	AT1G21050	0	1	1	0
AT1G18390	AT1G18390	1	0	0	0			AT1G21070	URGT2	0	0	1	0
AT1G18420	ALMT3	0	1	0	0			AT1G21090	AT1G21090	0	1	0	0
AT1G18460	AT1G18460	1	0	0	1			AT1G21100	IGMT1	0	1	1	0
AT1G18470	AT1G18470	1	0	0	0			AT1G21110	IGMT3	0	0	1	0
AT1G18485	PCMP-H8	1	0	0	0			AT1G21140	AT1G21140	0	1	1	0
AT1G18540	RPL6A	0	1	0	0			AT1G21170	SEC5B	0	0	0	1
AT1G18570	MYB51	1	0	0	0			AT1G21190	LSM3A	0	1	0	0
AT1G18590	SOT17	0	1	0	0			AT1G21280	AT1G21280	0	1	0	0
AT1G18610	AT1G18610	1	0	0	0			AT1G21310	EXT3	0	1	0	1
AT1G18660	AT1G18660	0	1	0	0			AT1G21390	EMB2170	0	1	1	0
AT1G18710	MYB47	1	0	0	0			AT1G21440	AT1G21440	0	1	0	0
AT1G18740	AT1G18740	1	0	1	0			AT1G21510	AT1G21510	0	1	0	0
AT1G18890	CPK10/ATCDPK1	1	0	0	0			AT1G21530	AEE10	0	1	0	0
AT1G18970	GLP1/GLP4	0	1	0	0			AT1G21560	AT1G21560	0	1	0	0
AT1G18980	AT1G18980	0	1	0	0			AT1G21600	PTAC6	0	0	0	1
AT1G18990	MYOB5	1	0	0	0			AT1G21700	SWI3C	0	0	0	1
AT1G19000	AT1G19000	1	0	0	0			AT1G21750	PDIL1-1	0	1	0	0
AT1G19020	AT1G19020	1	0	0	0			AT1G21770	AT1G21770	0	1	0	0
AT1G19025	AT1G19025	1	0	0	0			AT1G21840	UREF	0	1	1	0
AT1G19050	ARR7	1	0	0	0			AT1G21850	SKS8	0	0	1	0
AT1G19120	LSM1A	0	1	0	0			AT1G21880	LYM1	0	1	0	0
AT1G19180	TIFY10A/JAZ1	1	0	0	0			AT1G21930	AT1G21930	0	1	0	0
AT1G19190	CXE1	0	1	0	0			AT1G22030	AT1G22030	0	1	0	0
AT1G19200	FLZ12	1	0	0	0			AT1G22150	SULTR1;3	0	0	1	0
AT1G19220	ARF19	0	1	0	0			AT1G22220	AT1G22220	0	1	0	0
AT1G19250	FMO1	1	0	0	0			AT1G22230	AT1G22230	0	1	0	0
AT1G19290	AT1G19290	1	0	0	0			AT1G22270	TRM112A	0	1	0	0
AT1G19300	GATL1	1	0	0	0			AT1G22330	AT1G22330	0	1	0	0
AT1G19310	AT1G19310	1	0	0	0			AT1G22450	COX6B-1/COX6B	0	1	0	0
AT1G19330	AT1G19330	1	0	0	0			AT1G22500	ATL15	0	1	0	1
AT1G19360	RRA3	0	1	0	0			AT1G22520	AT1G22520	0	1	0	0
AT1G19400	AT1G19400	1	0	0	0			AT1G22530	PATL2	0	1	0	0
AT1G19450	AT1G19450	0	1	0	0			AT1G22550	NPF5.16	0	1	0	0
AT1G19490	AT1G19490	1	0	0	0			AT1G22630	AT1G22630	0	1	0	0
AT1G19520	NFD5	0	1	0	0			AT1G22740	RABG3B/RAB7	0	1	0	0
AT1G19660	BBD2	1	0	0	0			AT1G22780	RPS18C/PFL	0	1	0	0
AT1G19710	AT1G19710	0	1	0	0			AT1G22790	AT1G22790	0	1	0	0
AT1G19770	PUP14	1	0	0	0			AT1G22830	PCMP-E24	0	1	0	0
AT1G19840	AT1G19840	1	0	0	0			AT1G22880	CEL5/ATGH9B4	0	1	0	0
AT1G19860	AT1G19860	1	0	0	0			AT1G22910	AT1G22910	0	1	0	0
AT1G19870	IQD32	1	0	0	0			AT1G23000	AT1G23000	0	1	0	0
AT1G19900	AT1G19900	0	1	0	0			AT1G23020	FRO3	0	0	0	1
AT1G19920	APS2	0	1	0	0			AT1G23030	PUB11	0	1	0	0
AT1G19940	ATGH9B5	0	1	0	0			AT1G23100	AT1G23100	0	1	1	0
AT1G19970	AT1G19970	1	0	0	0			AT1G23110	AT1G23110	0	1	0	0
AT1G19990	AT1G19990	0	1	0	0			AT1G23140	CAR8	0	1	0	0
AT1G20010	TUBB5/TUB5	0	1	0	0			AT1G23160	GH3.7	0	1	0	0
AT1G20050	HYD1	0	1	0	0			AT1G23205	AT1G23205	0	1	1	0
AT1G20060	AT1G20060	1	0	0	0			AT1G23210	ATGH9B6	0	1	0	0
AT1G20070	AT1G20070	1	0	0	0			AT1G23290	RPL27AB/RPL27A	0	1	0	0
AT1G20100	AT1G20100	1	0	0	0			AT1G23410	RPS27AA	0	1	1	0
AT1G20160	CRSP/ATSBT5.2	0	1	0	0			AT1G23480	CSLA3/ATCSLA03	0	1	0	0
AT1G20190	EXPA11	1	0	0	0			AT1G23540	PERK12/IGI1	0	1	0	0
AT1G20330	SMT2	0	1	0	0			AT1G23750	AT1G23750	0	1	0	0
AT1G20430	AT1G20430	0	1	0	0			AT1G23760	PGL1/JP630	0	1	0	0
AT1G20450	ERD10/LTI29	1	0	0	0			AT1G23790	AT1G23790	0	1	0	0
AT1G20460	AT1G20460	1	0	0	0			AT1G23820	SPDSYN1/SPDS1	0	1	0	0
AT1G20550	OFUT6	1	0	0	0			AT1G23830	AT1G23830	0	1	1	0
AT1G20570	AT1G20570	1	0	0	0			AT1G23850	AT1G23850	0	1	1	0
AT1G20640	NLP4	0	1	0	0			AT1G23890	AT1G23890	0	1	0	0
AT1G20670	AT1G20670	1	0	0	0			AT1G23980	ATL47	0	1	0	0
AT1G20693	HMGB2	0	1	0	0			AT1G24050	AT1G24050	0	1	0	0
AT1G20696	HMGB3	0	1	0	0			AT1G24090	AT1G24090	0	1	0	0
AT1G20760	AT1G20760	1	0	0	0			AT1G24100	UGT74B1	0	1	1	0
AT1G20780	PUB44	0	1	0	0			AT1G24120	ATJ16/ARL1	0	1	0	0
AT1G20823	ATL80	1	0	0	0			AT1G24170	GATL8	0	1	1	0
AT1G20840	MSSP1/TMT1	0	1	0	0			AT1G24240	AT1G24240	0	1	0	0
AT1G20850	XCP2	0	1	0	0			AT1G24265	AT1G24265	0	1	0	0
AT1G20870	IDM3	1	0	0	0			AT1G24270	AT1G24270	0	1	0	0
AT1G20880	AT1G20880	1	0	0	0			AT1G24280	G6PD3	0	1	1	0
AT1G20970	AT1G20970	1	0	0	0			AT1G24360	AT1G24360	0	1	0	0
AT1G20990	AT1G20990	1	0	0	0			AT1G24420	AT1G24420	0	1	0	0
AT1G21000	AT1G21000	1	0	0	0			AT1G24450	NFD2	0	1	0	0
AT1G21010	AT1G21010	1	0	0	0			AT1G24485	AT1G24485	0	1	0	0
AT1G21050	AT1G21050	0	0	1	0			AT1G24510	CCT5	0	1	0	0
AT1G21060	AT1G21060	1	0	0	0			AT1G24530	AT1G24530	0	0	0	1
AT1G21070	URGT2	1	0	0	0			AT1G24575	AT1G24575	0	0	1	0
AT1G21090	AT1G21090	0	1	0	0			AT1G24620	CML25	0	1	0	0
AT1G21110	IGMT3	1	0	0	0			AT1G24625	ZFP7	0	1	0	0
AT1G21120	AT1G21120	1	0	0	0			AT1G24880	AT1G24880	0	1	0	0
AT1G21130	IGMT4	1	0	0	0			AT1G24996	AT1G24996	0	1	0	0
AT1G21140	AT1G21140	0	0	1	0			AT1G25220	ASB1	0	1	1	0
AT1G21326	AT1G21326	1	0	0	0			AT1G25230	AT1G25230	0	1	0	0
AT1G21340	DOF1.2	1	0	0	0			AT1G25240	AT1G25240	0	1	0	0
AT1G21360	GLTP2	0	1	0	0			AT1G25260	AT1G25260	0	1	0	0
AT1G21370	AT1G21370	0	1	0	0			AT1G25320	AT1G25320	0	1	0	0
AT1G21390	EMB2170	0	0	1	0			AT1G25360	PCMP-H74	0	1	0	0
AT1G21410	SKP2A	1	0	0	0			AT1G25500	AT1G25500	0	1	0	0
AT1G21450	SCL1	1	0	0	0			AT1G25510	AT1G25510	0	1	0	0
AT1G21520	AT1G21520	1	0	0	0			AT1G25570	AT1G25570	0	0	1	0
AT1G21560	AT1G21560	0	1	0	0			AT1G26100	CYB561D	0	1	0	0
AT1G21580	AT1G21580	1	0	0	0			AT1G26150	PERK10	0	1	0	0
AT1G21590	AT1G21590	1	0	0	0			AT1G26190	TTM2	0	1	0	0
AT1G21670	AT1G21670	1	0	0	0			AT1G26210	ATSOFL1	0	1	1	0
AT1G21680	AT1G21680	1	0	0	0			AT1G26230	CPN60B4	0	1	0	0
AT1G21730	KIN7C	1	0	0	0			AT1G26250	AT1G26250	0	1	0	0
AT1G21750	PDIL1-1	0	1	0	0			AT1G26255	AT1G26255	0	1	0	0
AT1G21790	AT1G21790	1	0	0	0			AT1G26260	bHLH76/CIB5	0	1	0	0
AT1G21830	AT1G21830	1	0	0	0			AT1G26330	AT1G26330	0	1	0	0
AT1G21910	ERF012/DREB26	0	1	1	0			AT1G26340	CB5-A/B5 #6	0	1	0	0
AT1G21920	AT1G21920	1	0	0	0			AT1G26360	MES13	0	1	0	0
AT1G21980	PIP5K1	1	0	0	0			AT1G26440	UPS5	0	1	0	0
AT1G22030	AT1G22030	0	1	0	0			AT1G26540	DUF3	0	1	0	0
AT1G22060	AT1G22060	1	0	0	0			AT1G26550	AT1G26550	0	1	0	0
AT1G22140	AT1G22140	0	1	0	0			AT1G26630	ELF5A-2/FBR12	0	1	0	0
AT1G22150	SULTR1;3	0	1	0	0			AT1G26640	IPK	0	1	0	0
AT1G22160	FLZ5	0	1	0	0			AT1G26665	AT1G26665	0	0	0	1
AT1G22190	RAP2-13	1	0	0	0			AT1G26740	AT1G26740	0	1	0	0
AT1G22220	AT1G22220	0	1	0	0			AT1G26750	AT1G26750	0	1	0	0
AT1G22230	AT1G22230	0	1	0	0			AT1G26760	ATXR1	0	1	0	0
AT1G22280	PAPP2C	1	0	0	0			AT1G26840	ORC6	0	1	0	0
AT1G22290	AT1G22290	1	0	0	0			AT1G26870	FEZ	0	1	0	0
AT1G22330	AT1G22330	0	1	0	0			AT1G26880	RPL34A	0	1	1	0
AT1G22360	UGT85A2	1	0	0	0			AT1G26910	RPL10B	0	1	0	0
AT1G22400	UGT85A1	1	0	0	0			AT1G26940	CYP23	0	1	0	0
AT1G22450	COX6B-1/COX6B	0	1	0	0			AT1G26960	ATHB-23	0	1	0	0
AT1G22470	AT1G22470	1	0	0	0			AT1G26970	PBL4	0	1	0	0
AT1G22490	AT1G22490	1	0	0	0			AT1G27020	AT1G27020	0	1	0	1
AT1G22500	ATL15	0	1	0	0			AT1G27030	AT1G27030	0	1	0	0
AT1G22510	AT1G22510	1	0	0	0			AT1G27110	AT1G27110	0	1	0	0
AT1G22530	PATL2	0	1	1	0			AT1G27130	GSTU13	0	0	1	0
AT1G22540	NPF5.10	1	0	0	0			AT1G27140	GSTU14	0	1	0	0
AT1G22550	NPF5.16	0	1	0	0			AT1G27210	TOR1L4	0	1	0	0
AT1G22570	NPF5.15	0	1	1	0			AT1G27310	NTF2A	0	1	0	0
AT1G22600	AT1G22600	1	0	0	0			AT1G27330	AT1G27330	0	1	1	0
AT1G22620	SAC1	1	0	0	0			AT1G27390	TOM20-2	0	1	1	0
AT1G22640	MYB3	1	0	0	0			AT1G27400	RPL17A	0	1	0	0
AT1G22710	SUC2	1	0	0	0			AT1G27435	AT1G27435	0	1	1	0
AT1G22740	RABG3B/RAB7	0	1	0	0			AT1G27450	APT1	0	1	0	0
AT1G22780	RPS18C/PFL	0	1	0	0			AT1G27460	NPGR1	0	1	0	0
AT1G22790	AT1G22790	0	1	0	0			AT1G27520	MNS5	0	1	0	0
AT1G22810	ERF019	1	0	0	0			AT1G27530	AT1G27530	0	1	0	0
AT1G22860	VPS3	1	0	0	0			AT1G27540	AT1G27540	0	0	0	1
AT1G22880	CEL5/ATGH9B4	1	0	0	0			AT1G27660	bHLH110	0	1	0	0
AT1G22882	SUN3	0	1	0	0			AT1G27690	AT1G27690	0	1	0	0
AT1G22900	DIR11	0	1	0	0			AT1G27740	bHLH54/RSL4	0	1	0	0
AT1G22930	AT1G22930	1	0	0	0			AT1G27850	AT1G27850	0	0	0	1
AT1G22960	AT1G22960	1	0	0	0			AT1G27880	RECQL5	0	1	0	0
AT1G22970	AT1G22970	0	1	0	0			AT1G27960	ECT9	0	1	0	0
AT1G22985	ERF069	1	0	0	0			AT1G28100	AT1G28100	0	1	0	1
AT1G23010	LPR1	1	0	0	0			AT1G28110	SCPL45	0	1	0	0
AT1G23020	FRO3	0	1	0	0			AT1G28170	SOT7	0	1	0	0
AT1G23030	PUB11	0	1	1	0			AT1G28240	AT1G28240	0	0	1	0
AT1G23060	AT1G23060	1	0	0	0			AT1G28290	AGP31	0	1	0	0
AT1G23100	AT1G23100	0	1	0	0			AT1G28310	AT1G28310	0	1	0	0
AT1G23110	AT1G23110	0	1	0	0			AT1G28390	AT1G28390	0	0	1	0
AT1G23140	CAR8	0	1	0	0			AT1G28395	AT1G28395	0	1	1	0
AT1G23160	GH3.7	1	0	0	0			AT1G28400	AT1G28400	0	1	0	0
AT1G23170	AT1G23170	1	0	0	0			AT1G28440	HSL1	0	1	0	0
AT1G23190	PGM3	1	0	0	0			AT1G28480	GRXC9/GRX480	0	1	1	0
AT1G23200	PME6	1	0	0	0			AT1G28570	AT1G28570	0	1	0	0
AT1G23205	AT1G23205	0	1	0	0			AT1G28580	AT1G28580	0	1	0	0
AT1G23400	CAF2	1	0	0	0			AT1G28610	AT1G28610	0	1	0	0
AT1G23410	RPS27AA	0	1	0	0			AT1G28660	AT1G28660	0	1	0	0
AT1G23450	AT1G23450	1	0	0	0			AT1G28670	ARAB-1	0	1	0	0
AT1G23540	PERK12/IGI1	0	1	0	0			AT1G28680	AT1G28680	0	1	1	0
AT1G23710	AT1G23710	1	0	0	0			AT1G28710	AT1G28710	0	1	0	0
AT1G23740	AOR	1	0	0	0			AT1G29020	AT1G29020	0	1	1	0
AT1G23750	AT1G23750	0	1	0	0			AT1G29025	AT1G29025	0	1	1	0
AT1G23780	SKIP22	1	0	0	0			AT1G29030	AT1G29030	0	1	1	0
AT1G23850	AT1G23850	0	1	0	0			AT1G29070	RPL34	0	1	0	0
AT1G23870	TPS9	1	0	0	0			AT1G29160	DOF1.5	0	1	1	0
AT1G23880	AT1G23880	1	0	0	0			AT1G29179	AT1G29179	0	1	0	0
AT1G23980	ATL47	0	1	0	0			AT1G29180	AT1G29180	0	1	0	0
AT1G24040	AT1G24040	1	0	0	0			AT1G29250	AT1G29250	0	1	1	0
AT1G24095	AT1G24095	0	1	0	0			AT1G29270	AT1G29270	0	1	0	0
AT1G24100	UGT74B1	0	1	0	0			AT1G29280	WRKY65	0	1	0	1
AT1G24130	AT1G24130	1	0	0	0			AT1G29310	AT1G29310	0	1	0	0
AT1G24140	3MMP	1	0	0	0			AT1G29320	AT1G29320	0	1	1	0
AT1G24160	AT1G24160	1	0	0	0			AT1G29418	AT1G29418	0	1	1	0
AT1G24170	GATL8	0	0	1	0			AT1G29470	AT1G29470	0	1	0	0
AT1G24240	AT1G24240	0	1	0	0			AT1G29530	AT1G29530	0	1	0	0
AT1G24267	AT1G24267	1	0	0	0			AT1G29535	AT1G29535	0	1	0	0
AT1G24270	AT1G24270	0	1	0	0			AT1G29550	EIF4E3	0	1	0	0
AT1G24280	G6PD3	0	1	0	0			AT1G29740	AT1G29740	0	1	0	0
AT1G24300	AT1G24300	1	0	0	0			AT1G29790	AT1G29790	0	1	0	0
AT1G24340	EMB260	1	0	0	0			AT1G29820	AT1G29820	0	0	0	1
AT1G24440	AT1G24440	1	0	0	0			AT1G29840	AT1G29840	0	1	0	0
AT1G24460	AT1G24460	1	0	0	0			AT1G29880	AT1G29880	0	1	0	0
AT1G24485	AT1G24485	0	1	0	0			AT1G29950	bHLH144	0	1	1	0
AT1G24530	AT1G24530	0	0	0	1			AT1G29965	RPL18AA	0	1	1	0
AT1G24580	AT1G24580	1	0	0	0			AT1G29980	AT1G29980	0	1	1	0
AT1G24600	AT1G24600	1	0	0	0			AT1G29990	PFD6	0	1	0	0
AT1G24620	CML25	0	1	0	0			AT1G30110	NUDT25/NUDX25	0	1	1	0
AT1G24625	ZFP7	0	1	0	0			AT1G30130	AT1G30130	0	0	0	1
AT1G24800	AT1G24800	1	0	0	0			AT1G30210	TCP24	0	1	0	0
AT1G24851	AT1G24851	0	1	0	0			AT1G30240	AT1G30240	0	0	1	0
AT1G24880	AT1G24880	0	1	0	0			AT1G30380	PSAK	0	1	0	0
AT1G24996	AT1G24996	0	1	0	0			AT1G30410	ATMRP13	0	1	0	0
AT1G25180	AT1G25180	1	0	0	0			AT1G30440	AT1G30440	0	1	0	0
AT1G25220	ASB1	0	1	0	0			AT1G30510	RFNR2	0	1	0	0
AT1G25230	AT1G25230	0	1	0	0			AT1G30530	UGT78D1	0	1	1	0
AT1G25240	AT1G25240	0	1	0	0			AT1G30550	AT1G30550	0	1	0	0
AT1G25390	LRK10L-1.1	1	0	0	0			AT1G30560	AT1G30560	0	1	0	0
AT1G25400	AT1G25400	1	0	0	0			AT1G30570	HERK2	0	1	0	0
AT1G25422	AT1G25422	1	0	0	0			AT1G30580	YCHF1	0	1	0	0
AT1G25450	KCS5	0	1	0	0			AT1G30590	AT1G30590	0	1	0	0
AT1G25490	PP2AA1/RCN1	1	0	0	0			AT1G30610	EMB2279/EMB88	0	1	0	0
AT1G25510	AT1G25510	0	1	0	0			AT1G30690	PATL4	0	1	0	0
AT1G25682	AT1G25682	1	0	0	0			AT1G30757	AT1G30757	0	1	0	0
AT1G26120	ICMEL1/ICME-LIKE1	1	0	0	0			AT1G30760	AT1G30760	0	1	1	0
AT1G26130	AT1G26130	1	0	0	0			AT1G30840	PUP4	0	1	0	0
AT1G26190	TTM2	0	1	0	0			AT1G30870	PER7	0	1	0	0
AT1G26210	ATSOFL1	0	1	0	0			AT1G30880	AT1G30880	0	1	0	0
AT1G26230	CPN60B4	1	0	0	0			AT1G30900	VSR6	0	1	1	0
AT1G26250	AT1G26250	0	1	0	0			AT1G30910	AT1G30910	0	1	0	0
AT1G26255	AT1G26255	0	1	0	0			AT1G30960	ERG	0	1	1	0
AT1G26270	PI4KG5	1	0	0	0			AT1G30990	AT1G30990	0	1	1	0
AT1G26300	AT1G26300	1	0	0	0			AT1G31010	OSB4	0	1	1	0
AT1G26330	AT1G26330	1	0	0	0			AT1G31050	AT1G31050	0	1	1	0
AT1G26360	MES13	0	1	0	0			AT1G31070	GLCNAC1PUT1	0	1	0	0
AT1G26380	FOX1	1	0	0	0			AT1G31150	AT1G31150	0	1	0	0
AT1G26410	FOX4	1	0	0	0			AT1G31160	HINT 2	0	1	0	0
AT1G26420	FOX5	1	0	0	0			AT1G31180	ATIMD3	0	0	1	0
AT1G26440	UPS5	0	1	0	0			AT1G31230	AKHSDH1/AK-HSDH I	0	1	0	1
AT1G26550	AT1G26550	0	1	0	0			AT1G31320	LBD4	0	1	1	0
AT1G26620	AT1G26620	1	0	0	0			AT1G31335	AT1G31335	0	1	0	0
AT1G26630	ELF5A-2/FBR12	0	1	0	0			AT1G31340	RUB1	0	1	0	0
AT1G26640	IPK	0	1	0	0			AT1G31410	AT1G31410	0	0	0	1
AT1G26670	VTI12	1	0	0	0			AT1G31420	FEI1	0	1	0	0
AT1G26700	MLO14	1	0	0	0			AT1G31550	AT1G31550	0	1	0	0
AT1G26730	PHO1-H7	1	0	0	0			AT1G31660	AT1G31660	0	1	1	0
AT1G26770	EXPA10	1	0	0	1			AT1G31710	AT1G31710	0	1	0	0
AT1G26790	AT1G26790	1	0	0	0			AT1G31770	ABCG14	0	1	0	0
AT1G26800	MPSR1	1	0	0	0			AT1G31780	AT1G31780	0	0	0	1
AT1G26820	RNS3	0	1	0	0			AT1G31812	ACBP6	0	1	0	0
AT1G26880	RPL34A	0	1	0	0			AT1G31817	NFD3	0	1	1	0
AT1G26945	PRE6/KDR	1	0	0	0			AT1G31830	AT1G31830	0	1	0	0
AT1G26970	PBL4	0	1	0	0			AT1G31885	NIP3-1	0	1	0	0
AT1G27020	AT1G27020	0	1	0	0			AT1G31970	RH5/STRS1	0	1	0	0
AT1G27050	ATHB-54	0	1	0	0			AT1G32070	NSI	0	1	0	0
AT1G27080	NPF2.12/NRT1.6	1	0	0	0			AT1G32150	BZIP68	0	0	1	0
AT1G27100	AT1G27100	1	0	0	0			AT1G32380	PRS2	0	1	0	0
AT1G27110	AT1G27110	0	1	0	0			AT1G32450	NPF7.3/NRT1.5	0	1	0	1
AT1G27120	GALT4	1	0	0	0			AT1G32460	AT1G32460	0	1	0	0
AT1G27140	GSTU14	0	1	0	0			AT1G32470	GDH3	0	1	0	0
AT1G27170	AT1G27170	1	0	0	0			AT1G32570	AT1G32570	0	1	0	0
AT1G27200	AT1G27200	1	0	0	0			AT1G32583	TDL1	0	1	0	0
AT1G27290	AT1G27290	1	0	0	0			AT1G32640	MYC2	0	1	1	0
AT1G27310	NTF2A	0	1	0	0			AT1G32730	AT1G32730	0	1	0	0
AT1G27320	AHK3	1	0	0	0			AT1G32930	GALT31A	0	1	1	0
AT1G27390	TOM20-2	0	1	0	0			AT1G32970	SBT3.2	0	0	1	0
AT1G27400	RPL17A	0	1	0	0			AT1G32990	RPL11/PRPL11	0	1	0	0
AT1G27430	AT1G27430	1	0	0	0			AT1G33040	NACA5	0	1	1	0
AT1G27435	AT1G27435	0	1	0	0			AT1G33055	AT1G33055	0	0	0	1
AT1G27440	IRX10/GUT2	0	1	0	0			AT1G33080	DTX23	0	1	0	0
AT1G27450	APT1	0	1	0	0			AT1G33100	DTX20	0	1	0	0
AT1G27720	TAF4	1	0	0	0			AT1G33120	RPL9B	0	1	0	0
AT1G27730	ZAT10/STZ	1	0	0	0			AT1G33140	RPL9B/PGY2	0	1	0	0
AT1G27750	AT1G27750	1	0	0	0			AT1G33170	AT1G33170	0	1	0	0
AT1G27770	ACA1	1	0	0	0			AT1G33260	AT1G33260	0	1	0	0
AT1G27910	PUB45	1	0	0	0			AT1G33265	FAX4	0	1	0	0
AT1G27920	MAP65-8	0	1	0	0			AT1G33320	CGS2	0	1	1	0
AT1G28010	ABCB14/PGP14	1	0	0	0			AT1G33340	AT1G33340	0	1	1	0
AT1G28050	COL15	1	0	0	0			AT1G33400	TPR9	0	1	0	0
AT1G28060	RDM16	1	0	0	0			AT1G33440	NPF4.4	0	1	1	0
AT1G28110	SCPL45	0	1	0	0			AT1G33470	AT1G33470	0	1	0	0
AT1G28170	SOT7	0	1	1	0			AT1G33540	SCPL18	0	1	0	0
AT1G28200	FIP1	1	0	0	0			AT1G33670	AT1G33670	0	1	1	0
AT1G28290	AGP31	0	1	0	0			AT1G33700	AT1G33700	0	1	0	0
AT1G28330	DRM1/DYL1	1	0	0	0			AT1G33750	TPS22	0	1	1	0
AT1G28340	ATRLP4	1	0	0	0			AT1G33810	AT1G33810	0	1	0	0
AT1G28370	ERF11	1	0	0	0			AT1G33840	AT1G33840	0	1	0	0
AT1G28380	NSL1	1	0	0	0			AT1G33870	AT1G33870	0	1	0	0
AT1G28400	AT1G28400	0	1	0	0			AT1G33880	IAN2	0	1	0	0
AT1G28420	RLT1/HB-1	1	0	0	0			AT1G34000	OHP2	0	1	0	0
AT1G28480	GRXC9/GRX480	1	0	0	0			AT1G34030	RPS18C	0	1	1	0
AT1G28580	AT1G28580	0	1	0	0			AT1G34040	TAR3	0	1	0	0
AT1G28660	AT1G28660	0	1	0	0			AT1G34050	AT1G34050	0	0	1	0
AT1G28670	ARAB-1	0	1	0	0			AT1G34065	SAMC2	0	1	0	0
AT1G28960	ATNUDT15	1	0	0	0			AT1G34110	AT1G34110	0	1	0	0
AT1G29020	AT1G29020	0	1	0	0			AT1G34130	STT3B	0	1	0	0
AT1G29025	AT1G29025	0	1	0	0			AT1G34160	PCMP-H68	0	1	0	0
AT1G29150	RPN6/ATS9	0	1	0	0			AT1G34210	SERK2	0	1	0	0
AT1G29160	DOF1.5	0	0	1	0			AT1G34340	AT1G34340	0	1	0	0
AT1G29179	AT1G29179	0	1	0	0			AT1G34350	AT1G34350	0	1	0	0
AT1G29195	AT1G29195	1	0	0	0			AT1G34355	PS1	0	1	0	0
AT1G29230	CIPK18	1	0	0	0			AT1G34420	AT1G34420	0	1	1	0
AT1G29250	AT1G29250	0	1	0	0			AT1G34460	CYCB1;5	0	0	0	1
AT1G29300	UNE1	1	0	0	0			AT1G34470	AT1G34470	0	1	0	0
AT1G29340	PUB17	1	0	1	0			AT1G34490	AT1G34490	0	1	0	0
AT1G29400	ML5	1	0	0	0			AT1G34500	AT1G34500	0	1	0	0
AT1G29410	PAI3	1	0	0	0			AT1G34510	PER8	0	1	1	0
AT1G29530	AT1G29530	0	1	0	0			AT1G34520	AT1G34520	0	1	0	0
AT1G29640	AT1G29640	1	0	0	0			AT1G34540	CYP94D1	0	1	1	0
AT1G29670	AT1G29670	1	0	0	0			AT1G34750	AT1G34750	0	0	1	0
AT1G29680	OBAP2C	1	0	0	0			AT1G34760	GRF11	0	1	0	0
AT1G29690	CAD1	1	0	1	0			AT1G34770	AT1G34770	0	1	0	0
AT1G29740	AT1G29740	0	1	0	0			AT1G35230	AGP5	0	1	1	0
AT1G29750	RKF1	1	0	0	0			AT1G35250	ALT2	0	1	0	0
AT1G29770	AT1G29770	1	0	0	0			AT1G35260	MLP165	0	1	1	0
AT1G29850	AT1G29850	0	1	0	0			AT1G35320	AT1G35320	0	1	0	0
AT1G29880	AT1G29880	0	1	0	0			AT1G35330	AT1G35330	0	1	0	0
AT1G29940	NRPA2	1	0	0	0			AT1G35340	AT1G35340	0	1	0	0
AT1G29950	bHLH144	0	1	0	0			AT1G35350	PHO1-H8	0	1	0	0
AT1G29965	RPL18AA	0	1	0	0			AT1G35510	OFUT9	0	1	0	0
AT1G29990	PFD6	0	1	0	0			AT1G35515	MYB8/HOS10	0	1	1	0
AT1G30000	MNS3	1	0	0	0			AT1G35530	AT1G35530	0	1	0	0
AT1G30010	NMAT1	1	0	0	0			AT1G35560	TCP23	0	1	1	0
AT1G30040	GA2OX2	1	0	0	0			AT1G35580	CINV1	0	1	0	0
AT1G30190	AT1G30190	1	0	0	0			AT1G35610	AT1G35610	0	1	0	0
AT1G30200	AT1G30200	1	0	0	0			AT1G35620	PDIL5-2	0	1	0	0
AT1G30230	AT1G30230	0	1	0	0			AT1G35680	RPL21	0	1	0	0
AT1G30260	AT1G30260	1	0	0	0			AT1G35710	AT1G35710	0	0	0	1
AT1G30280	AT1G30280	1	0	0	1			AT1G35720	ANN1	0	1	0	0
AT1G30320	AT1G30320	1	0	0	0			AT1G36060	ERF055	0	0	1	0
AT1G30370	AT1G30370	1	0	0	0			AT1G36280	AT1G36280	0	1	1	0
AT1G30400	ABCC1/ATMRP1	1	0	0	0			AT1G36390	AT1G36390	0	1	0	0
AT1G30420	ABCC11/ATMRP12	0	1	0	0			AT1G36940	AT1G36940	0	1	0	0
AT1G30450	CCC1	1	0	0	0			AT1G38131	OFUT11	0	1	1	0
AT1G30455	AT1G30455	1	0	0	0			AT1G41880	RPL35AB	0	1	0	0
AT1G30470	AT1G30470	0	1	0	0			AT1G42480	AT1G42480	0	1	1	0
AT1G30510	RFNR2	0	1	0	0			AT1G42960	AT1G42960	0	1	0	0
AT1G30530	UGT78D1	0	1	0	0			AT1G43000	AT1G43000	0	0	1	0
AT1G30570	HERK2	0	1	0	0			AT1G43010	AT1G43010	0	1	1	0
AT1G30580	YCHF1	0	1	0	0			AT1G43020	AT1G43020	0	1	0	0
AT1G30590	AT1G30590	0	1	0	0			AT1G43170	ARP1/RP1	0	1	0	0
AT1G30620	MUR4/HSR8	1	0	0	0			AT1G43580	AT1G43580	0	1	0	0
AT1G30640	AT1G30640	1	0	0	0			AT1G43650	AT1G43650	0	1	1	0
AT1G30690	PATL4	0	1	0	0			AT1G43710	SDC/EMB1075	0	1	0	0
AT1G30750	AT1G30750	0	1	0	0			AT1G44020	AT1G44020	0	1	0	0
AT1G30755	AT1G30755	1	0	0	0			AT1G44030	AT1G44030	0	1	0	0
AT1G30810	JMJ18	1	0	0	0			AT1G44050	AT1G44050	0	1	0	0
AT1G30820	AT1G30820	1	0	0	0			AT1G44110	CYCA1;1	0	1	0	0
AT1G30825	ARPC2A	1	0	0	0			AT1G44318	HEMB2	0	1	0	0
AT1G30860	AT1G30860	1	0	0	0			AT1G44350	ILL6	0	1	1	0
AT1G30900	VSR6	0	1	0	0			AT1G44575	PSBS/NPQ4	0	1	0	0
AT1G30910	AT1G30910	0	1	0	0			AT1G44608	AT1G44608	0	1	0	0
AT1G30970	SUF4	0	1	0	0			AT1G44780	AT1G44780	0	1	0	0
AT1G30990	AT1G30990	0	1	0	0			AT1G44790	GGCT2;3	0	1	0	0
AT1G31040	AT1G31040	1	0	0	1			AT1G44800	AT1G44800	0	0	0	1
AT1G31050	AT1G31050	0	1	0	0			AT1G44830	ERF014	0	0	1	0
AT1G31120	POT10/KUP10	1	0	0	0			AT1G44900	MCM2	0	1	0	0
AT1G31130	AT1G31130	1	0	0	0			AT1G44920	AT1G44920	0	1	0	0
AT1G31310	AT1G31310	1	0	0	0			AT1G44970	PER9	0	1	0	0
AT1G31320	LBD4	0	0	1	0			AT1G45000	RPT4B	0	1	0	0
AT1G31420	FEI1	0	1	0	0			AT1G45015	AT1G45015	0	1	0	0
AT1G31490	AT1G31490	0	1	0	0			AT1G45160	AT1G45160	0	0	0	1
AT1G31710	AT1G31710	0	1	0	0			AT1G45170	OEP24A	0	1	0	0
AT1G31720	AT1G31720	0	1	0	0			AT1G45207	AT1G45207	0	1	0	0
AT1G31750	AT1G31750	1	0	0	0			AT1G45474	LHCA5	0	1	0	0
AT1G31817	NFD3	0	1	0	0			AT1G45616	ATRLP6	0	1	0	0
AT1G31820	AT1G31820	1	0	0	0			AT1G45688	AT1G45688	0	1	0	0
AT1G31850	AT1G31850	1	0	0	0			AT1G46480	WOX4	0	0	1	0
AT1G31860	HISN2/AT-IE	1	0	0	0			AT1G47200	WPP2	0	1	0	0
AT1G31885	NIP3-1	0	1	0	0			AT1G47210	CYCA3-2	0	1	0	0
AT1G31930	XLG3	1	0	0	0			AT1G47260	GAMMACA2/APFI	0	1	0	0
AT1G31950	AT1G31950	1	0	0	0			AT1G47278	AT1G47278	0	1	0	0
AT1G31970	RH5/STRS1	0	1	0	0			AT1G47330	CBSDUF7	0	1	0	0
AT1G32120	AT1G32120	1	0	0	0			AT1G47395	AT1G47395	0	1	1	0
AT1G32127	AT1G32127	1	0	0	0			AT1G47400	AT1G47400	0	1	0	0
AT1G32130	IWS1	0	1	0	0			AT1G47420	SDH5	0	1	0	0
AT1G32170	XTH30	0	1	0	0			AT1G47480	CXE2	0	1	0	0
AT1G32190	AT1G32190	1	0	0	0			AT1G47490	RBP47C	0	1	0	0
AT1G32360	AT1G32360	1	0	0	0			AT1G47500	RBP47C'	0	1	1	0
AT1G32375	AT1G32375	1	0	0	0			AT1G47580	DYW1	0	1	1	0
AT1G32450	NPF7.3/NRT1.5	0	1	0	0			AT1G47603	ATPUP19	0	1	0	0
AT1G32460	AT1G32460	0	1	0	0			AT1G47640	AT1G47640	0	1	0	0
AT1G32490	ESP3/EMB2733	1	0	0	0			AT1G47655	DOF1.6	0	1	0	0
AT1G32510	NAC011	1	0	0	0			AT1G47670	AATL1	0	1	1	0
AT1G32560	LEA6	1	0	0	0			AT1G47720	OSB1	0	0	1	0
AT1G32630	AT1G32630	1	0	0	0			AT1G47740	AT1G47740	0	1	0	0
AT1G32640	MYC2	1	0	1	0			AT1G47820	AT1G47820	0	1	0	0
AT1G32690	AT1G32690	0	1	0	0			AT1G47840	HXK3	0	1	0	0
AT1G32730	AT1G32730	1	0	0	0			AT1G48040	AT1G48040	0	0	1	0
AT1G32740	AT1G32740	0	1	0	0			AT1G48070	AT1G48070	0	1	0	0
AT1G32750	TAF1/HAF01	1	0	0	0			AT1G48170	AT1G48170	0	1	0	0
AT1G32760	AT1G32760	1	0	0	0			AT1G48175	EMB2191	0	1	0	0
AT1G32860	AT1G32860	1	0	0	0			AT1G48200	AT1G48200	0	1	0	0
AT1G32870	NAC013/NTL1	1	0	0	0			AT1G48230	AT1G48230	0	1	0	0
AT1G32920	AT1G32920	1	0	0	0			AT1G48240	NPSN12	0	1	0	0
AT1G32928	AT1G32928	1	0	0	0			AT1G48300	AT1G48300	0	0	0	1
AT1G32950	SBT3.4	0	0	1	0			AT1G48310	CHR18	0	1	0	0
AT1G32960	SBT3.3	1	0	0	0			AT1G48350	RPL18	0	1	0	0
AT1G33040	NACA5	0	1	0	0			AT1G48420	DCD/D-CDES	0	1	0	0
AT1G33050	AT1G33050	1	0	0	0			AT1G48430	AT1G48430	0	1	0	0
AT1G33110	DTX21	1	0	0	0			AT1G48440	AT1G48440	0	1	0	0
AT1G33120	RPL9B	0	1	0	0			AT1G48460	AT1G48460	0	1	1	0
AT1G33140	RPL9B/PGY2	0	1	0	0			AT1G48480	RKL1	0	1	0	0
AT1G33240	AT-GTL1	0	1	0	0			AT1G48500	TIFY6A/JAZ4	0	1	0	0
AT1G33260	AT1G33260	0	1	0	0			AT1G48510	AT1G48510	0	1	1	0
AT1G33280	BRN1/NAC015	0	1	0	0			AT1G48570	AT1G48570	0	1	1	0
AT1G33290	AT1G33290	1	0	0	0			AT1G48600	NMT2/PMEAMT	0	1	0	0
AT1G33340	AT1G33340	0	1	0	0			AT1G48610	AT1G48610	0	1	1	0
AT1G33390	FAS4	0	1	0	0			AT1G48620	HON5	0	1	0	0
AT1G33410	SAR1	1	0	0	0			AT1G48630	RACK1B	0	1	1	0
AT1G33440	NPF4.4	0	1	0	0			AT1G48640	AT1G48640	0	1	0	0
AT1G33470	AT1G33470	0	1	0	0			AT1G48670	GH3.18	0	1	0	0
AT1G33520	MOS2	0	0	0	1			AT1G48690	GH3.20	0	0	0	1
AT1G33560	ADR1	1	0	0	0			AT1G48750	AT1G48750	0	1	0	1
AT1G33590	AT1G33590	1	0	0	0			AT1G48820	AT1G48820	0	1	0	0
AT1G33610	AT1G33610	0	1	0	0			AT1G48830	RPS7A	0	1	0	0
AT1G33612	AT1G33612	0	1	0	0			AT1G48920	NUCL1	0	1	1	0
AT1G33700	AT1G33700	0	1	0	0			AT1G49005	CLE11	0	1	0	0
AT1G33750	TPS22	0	1	0	0			AT1G49010	AT1G49010	0	1	0	0
AT1G33810	AT1G33810	0	1	0	0			AT1G49030	PCR6	0	1	0	0
AT1G33840	AT1G33840	0	1	0	0			AT1G49100	AT1G49100	0	1	0	0
AT1G33980	ATUPF3	1	0	0	0			AT1G49140	AT1G49140	0	1	0	0
AT1G34030	RPS18C	0	1	0	0			AT1G49230	ATL78	0	1	1	0
AT1G34040	TAR3	0	1	0	0			AT1G49240	ACT8	0	1	0	1
AT1G34060	TAR4	0	0	1	0			AT1G49245	AT1G49245	0	1	0	0
AT1G34180	NAC016/NTL3	1	0	0	0			AT1G49380	CCS1	0	1	0	0
AT1G34190	NAC017/NTL7	1	0	0	0			AT1G49390	AT1G49390	0	1	0	0
AT1G34220	AT1G34220	1	0	0	0			AT1G49410	TOM6	0	1	0	0
AT1G34260	FAB1D	1	0	0	0			AT1G49470	AT1G49470	0	1	1	0
AT1G34300	AT1G34300	1	0	0	0			AT1G49480	REM19/RTV1	0	1	0	0
AT1G34490	AT1G34490	0	1	0	0			AT1G49500	AT1G49500	0	1	0	0
AT1G34510	PER8	0	1	0	0			AT1G49510	EMB1273	0	1	0	0
AT1G34520	AT1G34520	0	1	0	0			AT1G49530	GGPP6/GGPS6	0	1	0	0
AT1G34630	AT1G34630	1	0	0	0			AT1G49560	HHO6	0	0	1	0
AT1G34750	AT1G34750	0	1	0	0			AT1G49570	PER10	0	1	0	0
AT1G34760	GRF11	0	1	0	0			AT1G49580	CRK8	0	0	0	1
AT1G34770	AT1G34770	0	1	0	0			AT1G49600	ATRBP47A	0	1	0	0
AT1G35210	AT1G35210	1	0	0	0			AT1G49630	PREP2	0	1	0	0
AT1G35240	ARF20	1	0	0	0			AT1G49650	CXE4	0	0	0	1
AT1G35250	ALT2	0	1	0	0			AT1G49660	CXE5	0	0	0	1
AT1G35255	AT1G35255	0	1	0	0			AT1G49730	AT1G49730	0	1	1	0
AT1G35260	MLP165	0	1	0	0			AT1G49750	AT1G49750	0	1	0	0
AT1G35320	AT1G35320	0	1	0	0			AT1G49780	PUB26	0	1	1	0
AT1G35350	PHO1-H8	0	1	1	0			AT1G49850	RHY1A	0	0	0	1
AT1G35470	RANBPM	0	1	0	0			AT1G49860	GSTF14	0	1	0	1
AT1G35610	AT1G35610	1	0	0	0			AT1G49870	AT1G49870	0	1	0	0
AT1G35620	PDIL5-2	0	1	0	0			AT1G49920	AT1G49920	0	1	0	0
AT1G35660	AT1G35660	1	0	0	0			AT1G49975	AT1G49975	0	1	0	0
AT1G35720	ANN1	0	1	0	0			AT1G50010	TUBA4/TUA2	0	1	0	0
AT1G35780	AT1G35780	1	0	0	0			AT1G50110	BCAT6	0	1	1	0
AT1G36060	ERF055	0	1	0	0			AT1G50170	SIRB	0	1	0	0
AT1G36370	SHM7	1	0	1	0			AT1G50200	ALATS	0	0	0	1
AT1G36730	AT1G36730	0	1	0	0			AT1G50240	TIO/FU	0	1	0	0
AT1G37130	NIA2	0	1	0	0			AT1G50270	PCMP-E42	0	1	0	0
AT1G38131	OFUT11	0	1	0	0			AT1G50280	AT1G50280	0	1	0	0
AT1G41830	SKS6	0	1	0	0			AT1G50430	DWF5	0	1	0	0
AT1G42470	AT1G42470	1	0	0	0			AT1G50460	HKL1	0	1	1	0
AT1G42480	AT1G42480	0	1	0	0			AT1G50480	THFS	0	0	0	1
AT1G42540	GLR3.3	0	1	0	0			AT1G50490	UBC20	0	1	0	0
AT1G42960	AT1G42960	0	1	0	0			AT1G50510	AT1G50510	0	1	0	0
AT1G42990	BZIP60	1	0	0	0			AT1G50520	CYP705A27	0	1	0	0
AT1G43010	AT1G43010	0	1	0	0			AT1G50560	CYP705A25	0	1	0	0
AT1G43040	AT1G43040	0	1	0	0			AT1G50580	UGT79B5	0	1	0	0
AT1G43160	RAP2-6/RAP2.6	1	0	0	0			AT1G50660	AT1G50660	0	0	0	1
AT1G43170	ARP1/RP1	0	1	0	0			AT1G50720	AT1G50720	0	1	1	0
AT1G43670	CYFBP	0	1	0	0			AT1G50900	LTD/GDC1	0	1	0	0
AT1G43690	AT1G43690	0	1	0	0			AT1G50930	VUP2	0	1	0	0
AT1G43700	VIP1	1	0	0	0			AT1G51060	HTA10	0	1	1	0
AT1G43710	SDC/EMB1075	0	1	0	0			AT1G51070	bHLH115	0	1	0	0
AT1G43790	TED6	0	1	0	0			AT1G51190	PLT2	0	1	1	0
AT1G43800	S-ACP-DES6	0	1	0	0			AT1G51200	SAP2	0	0	0	1
AT1G44020	AT1G44020	0	1	0	0			AT1G51260	LPAT3	0	1	0	0
AT1G44030	AT1G44030	0	1	0	0			AT1G51270	AT1G51270	0	1	0	0
AT1G44050	AT1G44050	0	1	0	0			AT1G51355	SMR9	0	1	0	0
AT1G44170	ALDH3H1	0	1	0	0			AT1G51360	DABB1	0	1	0	0
AT1G44446	CAO/CH1	1	0	0	0			AT1G51380	RH34	0	1	1	0
AT1G44608	AT1G44608	0	1	0	0			AT1G51405	AT1G51405	0	1	0	0
AT1G44750	PUP11	0	1	0	0			AT1G51430	AT1G51430	0	1	0	0
AT1G44790	GGCT2;3	0	1	0	0			AT1G51440	AT1G51440	0	1	0	0
AT1G44900	MCM2	0	1	0	0			AT1G51510	Y14	0	1	0	0
AT1G44970	PER9	0	1	0	0			AT1G51560	AT1G51560	0	0	0	1
AT1G45000	RPT4B	0	1	0	0			AT1G51630	MSR2	0	1	0	1
AT1G45015	AT1G45015	0	1	0	0			AT1G51650	AT1G51650	0	1	0	0
AT1G45201	ATTLL1	0	1	0	0			AT1G51660	MKK4	0	0	1	0
AT1G45207	AT1G45207	1	0	0	0			AT1G51670	HTT5	0	0	1	0
AT1G45230	DCL	1	0	0	0			AT1G51770	AT1G51770	0	1	1	0
AT1G45249	ABF2	1	0	0	0			AT1G51790	AT1G51790	0	1	0	0
AT1G45616	ATRLP6	0	1	0	0			AT1G51830	AT1G51830	0	1	0	0
AT1G45976	SBP1	1	0	0	0			AT1G51840	AT1G51840	0	1	0	0
AT1G46264	HSFB4	1	0	0	0			AT1G51850	AT1G51850	0	1	1	0
AT1G46768	RAP2-1/RAP2.1	1	0	0	0			AT1G51870	AT1G51870	0	1	0	0
AT1G47056	VFB1	1	0	0	0			AT1G51880	RHS6	0	1	0	0
AT1G47130	AT1G47130	1	0	0	0			AT1G51940	LYK3	0	1	0	0
AT1G47200	WPP2	0	1	0	0			AT1G52030	F-ATMBP/MBP2	0	1	0	0
AT1G47260	GAMMACA2/APFI	0	1	0	0			AT1G52050	JAL8	0	1	0	0
AT1G47270	TLP6	1	0	0	0			AT1G52060	JAL9	0	1	0	0
AT1G47278	AT1G47278	0	1	0	0			AT1G52070	JAL10	0	1	0	0
AT1G47330	CBSDUF7	0	1	0	0			AT1G52150	ATHB-15	0	1	0	0
AT1G47380	AT1G47380	1	0	0	0			AT1G52190	NPF1.2	0	1	0	0
AT1G47420	SDH5	0	1	0	0			AT1G52200	PCR8	0	1	0	0
AT1G47480	CXE2	0	1	0	0			AT1G52240	ROPGEF11	0	1	0	0
AT1G47490	RBP47C	0	1	0	0			AT1G52280	RABG3D	0	1	1	0
AT1G47500	RBP47C'	0	1	0	0			AT1G52300	RPL37B	0	1	0	0
AT1G47510	IP5P11	1	0	0	0			AT1G52400	BGLU18/BGL1	0	1	0	0
AT1G47530	DTX33	1	0	0	0			AT1G52410	TSA1	0	1	0	0
AT1G47570	AT1G47570	0	1	0	0			AT1G52420	AT1G52420	0	1	0	0
AT1G47603	ATPUP19	0	1	0	0			AT1G52600	AT1G52600	0	1	0	0
AT1G47610	AT1G47610	1	0	0	1			AT1G52660	AT1G52660	0	1	0	0
AT1G47710	AT1G47710	1	0	0	0			AT1G52670	AT1G52670	0	1	0	0
AT1G47740	AT1G47740	0	1	0	0			AT1G52700	AT1G52700	0	0	1	0
AT1G47760	AGL102	0	1	0	0			AT1G52710	AT1G52710	0	1	0	0
AT1G47970	AT1G47970	0	1	0	0			AT1G52720	AT1G52720	0	1	0	0
AT1G48060	AT1G48060	1	0	0	0			AT1G52740	HTA9	0	1	0	0
AT1G48090	AT1G48090	1	0	0	0			AT1G52750	AT1G52750	0	1	0	0
AT1G48100	AT1G48100	1	0	0	0			AT1G52760	CSE/LYSOPL2	0	1	0	0
AT1G48110	ECT7	1	0	0	0			AT1G52780	AT1G52780	0	1	0	0
AT1G48120	MAIL3	1	0	0	0			AT1G52820	AT1G52820	0	1	0	0
AT1G48170	AT1G48170	0	1	0	0			AT1G52905	AT1G52905	0	0	1	0
AT1G48230	AT1G48230	0	1	0	0			AT1G52910	AT1G52910	0	1	1	0
AT1G48240	NPSN12	0	1	0	0			AT1G52930	BRIX1-2	0	1	1	0
AT1G48320	DHNAT1	1	0	0	0			AT1G53070	AT1G53070	0	1	0	0
AT1G48405	AT1G48405	1	0	0	0			AT1G53140	DRP5A	0	1	0	0
AT1G48430	AT1G48430	0	1	0	0			AT1G53165	ATMAP4K ALPHA1	0	0	0	1
AT1G48480	RKL1	0	1	0	0			AT1G53230	TCP3	0	1	0	0
AT1G48500	TIFY6A/JAZ4	0	1	0	0			AT1G53240	MMDH1	0	1	0	0
AT1G48510	AT1G48510	0	1	0	0			AT1G53280	DJ1B	0	1	0	0
AT1G48540	AT1G48540	0	1	0	0			AT1G53330	AT1G53330	0	1	0	0
AT1G48600	NMT2/PMEAMT	0	1	0	0			AT1G53340	AT1G53340	0	1	0	0
AT1G48620	HON5	0	1	0	0			AT1G53345	AT1G53345	0	1	0	0
AT1G48640	AT1G48640	0	1	0	0			AT1G53380	AT1G53380	0	1	1	0
AT1G48650	AT1G48650	1	0	0	0			AT1G53430	AT1G53430	0	1	1	0
AT1G48670	GH3.18	0	1	1	0			AT1G53440	AT1G53440	0	1	1	0
AT1G48720	AT1G48720	1	0	0	0			AT1G53635	AT1G53635	0	1	0	0
AT1G48740	AT1G48740	1	0	0	0			AT1G53645	AT1G53645	0	1	0	0
AT1G48750	AT1G48750	0	1	0	0			AT1G53660	AT1G53660	0	1	0	0
AT1G48760	DELTA-ADR	1	0	0	0			AT1G53680	GSTU28	0	1	0	0
AT1G48850	EMB1144	0	1	0	0			AT1G53708	RTFL9	0	1	0	0
AT1G48950	AT1G48950	1	0	0	0			AT1G53730	SRF6	0	1	0	0
AT1G49030	PCR6	0	1	0	0			AT1G53750	RPT1A	0	0	0	1
AT1G49050	APCB1	1	0	0	0			AT1G53830	PME2	0	1	0	0
AT1G49230	ATL78	0	1	1	0			AT1G53887	AT1G53887	0	1	0	0
AT1G49240	ACT8	0	1	0	0			AT1G53920	GLIP5	0	0	1	0
AT1G49300	RABG3E/ATRAB7	0	1	0	0			AT1G53935	AT1G53935	0	1	0	0
AT1G49310	AT1G49310	0	1	0	0			AT1G53940	GLIP2	0	1	1	0
AT1G49400	EMB1129	0	1	0	0			AT1G54000	GLL22	0	1	1	0
AT1G49410	TOM6	0	1	0	0			AT1G54010	GLL23	0	1	0	0
AT1G49430	LACS2	0	1	0	0			AT1G54030	MVP1	0	1	1	0
AT1G49450	AT1G49450	1	0	0	0			AT1G54080	UBP1A	0	1	0	0
AT1G49470	AT1G49470	0	1	0	0			AT1G54090	ATEXO70D2	0	1	0	0
AT1G49560	HHO6	1	0	0	0			AT1G54120	AT1G54120	0	1	0	0
AT1G49620	KRP7	1	0	0	0			AT1G54220	AT1G54220	0	1	0	0
AT1G49650	CXE4	1	0	0	0			AT1G54250	NRPB8A/ATRPABC16.5	0	1	0	0
AT1G49720	ABF1	1	0	0	0			AT1G54370	NHX5	0	1	0	0
AT1G49740	AT1G49740	0	1	0	0			AT1G54385	SINE1	0	1	0	0
AT1G49840	AT1G49840	1	0	0	0			AT1G54450	B''DELTA	0	1	1	0
AT1G49900	AT1G49900	1	0	0	0			AT1G54510	NEK1	0	1	0	0
AT1G49960	NAT4	0	1	0	0			AT1G54530	AT1G54530	0	1	0	0
AT1G49970	CLPR1	0	1	0	0			AT1G54560	XI-E/XIE	0	0	1	0
AT1G50030	TOR	1	0	0	0			AT1G54580	ACP2	0	1	0	0
AT1G50110	BCAT6	0	1	0	0			AT1G54630	ACP3	0	1	0	0
AT1G50260	NTMC2T5.1	1	0	0	0			AT1G54690	HTA3	0	1	1	0
AT1G50280	AT1G50280	0	1	0	0			AT1G54730	AT1G54730	0	1	0	0
AT1G50320	ATHX	0	1	0	0			AT1G54770	AT1G54770	0	1	0	0
AT1G50440	AT1G50440	0	1	0	0			AT1G54780	TLP18.3	0	0	0	1
AT1G50490	UBC20	0	1	0	0			AT1G54890	AT1G54890	0	0	1	0
AT1G50520	CYP705A27	0	1	0	0			AT1G54920	AT1G54920	0	0	0	1
AT1G50580	UGT79B5	0	1	0	0			AT1G54940	GUX4/PGSIP4	0	1	0	0
AT1G50590	AT1G50590	1	0	0	0			AT1G54950	AT1G54950	0	1	0	0
AT1G50600	SCL5	1	0	1	0			AT1G54960	ANP2	0	1	0	0
AT1G50630	AT1G50630	1	0	0	0			AT1G54970	PRP1	0	1	0	0
AT1G50640	ERF3	1	0	0	0			AT1G55020	LOX1	0	1	0	0
AT1G50720	AT1G50720	0	1	0	0			AT1G55160	AT1G55160	0	1	0	0
AT1G50740	FAX5	1	0	0	0			AT1G55205	AT1G55205	0	1	1	0
AT1G50745	AT1G50745	1	0	0	0			AT1G55290	F6'H2	0	1	0	0
AT1G50750	AT1G50750	1	0	0	0			AT1G55320	AAE18	0	0	0	1
AT1G50890	TOR1L1	1	0	0	0			AT1G55330	AGP21	0	1	1	0
AT1G50920	AT1G50920	0	1	0	0			AT1G55335	AT1G55335	0	1	0	0
AT1G50930	VUP2	0	1	0	0			AT1G55340	AT1G55340	0	1	0	0
AT1G50940	ETFA/ETFALPHA	1	0	0	0			AT1G55360	AT1G55360	0	1	0	1
AT1G51060	HTA10	0	1	0	0			AT1G55380	AT1G55380	0	1	0	0
AT1G51070	bHLH115	0	1	0	0			AT1G55390	AT1G55390	0	1	1	0
AT1G51140	bHLH122	1	0	0	1			AT1G55430	AT1G55430	0	1	0	0
AT1G51260	LPAT3	0	1	0	0			AT1G55440	AT1G55440	0	1	0	0
AT1G51270	AT1G51270	0	1	0	0			AT1G55490	CPN60B1/CPN60B	0	1	0	0
AT1G51390	NIFU5/NFU5	0	1	0	0			AT1G55580	SCL18/LAS	0	1	0	0
AT1G51430	AT1G51430	0	1	0	0			AT1G55640	PRA1G1/PRA1.G1	0	1	0	0
AT1G51440	AT1G51440	0	1	0	0			AT1G55700	AT1G55700	0	1	0	0
AT1G51450	TRO	1	0	0	0			AT1G55805	BOLA1	0	1	0	0
AT1G51480	AT1G51480	0	1	0	0			AT1G55890	AT1G55890	0	1	0	0
AT1G51500	ABCG12/CER5	1	0	0	1			AT1G55900	TIM50	0	1	1	0
AT1G51560	AT1G51560	0	1	0	0			AT1G55940	CYP708A1	0	1	0	0
AT1G51640	ATEXO70G2	0	1	0	0			AT1G56020	AT1G56020	0	1	0	0
AT1G51690	ATB ALPHA/B ALPHA	1	0	0	0			AT1G56045	RPL41G	0	1	0	0
AT1G51700	DOF1.7/ADOF1	1	0	0	0			AT1G56080	AT1G56080	0	1	0	0
AT1G51745	AT1G51745	1	0	0	0			AT1G56110	NOP56	0	1	1	0
AT1G51790	AT1G51790	0	1	0	0			AT1G56120	AT1G56120	0	1	0	0
AT1G51800	IOS1	0	1	0	0			AT1G56130	AT1G56130	0	1	0	0
AT1G51820	AT1G51820	1	0	0	0			AT1G56150	SAUR71	0	0	1	0
AT1G51830	AT1G51830	0	1	0	0			AT1G56190	AT1G56190	0	1	0	0
AT1G51840	AT1G51840	0	1	0	0			AT1G56210	HIPP35	0	1	0	0
AT1G51850	AT1G51850	0	1	0	0			AT1G56220	AT1G56220	0	0	0	1
AT1G51860	AT1G51860	0	1	0	0			AT1G56280	ATDI19	0	1	0	0
AT1G51870	AT1G51870	0	1	0	0			AT1G56330	SAR1B/SAR1	0	1	1	0
AT1G51950	IAA18	1	0	0	0			AT1G56340	CRT1	0	1	0	0
AT1G52110	AT1G52110	0	1	0	0			AT1G56345	AT1G56345	0	1	0	0
AT1G52150	ATHB-15	0	1	0	0			AT1G56430	NAS4	0	1	0	0
AT1G52155	AT1G52155	1	0	0	0			AT1G56450	PBG1	0	1	0	0
AT1G52200	PCR8	0	1	0	0			AT1G56500	SOQ1	0	1	0	0
AT1G52245	AT1G52245	1	0	0	0			AT1G56510	ADR2/WRR4	0	0	1	0
AT1G52260	PDIL1-5	1	0	0	0			AT1G56630	AT1G56630	0	1	0	0
AT1G52300	RPL37B	0	1	0	0			AT1G56680	AT1G56680	0	1	1	0
AT1G52310	AT1G52310	0	1	0	0			AT1G56690	PCMP-H69	0	1	0	0
AT1G52320	AT1G52320	1	0	0	0			AT1G56700	AT1G56700	0	0	0	1
AT1G52400	BGLU18/BGL1	0	1	0	0			AT1G57560	MYB50	0	1	0	0
AT1G52420	AT1G52420	0	1	0	0			AT1G57620	CYB	0	1	0	0
AT1G52430	AT1G52430	1	0	0	0			AT1G57660	RPL21E	0	1	1	0
AT1G52540	AT1G52540	1	0	0	0			AT1G57680	AT1G57680	0	1	0	0
AT1G52560	HSP26.5	1	0	0	0			AT1G57720	AT1G57720	0	1	0	0
AT1G52620	AT1G52620	1	0	0	0			AT1G57820	ORTH2/VIM1	0	1	0	0
AT1G52660	AT1G52660	0	1	0	0			AT1G57860	RPL21E	0	1	0	0
AT1G52690	LEA7	1	0	0	0			AT1G57980	PUP23	0	1	0	0
AT1G52720	AT1G52720	1	0	0	0			AT1G58007	AT1G58007	0	0	1	0
AT1G52730	AT1G52730	0	1	0	0			AT1G58037	AT1G58037	0	1	0	0
AT1G52750	AT1G52750	0	1	0	0			AT1G58080	HISN1A/ATATP-PRT1	0	1	1	0
AT1G52760	CSE/LYSOPL2	0	1	0	0			AT1G58100	TCP8	0	1	0	0
AT1G52890	NAC019	1	0	0	0			AT1G58110	AT1G58110	0	1	0	1
AT1G52905	AT1G52905	1	0	0	0			AT1G58120	AT1G58120	0	1	0	0
AT1G53040	AT1G53040	0	1	0	0			AT1G58210	EMB1674	0	1	0	0
AT1G53050	AT1G53050	1	0	0	0			AT1G58280	AT1G58280	0	0	1	0
AT1G53110	PPI4	1	0	0	0			AT1G58320	PCR9	0	0	1	0
AT1G53130	GRI	0	1	1	0			AT1G58370	RXF12	0	1	0	0
AT1G53170	ERF8	1	0	0	0			AT1G58380	RPS2A/XW6	0	1	0	0
AT1G53180	AT1G53180	1	0	0	0			AT1G58440	SQE1/XF1	0	1	1	0
AT1G53190	AT1G53190	1	0	0	0			AT1G58983	RPS2B	0	1	0	0
AT1G53200	AT1G53200	1	0	0	0			AT1G59312	AT1G59312	0	1	1	0
AT1G53230	TCP3	0	1	0	0			AT1G59540	KIN7N/ZCF125	0	1	0	0
AT1G53240	MMDH1	0	1	0	0			AT1G59580	MPK2	0	1	0	0
AT1G53250	AT1G53250	1	0	0	0			AT1G59590	ZCF37	0	1	1	0
AT1G53300	TTL1	1	0	0	0			AT1G59710	AT1G59710	0	1	0	0
AT1G53340	AT1G53340	0	1	0	0			AT1G59725	AT1G59725	0	1	0	0
AT1G53370	AT1G53370	0	1	0	0			AT1G59730	TRX7/ATH7	0	0	1	0
AT1G53470	MSL4	1	0	0	1			AT1G59780	AT1G59780	0	1	1	0
AT1G53560	AT1G53560	1	0	0	0			AT1G59850	TOR1L5	0	1	0	0
AT1G53570	MAPKKK3/MAP3KA	1	0	0	0			AT1G59900	E1 ALPHA	0	0	0	1
AT1G53645	AT1G53645	0	1	0	0			AT1G59940	ARR3	0	1	0	0
AT1G53660	AT1G53660	0	1	0	0			AT1G59970	5MMP	0	1	0	0
AT1G53730	SRF6	0	1	0	0			AT1G59990	RH22	0	1	1	0
AT1G53750	RPT1A	0	1	0	0			AT1G60050	AT1G60050	0	1	1	0
AT1G53830	PME2	0	1	0	0			AT1G60080	AT1G60080	0	1	1	0
AT1G53840	PME1	1	0	0	0			AT1G60110	AT1G60110	0	1	0	0
AT1G53850	PAE1	0	1	0	0			AT1G60130	JAL18	0	1	1	0
AT1G53920	GLIP5	0	1	0	0			AT1G60260	BGLU5	0	1	0	0
AT1G53940	GLIP2	0	1	0	0			AT1G60270	BGLU6	0	1	1	0
AT1G54000	GLL22	0	1	0	0			AT1G60390	PGL2/PG1	0	1	0	0
AT1G54010	GLL23	0	1	0	0			AT1G60550	MENB/ECHID	0	1	0	0
AT1G54030	MVP1	0	1	0	0			AT1G60630	AT1G60630	0	1	0	0
AT1G54060	ASIL1	1	0	0	0			AT1G60640	AT1G60640	0	1	1	0
AT1G54080	UBP1A	0	1	0	0			AT1G60660	CB5LP/B5 #5	0	1	0	0
AT1G54090	ATEXO70D2	0	1	0	0			AT1G60680	AGD2	0	1	0	1
AT1G54095	AT1G54095	0	1	0	0			AT1G60770	AT1G60770	0	1	0	0
AT1G54100	ALDH7B4	1	0	0	0			AT1G60787	AT1G60787	0	1	0	0
AT1G54120	AT1G54120	0	1	0	0			AT1G60810	ACLA-2	0	1	0	0
AT1G54130	RSH3	1	0	0	0			AT1G60850	ATRPAC42	0	0	1	0
AT1G54150	SPL2	1	0	0	0			AT1G60870	MEE9	0	0	0	1
AT1G54160	NF-YA5	1	0	0	0			AT1G60989	SCRL7	0	1	0	0
AT1G54210	ATG12A/APG12	1	0	0	0			AT1G61000	NUF2	0	1	0	0
AT1G54320	ALIS3	0	1	0	0			AT1G61080	AT1G61080	0	1	0	0
AT1G54500	AT1G54500	1	0	0	0			AT1G61100	AT1G61100	0	1	0	0
AT1G54510	NEK1	0	1	0	0			AT1G61130	SCPL32	0	1	0	0
AT1G54520	AT1G54520	1	0	0	0			AT1G61190	AT1G61190	0	1	0	0
AT1G54530	AT1G54530	0	1	0	0			AT1G61260	AT1G61260	0	1	1	0
AT1G54540	AT1G54540	0	1	0	0			AT1G61270	AT1G61270	0	1	0	0
AT1G54580	ACP2	0	1	0	0			AT1G61390	AT1G61390	0	1	0	0
AT1G54590	AT1G54590	1	0	0	0			AT1G61400	AT1G61400	0	1	0	0
AT1G54610	AT1G54610	0	1	0	0			AT1G61420	AT1G61420	0	1	0	0
AT1G54830	NF-YC3	1	0	0	1			AT1G61430	AT1G61430	0	1	0	0
AT1G54870	AT1G54870	0	1	0	0			AT1G61440	AT1G61440	0	1	0	0
AT1G54890	AT1G54890	0	1	0	0			AT1G61450	AT1G61450	0	1	0	0
AT1G54940	GUX4/PGSIP4	0	1	0	0			AT1G61460	AT1G61460	0	0	1	0
AT1G54960	ANP2	1	0	0	0			AT1G61480	AT1G61480	0	1	0	0
AT1G54970	PRP1	0	1	0	0			AT1G61500	AT1G61500	0	1	0	0
AT1G55000	AT1G55000	1	0	0	0			AT1G61550	AT1G61550	0	0	1	0
AT1G55020	LOX1	0	1	0	0			AT1G61560	MLO6	0	1	0	0
AT1G55120	CWINV3/FRUCT5	0	1	0	0			AT1G61570	TIM13	0	1	1	0
AT1G55152	AT1G55152	1	0	0	0			AT1G61580	ARP2/RPL3B	0	1	1	0
AT1G55160	AT1G55160	0	1	0	0			AT1G61590	PBL15	0	0	0	1
AT1G55205	AT1G55205	0	1	0	0			AT1G61600	AT1G61600	0	1	0	0
AT1G55210	DIR20	0	1	0	0			AT1G61640	AT1G61640	0	1	1	0
AT1G55290	F6'H2	0	1	0	0			AT1G61667	AT1G61667	0	1	0	0
AT1G55325	GCT	1	0	0	0			AT1G61730	AT1G61730	0	0	1	0
AT1G55330	AGP21	0	1	0	0			AT1G61740	AT1G61740	0	0	0	1
AT1G55350	DEK1/EMB80	1	0	0	0			AT1G61760	AT1G61760	0	1	0	0
AT1G55360	AT1G55360	0	1	0	0			AT1G61790	OST3B	0	1	0	0
AT1G55380	AT1G55380	0	1	0	0			AT1G61840	AT1G61840	0	1	0	0
AT1G55390	AT1G55390	0	1	0	0			AT1G61930	AT1G61930	0	1	0	0
AT1G55420	EDA11	0	1	0	0			AT1G61950	CPK19	0	1	1	0
AT1G55430	AT1G55430	0	1	0	0			AT1G61990	AT1G61990	0	1	0	0
AT1G55450	AT1G55450	1	0	0	0			AT1G62110	AT1G62110	0	1	0	0
AT1G55530	AT1G55530	1	0	0	0			AT1G62190	FAD4L1	0	1	0	0
AT1G55590	ATB	1	0	0	0			AT1G62280	SLAH1	0	1	0	0
AT1G55620	CLC-F	1	0	0	0			AT1G62330	OFUT15	0	1	0	0
AT1G55640	PRA1G1/PRA1.G1	0	1	0	0			AT1G62380	ACO2	0	1	1	0
AT1G55680	AT1G55680	1	0	0	0			AT1G62422	AT1G62422	0	1	1	0
AT1G55690	SFH13	1	0	0	0			AT1G62480	AT1G62480	0	1	0	0
AT1G55700	AT1G55700	0	1	0	0			AT1G62500	AT1G62500	0	1	0	1
AT1G55740	RFS1/ATSIP1	1	0	0	0			AT1G62510	AT1G62510	0	1	0	1
AT1G55775	AT1G55775	1	0	0	0			AT1G62520	AT1G62520	0	1	0	0
AT1G55805	BOLA1	0	1	0	0			AT1G62580	AT1G62580	0	0	1	0
AT1G55810	UKL3	0	1	0	0			AT1G62640	KAS III	0	1	0	0
AT1G55840	AT1G55840	1	0	0	0			AT1G62770	PMEI9	0	1	0	0
AT1G55850	CSLE1	1	0	0	0			AT1G62780	AT1G62780	0	1	0	0
AT1G55860	UPL1	1	0	0	0			AT1G62790	AT1G62790	0	1	0	0
AT1G55890	AT1G55890	0	1	0	0			AT1G62800	ASP4	0	1	0	0
AT1G55920	SAT1/ATSERAT2;1	1	0	0	0			AT1G62810	AT1G62810	0	1	0	0
AT1G56010	NAC021/NAC1	0	1	0	0			AT1G62820	CML14	0	1	0	0
AT1G56060	AT1G56060	1	0	0	0			AT1G62910	AT1G62910	0	1	0	0
AT1G56090	AT1G56090	1	0	0	0			AT1G62975	bHLH125	0	0	1	0
AT1G56110	NOP56	0	1	0	0			AT1G62980	EXPA18	0	1	0	0
AT1G56140	AT1G56140	1	0	1	0			AT1G63000	NRS/ER	0	1	0	0
AT1G56145	AT1G56145	1	0	0	0			AT1G63050	LPLAT2	0	1	0	0
AT1G56160	MYB72	1	0	0	0			AT1G63100	SCL28	0	1	0	0
AT1G56170	NF-YC2/HAP5B	1	0	0	1			AT1G63150	AT1G63150	0	1	0	0
AT1G56180	AT1G56180	1	0	0	0			AT1G63220	AT1G63220	0	1	0	0
AT1G56190	AT1G56190	0	1	0	0			AT1G63250	RH48	0	1	1	0
AT1G56210	HIPP35	0	1	0	0			AT1G63260	TET10	0	1	0	0
AT1G56220	AT1G56220	1	0	0	0			AT1G63290	AT1G63290	0	1	0	0
AT1G56230	AT1G56230	1	0	0	0			AT1G63310	AT1G63310	0	1	0	0
AT1G56240	PP2B13	1	0	0	0			AT1G63410	AT1G63410	0	1	0	0
AT1G56250	VBF/PP2B14	1	0	0	0			AT1G63420	AT1G63420	0	0	0	1
AT1G56320	AT1G56320	0	1	0	0			AT1G63450	GT16/RHS8	0	1	0	0
AT1G56330	SAR1B/SAR1	0	1	0	0			AT1G63460	GPX8	0	1	0	0
AT1G56340	CRT1	0	1	0	0			AT1G63530	AT1G63530	0	1	1	0
AT1G56440	TPR5	1	0	0	0			AT1G63600	AT1G63600	0	1	1	0
AT1G56450	PBG1	0	1	0	0			AT1G63610	AT1G63610	0	1	0	0
AT1G56550	RGXT3/RXGT1	0	1	0	0			AT1G63650	bHLH2/EGL3	0	1	1	0
AT1G56560	INVA	1	0	0	0			AT1G63660	AT1G63660	0	1	0	0
AT1G56570	PCMP-E64	1	0	0	0			AT1G63690	SPPL2	0	0	0	1
AT1G56600	GOLS2	1	0	0	0			AT1G63800	UBC5	0	1	0	0
AT1G56630	AT1G56630	0	1	0	0			AT1G63810	AT1G63810	0	1	1	0
AT1G56660	AT1G56660	1	0	0	0			AT1G63850	AT1G63850	0	1	0	0
AT1G56670	LIP4	1	0	0	0			AT1G63860	AT1G63860	0	0	1	0
AT1G56680	AT1G56680	0	1	0	0			AT1G63930	ROH1	0	1	1	0
AT1G56700	AT1G56700	0	1	0	0			AT1G63940	MDAR5/MDAR6	0	1	0	0
AT1G57560	MYB50	0	1	0	0			AT1G63990	SPO11-2	0	1	0	0
AT1G57590	PAE2	0	1	0	0			AT1G64090	RTNLB3	0	1	0	0
AT1G57610	AT1G57610	0	1	0	0			AT1G64170	CHX16	0	0	0	1
AT1G57620	CYB	0	1	0	0			AT1G64185	AT1G64185	0	1	0	0
AT1G57660	RPL21E	0	1	0	0			AT1G64190	PGD1	0	1	0	0
AT1G57680	AT1G57680	0	1	0	0			AT1G64200	VHA-E3	0	1	0	0
AT1G57720	AT1G57720	0	1	0	0			AT1G64210	AT1G64210	0	1	0	0
AT1G57870	SK42	0	1	0	0			AT1G64220	TOM7-2	0	1	1	0
AT1G58037	AT1G58037	0	1	0	0			AT1G64330	AT1G64330	0	1	0	0
AT1G58190	ATRLP9/RLP9	1	0	0	0			AT1G64355	AT1G64355	0	1	0	0
AT1G58200	MSL3	1	0	0	0			AT1G64390	ATGH9C2	0	1	0	0
AT1G58220	AT1G58220	1	0	0	0			AT1G64405	AT1G64405	0	1	0	0
AT1G58270	ZW9	1	0	0	0			AT1G64440	UGE4/RHD1	0	1	0	0
AT1G58280	AT1G58280	1	0	0	0			AT1G64450	AT1G64450	0	1	0	0
AT1G58290	HEMA1	1	0	1	0			AT1G64490	AT1G64490	0	0	1	0
AT1G58340	DTX48/ZF14	1	0	0	0			AT1G64510	AT1G64510	0	1	0	0
AT1G58350	ZW18	0	1	0	0			AT1G64530	NLP6	0	1	0	0
AT1G58360	AAP1	1	0	0	0			AT1G64550	ABCF3/ATGCN3	0	0	0	1
AT1G58370	RXF12	0	1	0	0			AT1G64583	AT1G64583	0	1	0	0
AT1G58400	AT1G58400	1	0	0	0			AT1G64600	AT1G64600	0	1	1	0
AT1G58470	RBP1	1	0	0	0			AT1G64620	DOF1.8	0	1	0	0
AT1G58520	RXW8	1	0	0	0			AT1G64625	bHLH157	0	1	0	0
AT1G59124	RDL5	1	0	0	0			AT1G64640	ENODL8	0	1	0	0
AT1G59510	CF9	0	1	0	0			AT1G64650	AT1G64650	0	1	0	0
AT1G59520	CW7	0	1	0	0			AT1G64690	BLT	0	1	0	0
AT1G59590	ZCF37	1	0	0	0			AT1G64720	CP5	0	0	0	1
AT1G59610	DRP2B/ADL3	1	0	0	0			AT1G64750	ATDSS1(I)/DSS1(I)	0	1	0	0
AT1G59620	CW9	1	0	0	0			AT1G64780	AMT1-2	0	1	0	0
AT1G59640	BPE/ZCW32	1	0	0	0			AT1G64880	AT1G64880	0	1	0	0
AT1G59650	CW14	1	0	0	0			AT1G64900	CYP89A2	0	1	0	0
AT1G59710	AT1G59710	0	1	0	0			AT1G64910	UGT79B10	0	1	1	0
AT1G59740	NPF4.3	1	0	0	0			AT1G64920	UGT79B11	0	1	0	0
AT1G59820	ALA3	1	0	1	0			AT1G64980	AT1G64980	0	1	1	0
AT1G59870	ABCG36/PEN3	1	0	0	0			AT1G65010	AT1G65010	0	1	0	0
AT1G59910	FH7	1	0	1	0			AT1G65030	AT1G65030	0	1	1	0
AT1G59980	ATJ39/ATDJC39	1	0	0	0			AT1G65060	4CL3	0	1	0	0
AT1G60010	AT1G60010	1	0	0	1			AT1G65180	AT1G65180	0	1	0	0
AT1G60095	AT1G60095	0	1	0	0			AT1G65220	AT1G65220	0	0	0	1
AT1G60140	TPS10	1	0	0	0			AT1G65250	AT1G65250	0	1	0	0
AT1G60190	PUB19	1	0	0	0			AT1G65270	AT1G65270	0	1	0	0
AT1G60380	AT1G60380	1	0	0	0			AT1G65290	MTACP2	0	1	0	0
AT1G60430	ARPC3	1	0	0	0			AT1G65310	XTH17	0	1	0	0
AT1G60440	PANK1/ATCOAA	0	1	0	0			AT1G65370	AT1G65370	0	1	1	0
AT1G60550	MENB/ECHID	0	1	0	0			AT1G65380	CLV2	0	1	0	0
AT1G60560	AT1G60560	1	0	0	0			AT1G65390	PP2A5	0	0	1	0
AT1G60610	AT1G60610	0	1	0	0			AT1G65470	FAS1	0	1	0	0
AT1G60630	AT1G60630	0	1	0	0			AT1G65481	AT1G65481	0	1	0	0
AT1G60640	AT1G60640	0	1	0	0			AT1G65484	AT1G65484	0	1	0	0
AT1G60660	CB5LP/B5 #5	0	1	0	0			AT1G65490	AT1G65490	0	0	1	0
AT1G60670	AT1G60670	1	0	0	0			AT1G65590	HEXO3	0	1	0	1
AT1G60680	AGD2	0	1	0	0			AT1G65620	AS2	0	1	0	0
AT1G60730	AT1G60730	1	0	0	0			AT1G65710	AT1G65710	0	1	0	0
AT1G60750	AT1G60750	1	0	0	0			AT1G65840	PAO4	0	0	0	1
AT1G60770	AT1G60770	0	1	0	0			AT1G65845	AT1G65845	0	1	0	0
AT1G60780	AP1M2/HAP13	0	1	0	0			AT1G65850	AT1G65850	0	1	0	0
AT1G60790	TBL2	1	0	0	0			AT1G65860	FMOGS-OX1	0	1	1	0
AT1G60890	AT1G60890	0	1	0	0			AT1G65900	AT1G65900	0	1	0	0
AT1G60960	IRT3	0	1	0	0			AT1G65930	CICDH	0	1	0	0
AT1G61050	AT1G61050	0	1	0	0			AT1G65985	AT1G65985	0	1	1	0
AT1G61100	AT1G61100	0	1	0	0			AT1G66030	CYP96A14P	0	1	0	0
AT1G61140	EDA16	1	0	0	0			AT1G66070	AT1G66070	0	0	1	0
AT1G61150	GID8	0	1	0	0			AT1G66080	AT1G66080	0	1	0	0
AT1G61230	AT1G61230	0	1	0	0			AT1G66140	ZFP4	0	1	0	0
AT1G61240	AT1G61240	1	0	0	0			AT1G66200	GSR2	0	1	0	0
AT1G61290	SYP124	1	0	0	0			AT1G66250	AT1G66250	0	1	1	0
AT1G61340	AT1G61340	1	0	0	0			AT1G66270	BGLU21	0	1	0	0
AT1G61350	AT1G61350	1	0	0	0			AT1G66280	BGLU22	0	1	0	0
AT1G61370	AT1G61370	1	0	0	0			AT1G66430	AT1G66430	0	1	0	0
AT1G61440	AT1G61440	1	0	0	0			AT1G66440	AT1G66440	0	1	0	0
AT1G61460	AT1G61460	1	0	0	0			AT1G66450	AT1G66450	0	1	0	0
AT1G61470	CAF1-5	1	0	0	0			AT1G66520	PDE194	0	1	1	0
AT1G61550	AT1G61550	1	0	0	0			AT1G66620	AT1G66620	0	1	0	0
AT1G61600	AT1G61600	0	1	0	0			AT1G66800	AT1G66800	0	1	1	0
AT1G61640	AT1G61640	0	1	0	0			AT1G66820	AT1G66820	0	1	1	0
AT1G61667	AT1G61667	0	1	0	0			AT1G66930	LRK10L-2.7	0	1	1	0
AT1G61690	AT1G61690	1	0	0	0			AT1G66960	AT1G66960	0	1	0	0
AT1G61730	AT1G61730	0	1	0	0			AT1G67030	ZFP6	0	1	1	0
AT1G61790	OST3B	0	1	0	0			AT1G67035	AT1G67035	0	1	0	0
AT1G61840	AT1G61840	0	1	0	0			AT1G67040	AT1G67040	0	1	0	0
AT1G61860	AT1G61860	1	0	0	0			AT1G67050	AT1G67050	0	1	1	0
AT1G61890	DTX37	1	0	0	0			AT1G67110	CYP735A2	0	1	0	0
AT1G61900	AT1G61900	1	0	0	0			AT1G67150	AT1G67150	0	1	1	0
AT1G61930	AT1G61930	0	1	0	0			AT1G67230	CRWN1/LINC1	0	1	0	0
AT1G61950	CPK19	0	1	0	0			AT1G67250	AT1G67250	0	1	0	0
AT1G61990	AT1G61990	0	1	0	0			AT1G67330	AT1G67330	0	1	0	0
AT1G62180	2002-04-01	1	0	1	0			AT1G67350	AT1G67350	0	1	0	0
AT1G62280	SLAH1	0	1	0	0			AT1G67430	RPL17B	0	1	0	0
AT1G62300	WRKY6	1	0	0	0			AT1G67440	EMB1688	0	1	0	0
AT1G62370	AT1G62370	0	1	0	0			AT1G67510	AT1G67510	0	0	1	0
AT1G62380	ACO2	0	1	0	0			AT1G67560	LOX6	0	1	0	0
AT1G62430	CDS1	1	0	0	0			AT1G67620	AT1G67620	0	1	0	0
AT1G62440	LRX2	0	1	0	0			AT1G67630	POLA2	0	1	0	0
AT1G62480	AT1G62480	0	1	0	0			AT1G67690	AT1G67690	0	1	0	0
AT1G62500	AT1G62500	0	1	0	0			AT1G67780	AT1G67780	0	1	0	0
AT1G62510	AT1G62510	0	1	0	0			AT1G67785	AT1G67785	0	1	0	0
AT1G62570	FMOGS-OX4	1	0	0	0			AT1G67840	CSK	0	1	1	0
AT1G62580	AT1G62580	0	0	1	0			AT1G67870	AT1G67870	0	1	0	0
AT1G62620	AT1G62620	1	0	0	0			AT1G67910	AT1G67910	0	1	0	0
AT1G62640	KAS III	0	1	0	0			AT1G67940	ABCI17/ATNAP3	0	1	0	0
AT1G62660	BFRUCT3	0	1	0	0			AT1G68010	HPR	0	1	0	0
AT1G62680	AT1G62680	1	0	0	0			AT1G68060	MAP70.1	0	0	0	1
AT1G62710	BVPE/BETA-VPE	1	0	0	0			AT1G68200	AT1G68200	0	1	0	0
AT1G62790	AT1G62790	0	1	0	0			AT1G68220	AT1G68220	0	1	0	0
AT1G62800	ASP4	0	1	0	0			AT1G68238	AT1G68238	0	1	0	0
AT1G62910	AT1G62910	0	1	0	0			AT1G68300	AT1G68300	0	1	0	0
AT1G62970	AT1G62970	1	0	0	0			AT1G68360	GIS3	0	0	1	0
AT1G62975	bHLH125	0	1	0	0			AT1G68390	AT1G68390	0	0	1	0
AT1G62980	EXPA18	0	1	0	0			AT1G68400	AT1G68400	0	1	1	0
AT1G62990	KNAT7	0	1	0	0			AT1G68430	AT1G68430	0	1	0	0
AT1G63090	PP2A11/PP2A11	1	0	0	0			AT1G68520	COL6	0	1	0	0
AT1G63100	SCL28	0	1	0	0			AT1G68550	ERF118	0	0	1	0
AT1G63220	AT1G63220	0	1	0	0			AT1G68560	XYL1	0	1	0	0
AT1G63230	AT1G63230	1	0	0	0			AT1G68590	AT1G68590	0	1	0	0
AT1G63400	AT1G63400	0	1	0	0			AT1G68640	PAN	0	1	0	0
AT1G63420	AT1G63420	0	1	0	0			AT1G68650	AT1G68650	0	1	1	0
AT1G63430	AT1G63430	0	1	0	0			AT1G68840	RAV2	0	0	1	0
AT1G63450	GT16/RHS8	0	1	0	0			AT1G68890	PHYLLO	0	1	0	0
AT1G63460	GPX8	0	1	0	0			AT1G68940	AT1G68940	0	1	0	0
AT1G63470	AHL5	1	0	0	0			AT1G68945	AT1G68945	0	1	0	0
AT1G63480	AHL12	1	0	0	0			AT1G69040	ACR4	0	0	1	0
AT1G63500	BSK7	0	1	0	0			AT1G69080	AT1G69080	0	1	0	0
AT1G63580	CRRSP6	0	1	0	0			AT1G69150	AT1G69150	0	0	1	0
AT1G63600	AT1G63600	0	1	0	0			AT1G69160	AT1G69160	0	1	0	0
AT1G63700	YDA/EMB71	1	0	0	0			AT1G69240	MES15	0	1	0	0
AT1G63720	AT1G63720	1	0	0	0			AT1G69370	CM3	0	0	0	1
AT1G63730	AT1G63730	1	0	0	0			AT1G69440	AGO7	0	1	1	0
AT1G63740	AT1G63740	1	0	0	0			AT1G69450	AT1G69450	0	0	0	1
AT1G63820	AT1G63820	1	0	0	0			AT1G69460	AT1G69460	0	1	0	0
AT1G63860	AT1G63860	1	0	0	0			AT1G69510	AT1G69510	0	1	0	0
AT1G63930	ROH1	0	1	0	0			AT1G69520	AT1G69520	0	1	1	0
AT1G64000	WRKY56	0	1	0	0			AT1G69550	AT1G69550	0	1	0	0
AT1G64050	AT1G64050	1	0	0	0			AT1G69588	CLE45	0	1	1	0
AT1G64060	RBOHF	1	0	0	0			AT1G69620	RPL34B	0	1	0	0
AT1G64065	AT1G64065	1	0	0	0			AT1G69770	CMT3	0	1	0	0
AT1G64080	MAKR2	1	0	0	0			AT1G69890	AT1G69890	0	0	1	0
AT1G64140	AT1G64140	1	0	0	0			AT1G69900	AT1G69900	0	1	0	0
AT1G64170	CHX16	0	1	0	0			AT1G69935	SHW1	0	1	1	0
AT1G64190	PGD1	0	1	0	0			AT1G69970	CLE26	0	0	1	0
AT1G64200	VHA-E3	0	1	0	0			AT1G69980	AT1G69980	0	1	0	0
AT1G64210	AT1G64210	0	1	0	0			AT1G70000	AT1G70000	0	1	1	0
AT1G64280	NPR1	1	0	0	0			AT1G70070	ISE2/EMB25	0	1	0	0
AT1G64330	AT1G64330	0	1	0	0			AT1G70100	AT1G70100	0	1	0	0
AT1G64380	ERF061	1	0	0	0			AT1G70190	AT1G70190	0	1	0	0
AT1G64390	ATGH9C2	1	0	0	0			AT1G70200	AT1G70200	0	1	0	0
AT1G64400	LACS3	0	1	0	0			AT1G70210	CYCD1-1	0	1	0	0
AT1G64405	AT1G64405	0	1	0	0			AT1G70230	AXY4/TBL27	0	1	0	0
AT1G64450	AT1G64450	0	1	0	0			AT1G70250	AT1G70250	0	1	0	0
AT1G64460	AT1G64460	1	0	0	0			AT1G70260	AT1G70260	0	1	0	0
AT1G64490	AT1G64490	0	1	0	0			AT1G70310	SPDSYN2/SPDS2	0	1	0	0
AT1G64561	AT1G64561	1	0	0	0			AT1G70330	ENT1	0	1	0	0
AT1G64590	AT1G64590	0	0	1	0			AT1G70340	AT1G70340	0	1	0	0
AT1G64640	ENODL8	0	1	0	0			AT1G70350	AT1G70350	0	1	0	0
AT1G64650	AT1G64650	0	1	0	0			AT1G70390	AT1G70390	0	0	1	0
AT1G64660	MGL	1	0	0	0			AT1G70460	PERK13/RHS10	0	1	0	0
AT1G64690	BLT	0	1	0	0			AT1G70470	AT1G70470	0	1	0	0
AT1G64710	AT1G64710	1	0	0	0			AT1G70490	ARF2-A/ATARFA1D	0	1	0	0
AT1G64760	AT1G64760	1	0	0	0			AT1G70530	CRK3	0	0	1	0
AT1G64780	AMT1-2	0	1	0	0			AT1G70550	AT1G70550	0	1	0	0
AT1G64820	DTX7	1	0	0	0			AT1G70600	RPL27AC	0	1	1	0
AT1G64840	AT1G64840	0	1	0	0			AT1G70700	JAZ9/TIFY7	0	1	1	0
AT1G64890	AT1G64890	1	0	0	0			AT1G70750	MYOB2	0	0	1	0
AT1G64910	UGT79B10	0	1	0	0			AT1G70850	MLP34	0	1	0	0
AT1G64920	UGT79B11	0	1	0	0			AT1G70860	AT1G70860	0	1	0	0
AT1G64950	CYP89A5	1	0	0	0			AT1G70880	AT1G70880	0	1	0	0
AT1G64960	AT1G64960	1	0	0	0			AT1G70890	MLP43	0	1	0	0
AT1G65060	4CL3	0	1	0	0			AT1G70895	CLE17	0	1	0	0
AT1G65200	AT1G65200	1	0	0	0			AT1G70920	ATHB-18	0	0	1	0
AT1G65230	AT1G65230	1	0	0	0			AT1G70990	AT1G70990	0	1	1	0
AT1G65270	AT1G65270	0	1	0	0			AT1G71010	FAB1C	0	0	0	1
AT1G65310	XTH17	0	1	0	0			AT1G71015	AT1G71015	0	1	0	0
AT1G65320	CBSX6	0	1	0	0			AT1G71020	PUB10	0	0	0	1
AT1G65370	AT1G65370	0	1	0	0			AT1G71060	AT1G71060	0	1	0	0
AT1G65390	PP2A5	1	0	0	0			AT1G71090	PILS2	0	1	0	0
AT1G65420	NPQ7	1	0	0	0			AT1G71100	RPI1/RSW10	0	0	1	0
AT1G65481	AT1G65481	0	1	0	0			AT1G71180	AT1G71180	0	1	0	0
AT1G65510	AT1G65510	1	0	0	0			AT1G71200	AT1G71200	0	0	1	0
AT1G65570	AT1G65570	1	0	0	0			AT1G71210	AT1G71210	0	1	1	0
AT1G65580	IP5P15/FRA3	1	0	0	0			AT1G71260	WHY2	0	1	0	0
AT1G65590	HEXO3	0	1	0	0			AT1G71350	AT1G71350	0	0	0	1
AT1G65610	KOR2/ATGH9A2	0	1	0	0			AT1G71430	AT1G71430	0	1	0	0
AT1G65660	SMP1	1	0	0	0			AT1G71690	AT1G71690	0	1	0	0
AT1G65690	NHL6	1	0	0	0			AT1G71692	AGL12	0	0	1	0
AT1G65710	AT1G65710	0	1	0	0			AT1G71720	AT1G71720	0	1	0	0
AT1G65720	AT1G65720	0	1	0	0			AT1G71750	HGPT	0	1	0	0
AT1G65840	PAO4	0	1	0	0			AT1G71760	AT1G71760	0	1	0	0
AT1G65845	AT1G65845	0	1	0	0			AT1G71790	AT1G71790	0	0	0	1
AT1G65860	FMOGS-OX1	0	1	0	0			AT1G71830	SERK1	0	1	1	0
AT1G65960	GAD2	0	1	0	0			AT1G71850	AT1G71850	0	1	1	0
AT1G65985	AT1G65985	0	1	0	0			AT1G71865	AT1G71865	0	1	0	0
AT1G66030	CYP96A14P	0	1	0	0			AT1G71870	DTX54	0	1	1	0
AT1G66070	AT1G66070	0	1	0	0			AT1G71880	SUC1	0	1	1	0
AT1G66090	AT1G66090	1	0	0	0			AT1G71970	AT1G71970	0	1	0	0
AT1G66140	ZFP4	0	1	0	0			AT1G72010	TCP22	0	1	0	0
AT1G66160	PUB20/ATCMPG1	1	0	0	0			AT1G72020	AT1G72020	0	1	0	0
AT1G66170	MMD1	1	0	0	0			AT1G72050	TFIIIA	0	0	1	0
AT1G66180	AT1G66180	1	0	0	0			AT1G72125	NPF5.13	0	1	0	0
AT1G66200	GSR2	0	1	0	0			AT1G72130	NPF5.11	0	1	0	0
AT1G66230	MYB20	1	0	0	0			AT1G72140	NPF5.12	0	1	0	0
AT1G66250	AT1G66250	0	1	0	0			AT1G72150	PATL1	0	1	0	0
AT1G66270	BGLU21	0	1	0	0			AT1G72160	PATL3	0	1	0	0
AT1G66280	BGLU22	0	1	0	0			AT1G72170	AT1G72170	0	1	0	0
AT1G66350	RGL1	0	1	0	0			AT1G72180	CEPR2	0	1	0	0
AT1G66400	CML23	1	0	1	0			AT1G72200	ATL11	0	1	0	0
AT1G66440	AT1G66440	0	1	0	0			AT1G72240	AT1G72240	0	0	1	0
AT1G66470	bHLH83/RHD6	1	0	0	0			AT1G72250	AT1G72250	0	1	0	0
AT1G66480	AT1G66480	1	0	0	0			AT1G72280	AERO1	0	0	1	0
AT1G66500	PCFS1	1	0	0	0			AT1G72300	PSY1R	0	1	0	0
AT1G66600	WRKY63	1	0	0	0			AT1G72340	AT1G72340	0	1	0	0
AT1G66650	AT1G66650	1	0	0	0			AT1G72360	HRE1	0	1	0	1
AT1G66700	PXMT1	1	0	0	0			AT1G72370	RPSAA/P40	0	1	1	0
AT1G66760	DTX9	1	0	0	0			AT1G72420	AT1G72420	0	1	0	0
AT1G66800	AT1G66800	0	1	0	0			AT1G72430	SAUR78	0	1	1	0
AT1G66830	AT1G66830	1	0	0	0			AT1G72440	EDA25	0	1	1	0
AT1G66880	AT1G66880	1	0	0	0			AT1G72450	TIFY11B/JAZ6	0	0	1	0
AT1G66890	AT1G66890	1	0	0	0			AT1G72480	AT1G72480	0	1	0	0
AT1G66930	LRK10L-2.7	0	1	0	0			AT1G72500	AT1G72500	0	1	0	0
AT1G67000	LRK10L-2.8	1	0	0	0			AT1G72510	AT1G72510	0	1	0	0
AT1G67030	ZFP6	0	1	0	0			AT1G72610	GLP1	0	1	0	0
AT1G67035	AT1G67035	0	1	0	0			AT1G72645	AT1G72645	0	0	0	1
AT1G67060	AT1G67060	1	0	0	0			AT1G72670	IQD8	0	1	0	0
AT1G67100	LBD40	1	0	0	0			AT1G72730	TIF4A-3	0	1	1	0
AT1G67110	CYP735A2	1	0	0	0			AT1G72750	TIM23-2	0	1	0	0
AT1G67140	SWEETIE	1	0	0	0			AT1G72810	TS2	0	1	0	0
AT1G67150	AT1G67150	0	1	0	0			AT1G72820	AT1G72820	0	0	0	1
AT1G67230	CRWN1/LINC1	0	1	0	0			AT1G72860	AT1G72860	0	1	0	0
AT1G67270	AT1G67270	0	1	0	0			AT1G72870	AT1G72870	0	1	0	0
AT1G67300	AT1G67300	1	0	0	0			AT1G72990	BGAL17	0	1	0	0
AT1G67310	CAMTA4	1	0	0	0			AT1G73020	AT1G73020	0	1	0	0
AT1G67330	AT1G67330	0	1	0	0			AT1G73100	SUVH3	0	1	0	0
AT1G67360	AT1G67360	1	0	0	0			AT1G73120	AT1G73120	0	0	1	0
AT1G67410	AT1G67410	0	1	0	0			AT1G73170	AT1G73170	0	0	0	1
AT1G67430	RPL17B	0	1	0	0			AT1G73177	APC13/BNS	0	1	0	0
AT1G67480	AT1G67480	0	1	0	0			AT1G73230	AT1G73230	0	1	0	0
AT1G67510	AT1G67510	0	1	0	0			AT1G73270	SCPL6	0	1	0	0
AT1G67530	PUB7	1	0	0	0			AT1G73280	SCPL3	0	1	0	0
AT1G67560	LOX6	0	1	0	0			AT1G73300	SCPL2	0	1	0	0
AT1G67580	AT1G67580	1	0	0	0			AT1G73310	SCPL4	0	1	0	0
AT1G67590	AT1G67590	1	0	0	1			AT1G73325	AT1G73325	0	1	0	0
AT1G67620	AT1G67620	0	1	0	0			AT1G73330	ATDR4	0	1	1	0
AT1G67680	AT1G67680	0	1	0	0			AT1G73340	AT1G73340	0	1	1	0
AT1G67720	AT1G67720	1	0	0	0			AT1G73580	CAR3	0	1	0	0
AT1G67730	KCR1/YBR159	0	1	0	0			AT1G73590	PIN1	0	1	1	0
AT1G67750	AT1G67750	1	0	0	1			AT1G73600	AT1G73600	0	1	0	0
AT1G67780	AT1G67780	1	0	0	0			AT1G73620	AT1G73620	0	1	1	0
AT1G67800	AT1G67800	0	1	0	0			AT1G73630	CML26	0	1	1	0
AT1G67850	AT1G67850	1	0	0	0			AT1G73640	RABA6A	0	1	0	0
AT1G67856	AT1G67856	1	0	0	0			AT1G73650	AT1G73650	0	0	0	1
AT1G67880	AT1G67880	1	0	0	0			AT1G73660	SIS8	0	1	0	0
AT1G67890	AT1G67890	1	0	0	0			AT1G73690	CDKD-1/CDKD1;1	0	1	0	0
AT1G67920	AT1G67920	1	0	0	0			AT1G73770	AT1G73770	0	0	1	0
AT1G67930	AT1G67930	1	0	0	0			AT1G73885	AT1G73885	0	1	0	0
AT1G67960	POD1	1	0	0	0			AT1G73940	AT1G73940	0	1	0	0
AT1G67970	HSFA8	1	0	0	0			AT1G73950	AT1G73950	0	1	0	0
AT1G68020	TPS6	1	0	0	0			AT1G73965	CLE13	0	0	1	0
AT1G68060	MAP70.1	1	0	0	0			AT1G74030	ENO1	0	1	0	0
AT1G68150	WRKY9	0	1	0	0			AT1G74050	RPL6C	0	1	0	0
AT1G68238	AT1G68238	0	1	0	0			AT1G74060	RPL6B	0	1	0	0
AT1G68300	AT1G68300	0	1	0	0			AT1G74070	CYP26-2	0	1	0	0
AT1G68360	GIS3	1	0	1	0			AT1G74090	SOT18	0	1	1	0
AT1G68390	AT1G68390	1	0	0	0			AT1G74100	SOT16	0	1	1	0
AT1G68440	AT1G68440	1	0	0	0			AT1G74110	CYP78A10	0	1	0	0
AT1G68450	VQ8	1	0	0	0			AT1G74150	AT1G74150	0	1	0	0
AT1G68490	AT1G68490	1	0	0	0			AT1G74170	ATRLP13	0	1	0	0
AT1G68500	AT1G68500	1	0	0	0			AT1G74180	ATRLP14	0	1	0	0
AT1G68530	CUT1	1	0	0	0			AT1G74210	GDPD5	0	1	0	0
AT1G68580	AT1G68580	1	0	0	0			AT1G74270	RPL35AC	0	1	0	0
AT1G68620	CXE6	1	0	0	0			AT1G74300	AT1G74300	0	1	0	0
AT1G68670	HHO2	1	0	1	0			AT1G74430	MYB95	0	1	1	0
AT1G68690	PERK9	1	0	0	0			AT1G74440	AT1G74440	0	1	1	0
AT1G68760	NUDT1	0	1	0	0			AT1G74470	CHLP	0	1	0	0
AT1G68790	CRWN3/LINC3	0	1	0	0			AT1G74500	PRE3/ATBS1	0	1	0	0
AT1G68830	STN7	1	0	0	0			AT1G74520	HVA22A	0	1	0	0
AT1G68840	RAV2	1	0	0	0			AT1G74550	CYP98A9	0	0	1	0
AT1G68880	BZIP8	0	1	0	1			AT1G74560	NRP1	0	1	0	0
AT1G68920	bHLH49	1	0	0	0			AT1G74580	AT1G74580	0	1	0	0
AT1G68940	AT1G68940	0	1	0	0			AT1G74660	MIF1	0	1	1	0
AT1G68980	AT1G68980	0	1	0	0			AT1G74680	AT1G74680	0	1	0	0
AT1G68990	MGP3	1	0	0	0			AT1G74690	IQD31	0	1	0	0
AT1G69040	ACR4	1	0	0	0			AT1G74720	QKY	0	1	0	0
AT1G69060	AT1G69060	1	0	0	0			AT1G74770	AT1G74770	0	0	0	1
AT1G69220	SIK1	1	0	0	0			AT1G74830	MYOB6	0	1	0	0
AT1G69240	MES15	0	1	0	0			AT1G74840	AT1G74840	0	1	0	1
AT1G69260	AFP1	1	0	0	0			AT1G74870	AT1G74870	0	0	1	0
AT1G69270	RPK1	1	0	0	0			AT1G74890	ARR15	0	1	0	0
AT1G69295	PDCB4	1	0	0	0			AT1G74930	ERF018/ORA47	0	0	1	0
AT1G69360	AT1G69360	1	0	0	0			AT1G74940	FLZ13	0	1	0	1
AT1G69370	CM3	0	1	0	0			AT1G74950	TIFY10B/JAZ2	0	1	1	0
AT1G69380	AT1G69380	0	1	0	0			AT1G74970	RPS9	0	1	0	0
AT1G69400	BUB3.3	1	0	0	0			AT1G75060	AT1G75060	0	1	0	0
AT1G69430	AT1G69430	1	0	0	0			AT1G75080	BZR1	0	1	1	0
AT1G69480	PHO1-H10	1	0	0	0			AT1G75140	AT1G75140	0	1	0	0
AT1G69490	NAC029/NAP	1	0	0	0			AT1G75150	AT1G75150	0	1	0	0
AT1G69510	AT1G69510	0	1	0	0			AT1G75220	AT1G75220	0	0	0	1
AT1G69530	EXPA1	1	0	0	0			AT1G75270	DHAR2	0	0	1	0
AT1G69600	ZHD11/ZFHD1	1	0	0	1			AT1G75280	AT1G75280	0	0	1	0
AT1G69690	TCP15	0	1	0	0			AT1G75335	AT1G75335	0	1	0	0
AT1G69710	AT1G69710	1	0	0	0			AT1G75420	AT1G75420	0	1	0	0
AT1G69750	COX19-2	0	1	0	0			AT1G75430	BLH11	0	0	1	0
AT1G69790	PBL18	1	0	1	0			AT1G75440	UBC16	0	1	0	0
AT1G69800	AT1G69800	1	0	0	0			AT1G75500	WAT1	0	1	1	0
AT1G69810	WRKY36	0	1	0	0			AT1G75550	AT1G75550	0	1	0	0
AT1G69830	AMY3	1	0	0	0			AT1G75580	AT1G75580	0	1	0	0
AT1G69840	HIR2	1	0	0	0			AT1G75590	SAUR52/SAUR69	0	1	1	0
AT1G69850	NPF4.6/ATNRT1:2	1	0	0	0			AT1G75620	AT1G75620	0	1	0	0
AT1G69910	LRK10L-1.5	1	0	0	0			AT1G75630	AVA-P4	0	1	0	0
AT1G69930	GSTU11	1	0	0	0			AT1G75640	AT1G75640	0	1	0	0
AT1G69980	AT1G69980	0	1	0	0			AT1G75670	AT1G75670	0	1	0	0
AT1G69990	AT1G69990	0	1	0	0			AT1G75680	ATGH9B7	0	1	0	0
AT1G70090	GATL9	0	0	1	0			AT1G75750	GASA1	0	1	1	0
AT1G70100	AT1G70100	0	0	1	0			AT1G75780	TUBB1/TUB1	0	1	1	0
AT1G70130	LECRK52	1	0	0	0			AT1G75800	AT1G75800	0	1	0	1
AT1G70140	FH8	1	0	0	0			AT1G75820	CLV1	0	1	1	0
AT1G70150	AT1G70150	1	0	0	0			AT1G75980	AT1G75980	0	1	0	0
AT1G70170	2MMP/MMP	1	0	1	0			AT1G75990	RPN3B	0	1	0	0
AT1G70230	AXY4/TBL27	0	1	0	0			AT1G76010	AT1G76010	0	1	0	0
AT1G70280	AT1G70280	1	0	0	1			AT1G76020	AT1G76020	0	1	0	0
AT1G70290	TPS8	1	0	0	0			AT1G76050	AT1G76050	0	1	0	0
AT1G70310	SPDSYN2/SPDS2	0	1	0	0			AT1G76065	AT1G76065	0	1	0	0
AT1G70330	ENT1	0	1	0	0			AT1G76090	SMT3	0	1	1	0
AT1G70410	BCA4	0	1	0	0			AT1G76120	AT1G76120	0	1	0	0
AT1G70420	AT1G70420	1	0	0	0			AT1G76170	AT1G76170	0	0	1	0
AT1G70440	SRO3	1	0	0	0			AT1G76210	AT1G76210	0	1	0	0
AT1G70505	AT1G70505	1	0	0	0			AT1G76220	AT1G76220	0	1	0	0
AT1G70520	CRK2	1	0	0	0			AT1G76240	AT1G76240	0	1	0	0
AT1G70530	CRK3	1	0	0	0			AT1G76310	CYCB2;4	0	1	0	0
AT1G70550	AT1G70550	0	1	1	0			AT1G76340	GONST3	0	1	1	0
AT1G70570	AT1G70570	1	0	0	0			AT1G76360	AT1G76360	0	1	1	0
AT1G70590	AT1G70590	1	0	0	0			AT1G76380	AT1G76380	0	0	0	1
AT1G70620	AT1G70620	0	1	0	0			AT1G76400	OST1A	0	1	0	0
AT1G70640	AT1G70640	1	0	0	0			AT1G76405	OEP21B	0	1	0	0
AT1G70650	AT1G70650	1	0	0	0			AT1G76420	NAC031/CUC3	0	1	0	0
AT1G70690	CRRSP2/HWI1	0	1	0	0			AT1G76440	AT1G76440	0	0	1	0
AT1G70710	CEL1/ATGH9B1	1	0	0	0			AT1G76460	AT1G76460	0	1	0	0
AT1G70730	PGM2	1	0	0	0			AT1G76490	HMG1	0	0	0	1
AT1G70740	AT1G70740	1	0	1	0			AT1G76540	CDKB2-1	0	1	0	0
AT1G70750	MYOB2	1	0	0	0			AT1G76550	PFP-ALPHA2	0	1	0	0
AT1G70780	AT1G70780	1	0	0	0			AT1G76620	AT1G76620	0	1	0	0
AT1G70850	MLP34	0	1	0	0			AT1G76640	CML39	0	1	1	0
AT1G70860	AT1G70860	0	1	0	0			AT1G76680	OPR1	0	1	1	0
AT1G70890	MLP43	0	1	0	0			AT1G76790	IGMT5	0	1	0	0
AT1G70895	CLE17	0	1	0	0			AT1G76800	AT1G76800	0	1	1	0
AT1G70920	ATHB-18	1	0	0	0			AT1G76820	AT1G76820	0	1	0	0
AT1G70990	AT1G70990	0	1	0	0			AT1G76860	LSM3B	0	1	0	0
AT1G71000	AT1G71000	1	0	0	0			AT1G76880	AT1G76880	0	1	0	0
AT1G71015	AT1G71015	0	1	0	0			AT1G76890	GT-2/GT2	0	1	0	0
AT1G71020	PUB10	1	0	0	0			AT1G76952	IDL5	0	1	0	0
AT1G71110	AT1G71110	1	0	0	0			AT1G76990	ACR3	0	1	0	0
AT1G71140	DTX14	1	0	0	0			AT1G77020	AT1G77020	0	1	0	0
AT1G71200	AT1G71200	0	1	0	0			AT1G77080	MAF1	0	1	0	0
AT1G71220	EBS1	1	0	0	0			AT1G77110	PIN6	0	1	0	0
AT1G71310	RAD52-1	1	0	0	0			AT1G77200	ERF037	0	1	1	0
AT1G71330	NAP5	1	0	0	0			AT1G77260	AT1G77260	0	1	0	0
AT1G71340	GDPD4	1	0	0	0			AT1G77320	MEI1	0	1	0	0
AT1G71360	AT1G71360	1	0	0	0			AT1G77330	AT1G77330	0	0	1	0
AT1G71430	AT1G71430	0	1	0	0			AT1G77400	AT1G77400	0	1	0	0
AT1G71460	PCMP-A3	1	0	0	0			AT1G77420	AT1G77420	0	1	0	0
AT1G71480	AT1G71480	1	0	0	0			AT1G77460	CSI3	0	1	0	0
AT1G71500	AT1G71500	1	0	0	0			AT1G77470	RFC5/RFC3	0	1	0	0
AT1G71520	ERF020	1	0	0	1			AT1G77510	PDIL1-2	0	1	0	0
AT1G71697	CK1	1	0	0	0			AT1G77520	AT1G77520	0	1	1	0
AT1G71710	IP5P3	1	0	0	0			AT1G77525	AT1G77525	0	1	0	0
AT1G71720	AT1G71720	1	0	0	0			AT1G77530	AT1G77530	0	1	1	0
AT1G71740	AT1G71740	0	1	0	0			AT1G77550	AT1G77550	0	1	0	0
AT1G71820	SEC6	0	1	0	0			AT1G77630	LYM3	0	1	1	0
AT1G71880	SUC1	0	1	0	0			AT1G77640	ERF013	0	0	1	0
AT1G71950	AT1G71950	1	0	0	0			AT1G77690	LAX3	0	1	0	0
AT1G71960	ABCG25	1	0	0	0			AT1G77750	RPS13	0	1	0	0
AT1G71970	AT1G71970	0	1	0	0			AT1G77840	AT1G77840	0	1	0	0
AT1G71980	RMR2	0	1	0	0			AT1G77850	ARF17	0	1	0	0
AT1G71990	FUT13	1	0	0	0			AT1G77855	AT1G77855	0	1	1	0
AT1G72040	AT1G72040	1	0	0	0			AT1G77860	KOM	0	1	0	0
AT1G72100	AT1G72100	1	0	0	0			AT1G77870	MUB5	0	1	0	0
AT1G72130	NPF5.11	0	1	0	0			AT1G77885	AT1G77885	0	1	0	0
AT1G72140	NPF5.12	0	1	0	0			AT1G77920	TGA7	0	0	0	1
AT1G72150	PATL1	0	1	1	0			AT1G77940	RPL30B	0	1	1	0
AT1G72160	PATL3	0	1	0	0			AT1G77990	SULTR2;2/AST56	0	1	0	0
AT1G72180	CEPR2	1	0	0	0			AT1G78010	AT1G78010	0	1	0	0
AT1G72200	ATL11	0	1	0	0			AT1G78020	FLZ6	0	1	1	0
AT1G72210	bHLH96	1	0	0	0			AT1G78040	AT1G78040	0	1	0	0
AT1G72220	ATL54	0	1	0	0			AT1G78090	TPPB	0	1	0	0
AT1G72230	AT1G72230	0	1	0	0			AT1G78100	AT1G78100	0	1	0	0
AT1G72300	PSY1R	0	1	0	0			AT1G78120	TPR12	0	1	0	0
AT1G72310	ATL3	0	1	0	0			AT1G78140	AT1G78140	0	0	0	1
AT1G72340	AT1G72340	0	1	0	0			AT1G78150	AT1G78150	0	0	0	1
AT1G72360	HRE1	0	1	0	0			AT1G78172	AT1G78172	0	1	0	0
AT1G72370	RPSAA/P40	0	1	0	0			AT1G78190	TRM112B	0	1	0	0
AT1G72410	AT1G72410	1	0	0	1			AT1G78260	AT1G78260	0	1	0	0
AT1G72430	SAUR78	0	1	0	0			AT1G78270	UGT85A4	0	1	0	1
AT1G72520	LOX4	1	0	0	0			AT1G78300	GRF2	0	1	0	0
AT1G72540	AT1G72540	1	0	0	0			AT1G78320	GSTU23	0	1	1	0
AT1G72680	CAD1	1	0	0	0			AT1G78370	GSTU20	0	1	0	0
AT1G72700	ALA5	1	0	1	0			AT1G78410	VQ10	0	0	1	0
AT1G72760	AT1G72760	1	0	0	0			AT1G78430	ICR4/RIP2	0	1	0	0
AT1G72770	HAB1	1	0	0	0			AT1G78440	GA2OX1	0	1	1	0
AT1G72790	AT1G72790	1	0	0	0			AT1G78450	AT1G78450	0	1	0	0
AT1G72820	AT1G72820	1	0	0	0			AT1G78460	AT1G78460	0	0	0	1
AT1G72840	AT1G72840	1	0	0	0			AT1G78520	AT1G78520	0	1	0	0
AT1G72850	AT1G72850	1	0	0	0			AT1G78630	RPL13/EMB1473	0	1	0	0
AT1G72870	AT1G72870	0	1	0	0			AT1G78650	POLD3	0	1	0	0
AT1G72880	AT1G72880	0	1	0	0			AT1G78660	GGH1	0	1	0	0
AT1G72890	AT1G72890	0	1	0	0			AT1G78670	GGH3	0	0	0	1
AT1G72920	AT1G72920	1	0	0	0			AT1G78730	AT1G78730	0	1	0	0
AT1G72940	AT1G72940	1	0	0	0			AT1G78770	APC6	0	1	0	0
AT1G73010	PS2	0	0	1	0			AT1G78815	LSH7	0	1	0	0
AT1G73040	JAL19	1	0	0	0			AT1G78820	AT1G78820	0	1	0	0
AT1G73080	PEPR1	1	0	0	0			AT1G78860	AT1G78860	0	1	1	0
AT1G73160	AT1G73160	0	1	0	0			AT1G78870	UBC35	0	1	0	0
AT1G73165	CLE1	1	0	0	0			AT1G78915	AT1G78915	0	1	0	0
AT1G73190	TIP3-1/ALPHA-TIP	1	0	0	0			AT1G78970	LUP1	0	1	0	0
AT1G73200	AT1G73200	1	0	0	0			AT1G78990	AT1G78990	0	1	0	0
AT1G73230	AT1G73230	0	1	0	0			AT1G79030	AT1G79030	0	1	0	0
AT1G73270	SCPL6	0	1	0	0			AT1G79040	PSBR	0	1	0	0
AT1G73280	SCPL3	0	1	0	0			AT1G79050	RECA	0	1	0	0
AT1G73340	AT1G73340	0	1	0	0			AT1G79060	AT1G79060	0	1	0	0
AT1G73380	AT1G73380	1	0	0	0			AT1G79070	AT1G79070	0	1	0	0
AT1G73390	AT1G73390	1	0	0	0			AT1G79080	AT1G79080	0	1	0	0
AT1G73410	MYB54	0	1	0	0			AT1G79150	AT1G79150	0	1	1	0
AT1G73450	AT1G73450	0	1	0	0			AT1G79180	MYB63	0	0	1	0
AT1G73480	AT1G73480	1	0	0	0			AT1G79200	SCI1	0	1	1	0
AT1G73500	MKK9	1	0	0	0			AT1G79250	AGC1-7/AGC1.7	0	1	0	0
AT1G73510	AT1G73510	1	0	0	0			AT1G79310	AMC7/ATMC7	0	1	0	0
AT1G73530	ORRM6	1	0	0	0			AT1G79390	AT1G79390	0	1	0	0
AT1G73540	NUDT21	1	0	1	0			AT1G79410	2005-10-01	0	1	0	0
AT1G73570	AT1G73570	1	0	0	0			AT1G79420	AT1G79420	0	1	0	0
AT1G73620	AT1G73620	0	1	0	0			AT1G79500	KDSA1	0	1	0	0
AT1G73640	RABA6A	0	1	0	0			AT1G79530	GAPCP1/GAPCP-1	0	1	0	0
AT1G73655	FKBP17-3	1	0	0	0			AT1G79550	PGK3/PGK	0	1	0	0
AT1G73690	CDKD-1/CDKD1;1	0	1	0	0			AT1G79560	FTSH12/EMB156	0	1	0	0
AT1G73710	AT1G73710	1	0	0	0			AT1G79580	NAC033/SMB	0	1	0	0
AT1G73730	EIL3	1	0	0	0			AT1G79620	AT1G79620	0	1	0	0
AT1G73740	AT1G73740	1	0	0	0			AT1G79630	AT1G79630	0	1	0	0
AT1G73750	AT1G73750	1	0	0	0			AT1G79670	WAKL22/RFO1	0	1	0	0
AT1G73790	GIP2	0	1	0	0			AT1G79690	NUDT3	0	0	0	1
AT1G73805	SARD1	1	0	0	0			AT1G79720	AT1G79720	0	0	1	0
AT1G73850	AT1G73850	1	0	0	0			AT1G79750	NADP-ME4	0	0	0	1
AT1G73880	UGT89B1	1	0	0	0			AT1G79760	DTA4	0	1	0	0
AT1G73890	AT1G73890	1	0	0	0			AT1G79790	AT1G79790	0	1	0	0
AT1G73920	AT1G73920	1	0	0	0			AT1G79840	GL2	0	1	0	0
AT1G73930	AT1G73930	0	1	0	0			AT1G79850	RPS17	0	1	0	0
AT1G73940	AT1G73940	0	1	0	0			AT1G79860	ROPGEF12	0	1	0	0
AT1G73965	CLE13	0	1	0	0			AT1G79870	HPR2	0	1	0	0
AT1G74010	AT1G74010	1	0	0	0			AT1G79880	LA2	0	1	0	0
AT1G74020	SSL12/SS2	0	1	0	0			AT1G79890	AT1G79890	0	1	0	0
AT1G74060	RPL6B	0	1	0	0			AT1G79910	AT1G79910	0	1	0	0
AT1G74080	MYB122	1	0	0	0			AT1G80050	APT2	0	1	0	0
AT1G74100	SOT16	0	1	0	0			AT1G80080	TMM	0	1	0	0
AT1G74200	ATRLP16	0	1	0	0			AT1G80100	AHP6	0	1	0	0
AT1G74210	GDPD5	0	1	0	0			AT1G80120	AT1G80120	0	0	1	0
AT1G74310	CLPB1/ATHSP101	1	0	0	0			AT1G80170	AT1G80170	0	1	0	0
AT1G74330	AT1G74330	1	0	0	0			AT1G80180	AT1G80180	0	1	0	0
AT1G74360	AT1G74360	1	0	0	0			AT1G80190	PSF1	0	1	0	0
AT1G74430	MYB95	0	1	1	0			AT1G80200	AT1G80200	0	1	0	0
AT1G74450	AT1G74450	1	0	1	0			AT1G80230	COX5B-2	0	1	0	0
AT1G74460	AT1G74460	0	1	0	0			AT1G80240	AT1G80240	0	1	0	0
AT1G74490	AT1G74490	1	0	0	0			AT1G80245	AT1G80245	0	0	1	0
AT1G74500	PRE3/ATBS1	1	0	0	0			AT1G80270	PPR596	0	1	1	0
AT1G74510	AT1G74510	1	0	0	0			AT1G80280	AT1G80280	0	1	0	0
AT1G74550	CYP98A9	1	0	0	0			AT1G80490	TPR1	0	0	0	1
AT1G74590	GSTU10	1	0	0	0			AT1G80500	AT1G80500	0	1	0	0
AT1G74660	MIF1	0	1	0	0			AT1G80630	AT1G80630	0	0	0	1
AT1G74680	AT1G74680	0	1	0	0			AT1G80670	RAE1	0	1	0	0
AT1G74710	EDS16	1	0	0	0			AT1G80690	AT1G80690	0	1	0	0
AT1G74750	AT1G74750	0	1	0	0			AT1G80720	AT1G80720	0	1	0	0
AT1G74930	ERF018/ORA47	1	0	0	0			AT1G80730	ZFP1	0	1	0	0
AT1G74940	FLZ13	0	1	0	0			AT1G80760	NIP6-1	0	1	1	0
AT1G75000	AT1G75000	1	0	0	0			AT1G80790	FDM5	0	1	0	0
AT1G75020	LPAT4	1	0	0	0			AT1G80830	NRAMP1	0	0	0	1
AT1G75060	AT1G75060	1	0	0	0			AT1G80850	AT1G80850	0	1	0	0
AT1G75140	AT1G75140	0	1	0	0			AT1G80870	AT1G80870	0	1	0	0
AT1G75170	AT1G75170	1	0	0	0			AT1G80910	CCZ1B	0	1	0	0
AT1G75180	AT1G75180	1	0	0	0			AT1G80980	AT1G80980	0	1	0	0
AT1G75200	TYW1	1	0	0	0			AT2G01070	AT2G01070	0	1	0	0
AT1G75300	AT1G75300	0	1	0	0			AT2G01080	AT2G01080	0	1	0	0
AT1G75335	AT1G75335	0	1	0	0			AT2G01090	AT2G01090	0	1	0	0
AT1G75370	AT1G75370	1	0	0	0			AT2G01120	ORC4	0	1	0	1
AT1G75380	BBD1	1	0	0	0			AT2G01130	AT2G01130	0	1	0	0
AT1G75390	BZIP44	1	0	0	0			AT2G01180	ATPAP1	0	0	1	0
AT1G75400	AT1G75400	1	0	0	0			AT2G01210	ZAR1	0	1	0	0
AT1G75500	WAT1	0	1	0	0			AT2G01250	RPL7B	0	1	0	0
AT1G75510	AT1G75510	0	1	0	0			AT2G01290	RPI2	0	1	1	0
AT1G75520	SRS5	0	1	0	0			AT2G01340	AT17.1	0	0	1	0
AT1G75590	SAUR52/SAUR69	1	0	0	0			AT2G01410	AT2G01410	0	0	0	1
AT1G75600	AT1G75600	1	0	0	0			AT2G01520	MLP328	0	1	0	0
AT1G75620	AT1G75620	0	1	0	0			AT2G01530	MLP329	0	1	0	0
AT1G75640	AT1G75640	0	1	0	0			AT2G01570	RGA/RGA1	0	1	0	0
AT1G75710	AT1G75710	1	0	0	0			AT2G01610	AT2G01610	0	1	0	0
AT1G75750	GASA1	0	1	0	0			AT2G01620	SKIP28/MEE11	0	1	0	0
AT1G75770	AT1G75770	1	0	0	0			AT2G01630	AT2G01630	0	1	1	0
AT1G75780	TUBB1/TUB1	0	1	0	0			AT2G01640	AT2G01640	0	1	0	0
AT1G75840	ARAC5	0	1	0	0			AT2G01660	CRRSP12/PDLP6	0	1	0	0
AT1G75860	AT1G75860	1	0	0	0			AT2G01670	NUDT17	0	1	0	0
AT1G75960	AAE8	1	0	0	0			AT2G01680	AT2G01680	0	1	0	0
AT1G75990	RPN3B	0	1	0	0			AT2G01750	MAP70-3	0	1	0	0
AT1G76040	CPK29	1	0	0	0			AT2G01830	AHK4/WOL	0	1	0	0
AT1G76070	AT1G76070	1	0	0	0			AT2G01880	PAP7	0	1	0	0
AT1G76090	SMT3	0	1	0	0			AT2G01900	AT2G01900	0	1	0	0
AT1G76120	AT1G76120	0	1	0	0			AT2G01910	MAP65-6	0	1	0	0
AT1G76160	SKS5	1	0	0	0			AT2G01913	AT2G01913	0	1	0	0
AT1G76180	ERD14	1	0	0	0			AT2G01950	BRL2/VH1	0	1	0	0
AT1G76185	AT1G76185	1	0	0	0			AT2G01990	AT2G01990	0	1	1	0
AT1G76210	AT1G76210	0	1	0	0			AT2G02000	GAD3	0	1	1	0
AT1G76220	AT1G76220	0	1	0	0			AT2G02020	NPF8.4	0	1	0	0
AT1G76240	AT1G76240	0	1	0	0			AT2G02050	AT2G02050	0	1	0	0
AT1G76340	GONST3	0	1	0	0			AT2G02100	PDF2.2/LCR69	0	1	0	0
AT1G76350	NLP5	0	1	0	0			AT2G02130	PDF2.3	0	1	0	0
AT1G76440	AT1G76440	1	0	0	0			AT2G02150	AT2G02150	0	0	1	0
AT1G76520	PILS3	0	1	0	0			AT2G02310	PP2B6	0	0	1	0
AT1G76580	AT1G76580	1	0	0	0			AT2G02400	AT2G02400	0	1	0	0
AT1G76590	AT1G76590	1	0	0	0			AT2G02500	ISPD	0	1	0	0
AT1G76600	AT1G76600	1	0	0	0			AT2G02510	AT2G02510	0	1	0	0
AT1G76620	AT1G76620	1	0	0	0			AT2G02590	AT2G02590	0	1	0	0
AT1G76640	CML39	1	0	0	0			AT2G02610	AT2G02610	0	1	0	0
AT1G76650	CML38	1	0	1	0			AT2G02620	AT2G02620	0	1	0	0
AT1G76660	AT1G76660	1	0	0	0			AT2G02630	AT2G02630	0	1	0	0
AT1G76680	OPR1	1	0	0	0			AT2G02680	AT2G02680	0	1	0	0
AT1G76700	ATJ10	1	0	0	0			AT2G02690	AT2G02690	0	1	0	0
AT1G76790	IGMT5	0	1	0	0			AT2G02780	AT2G02780	0	1	0	1
AT1G76800	AT1G76800	0	1	1	0			AT2G02790	IQD29	0	1	0	0
AT1G76810	AT1G76810	1	0	0	0			AT2G02800	PBL3/APK2B	0	1	0	0
AT1G76880	AT1G76880	0	1	0	0			AT2G02810	UTR1	0	1	0	1
AT1G76890	GT-2/GT2	0	1	0	0			AT2G02910	AT2G02910	0	1	0	0
AT1G76920	SKIP15	1	0	0	0			AT2G02950	PKS1	0	1	1	0
AT1G76970	TOL4	1	0	0	0			AT2G02960	AT2G02960	0	1	0	0
AT1G76990	ACR3	0	1	0	0			AT2G03090	EXPA15	0	1	1	0
AT1G77000	SKP2B/ATSKP2;2	1	0	0	0			AT2G03120	SPP	0	1	0	0
AT1G77020	AT1G77020	0	1	0	0			AT2G03280	AT2G03280	0	1	0	0
AT1G77120	ADH1	1	0	0	1			AT2G03340	WRKY3	0	0	0	1
AT1G77170	PCMP-E21	1	0	0	0			AT2G03350	AT2G03350	0	1	0	0
AT1G77180	SKIP	1	0	0	0			AT2G03370	AT2G03370	0	1	0	0
AT1G77200	ERF037	0	1	0	0			AT2G03440	NRP1	0	1	0	1
AT1G77220	AT1G77220	1	0	0	0			AT2G03460	AT2G03460	0	0	1	0
AT1G77230	AT1G77230	0	1	0	0			AT2G03505	AT2G03505	0	1	1	0
AT1G77250	AT1G77250	1	0	0	0			AT2G03510	AT2G03510	0	1	0	0
AT1G77260	AT1G77260	0	1	0	0			AT2G03530	UPS2	0	0	1	0
AT1G77280	AT1G77280	1	0	0	0			AT2G03590	UPS1	0	1	0	0
AT1G77390	CYCA1-2/TAM	1	0	0	0			AT2G03600	ATUPS3/UPS3	0	1	1	0
AT1G77450	NAC032	1	0	0	0			AT2G03680	SPR1	0	1	0	0
AT1G77500	AT1G77500	1	0	1	0			AT2G03720	MRH6	0	1	0	0
AT1G77530	AT1G77530	0	1	0	0			AT2G03750	SOT11	0	1	0	0
AT1G77610	UDP-GALT1	0	1	0	0			AT2G03770	SOT13	0	1	1	0
AT1G77660	AT1G77660	1	0	0	0			AT2G03780	AT2G03780	0	1	0	0
AT1G77680	SOV	1	0	0	0			AT2G03830	RGF8	0	1	0	0
AT1G77690	LAX3	0	1	0	0			AT2G03870	LSM7	0	1	0	0
AT1G77720	PPK1	1	0	0	0			AT2G03890	PI4KG7	0	0	0	1
AT1G77740	PIP5K2	1	0	0	0			AT2G04025	RGF3	0	1	1	0
AT1G77750	RPS13	0	1	0	0			AT2G04030	HSP90-5/CR88	0	1	0	0
AT1G77760	NIA1	0	1	0	0			AT2G04090	DTX5	0	1	0	0
AT1G77765	AT1G77765	1	0	0	0			AT2G04170	AT2G04170	0	1	0	0
AT1G77800	AT1G77800	1	0	0	0			AT2G04240	XERICO	0	1	0	0
AT1G77840	AT1G77840	0	1	0	0			AT2G04280	AT2G04280	0	1	0	0
AT1G77850	ARF17	0	1	0	0			AT2G04360	AT2G04360	0	1	0	0
AT1G77885	AT1G77885	0	1	0	0			AT2G04390	RPS17A	0	1	1	0
AT1G77920	TGA7	0	1	0	0			AT2G04400	IGPS	0	1	1	0
AT1G77940	RPL30B	0	1	0	0			AT2G04410	AT2G04410	0	1	0	0
AT1G77990	SULTR2;2/AST56	0	1	0	0			AT2G04450	NUDT6	0	1	0	0
AT1G78000	SULTR1;2	0	1	0	0			AT2G04480	AT2G04480	0	1	0	0
AT1G78020	FLZ6	0	1	0	0			AT2G04500	AT2G04500	0	1	1	0
AT1G78070	AT1G78070	1	0	0	0			AT2G04515	AT2G04515	0	0	1	0
AT1G78090	TPPB	0	1	0	0			AT2G04630	NRPB6B	0	1	0	0
AT1G78100	AT1G78100	0	1	0	0			AT2G04680	AT2G04680	0	1	0	0
AT1G78120	TPR12	0	0	1	0			AT2G04700	FTRC	0	1	0	0
AT1G78160	APUM7	1	0	0	0			AT2G04780	FLA7	0	1	1	0
AT1G78190	TRM112B	0	1	0	0			AT2G04800	AT2G04800	0	1	0	0
AT1G78230	AT1G78230	0	1	0	0			AT2G04842	EMB2761	0	1	0	0
AT1G78240	QUA2/TSD2	1	0	0	0			AT2G04845	AT2G04845	0	1	0	0
AT1G78260	AT1G78260	0	1	0	0			AT2G04850	AT2G04850	0	1	0	0
AT1G78280	AT1G78280	1	0	1	0			AT2G04890	SCL21	0	1	0	0
AT1G78300	GRF2	0	1	0	0			AT2G05160	AT2G05160	0	1	0	0
AT1G78340	GSTU22	1	0	0	0			AT2G05220	RPS17B	0	1	0	0
AT1G78390	NCED9	1	0	0	0			AT2G05260	AT2G05260	0	1	0	0
AT1G78410	VQ10	1	0	0	0			AT2G05320	GNT2	0	1	0	0
AT1G78420	DA2	1	0	0	0			AT2G05632	AT2G05632	0	1	0	0
AT1G78520	AT1G78520	0	1	0	0			AT2G05790	AT2G05790	0	1	0	0
AT1G78540	SHB	1	0	0	0			AT2G05830	AT2G05830	0	1	0	0
AT1G78590	NADK3	1	0	0	0			AT2G05840	PAA2	0	1	0	0
AT1G78610	MSL6	1	0	0	1			AT2G05920	SBT1.8	0	1	0	0
AT1G78630	RPL13/EMB1473	0	1	0	0			AT2G05990	MOD1	0	1	0	0
AT1G78650	POLD3	0	1	0	0			AT2G06050	OPR3	0	1	1	0
AT1G78680	GGH2	1	0	0	0			AT2G06200	ATGRF6	0	1	0	0
AT1G78690	AT1G78690	1	0	0	0			AT2G06520	PSBX	0	1	0	0
AT1G78830	AT1G78830	1	0	0	0			AT2G06850	XTH4	0	1	0	0
AT1G78840	AT1G78840	1	0	0	0			AT2G06925	PLA2-ALPHA	0	1	0	0
AT1G78860	AT1G78860	0	1	0	0			AT2G07050	CAS1	0	1	0	0
AT1G78890	AT1G78890	1	0	0	0			AT2G07170	TOR1L2	0	1	0	0
AT1G78970	LUP1	0	1	0	0			AT2G07340	PFD1	0	1	0	0
AT1G78990	AT1G78990	0	1	0	0			AT2G07641	AT2G07641	0	1	0	0
AT1G79000	HAC1	1	0	0	0			AT2G07680	ATMRP11	0	1	0	0
AT1G79050	RECA	0	1	0	0			AT2G07690	MCM5	0	1	0	0
AT1G79090	PAT1	1	0	0	0			AT2G07698	AT2G07698	0	1	0	0
AT1G79110	BRG2	0	1	0	0			AT2G07725	AT2G07725	0	1	1	0
AT1G79120	AT1G79120	1	0	0	0			AT2G09990	RPS16A	0	1	0	0
AT1G79130	SAUR40	0	1	0	0			AT2G10931	AT2G10931	0	1	0	0
AT1G79250	AGC1-7/AGC1.7	0	1	0	0			AT2G10940	AT2G10940	0	1	0	0
AT1G79270	ECT8	1	0	0	0			AT2G11225	AT2G11225	0	0	0	1
AT1G79310	AMC7/ATMC7	0	1	0	0			AT2G11810	MGD3/MGDC	0	1	0	0
AT1G79320	AMC6	0	1	0	0			AT2G11890	TTM3	0	1	0	0
AT1G79340	AMC4	0	1	0	0			AT2G11910	AT2G11910	0	1	1	0
AT1G79360	2002-10-01	1	0	0	0			AT2G12170	AT2G12170	0	1	0	0
AT1G79400	CHX2	1	0	0	0			AT2G12462	AT2G12462	0	1	1	0
AT1G79410	2005-10-01	0	1	0	0			AT2G13550	AT2G13550	0	1	0	0
AT1G79430	APL	0	1	0	0			AT2G13560	NAD-ME1	0	1	0	0
AT1G79450	ALIS5	0	1	0	0			AT2G13800	SERK5	0	0	1	0
AT1G79460	GA2	1	0	0	0			AT2G13820	AT2G13820	0	1	1	0
AT1G79520	AT1G79520	1	0	0	0			AT2G14050	MCM9	0	1	0	0
AT1G79540	AT1G79540	1	0	0	0			AT2G14100	CYP705A13	0	1	0	0
AT1G79580	NAC033/SMB	0	1	0	0			AT2G14170	ALDH6B2	0	1	0	0
AT1G79660	AT1G79660	1	0	0	0			AT2G14247	AT2G14247	0	1	0	0
AT1G79670	WAKL22/RFO1	0	1	0	0			AT2G14460	AT2G14460	0	1	0	0
AT1G79710	AT1G79710	1	0	0	0			AT2G14660	AT2G14660	0	1	1	0
AT1G79720	AT1G79720	1	0	0	0			AT2G14750	APK1/APK	0	1	1	0
AT1G79760	DTA4	0	1	0	0			AT2G14820	NPY2	0	0	1	0
AT1G79790	AT1G79790	0	1	0	0			AT2G14880	AT2G14880	0	1	0	0
AT1G79840	GL2	0	1	0	0			AT2G14890	AGP9	0	1	0	0
AT1G79860	ROPGEF12	0	1	0	0			AT2G14900	GASA7	0	1	1	0
AT1G79870	HPR2	0	1	0	0			AT2G14960	GH3.1	0	1	1	0
AT1G79900	BAC2/ATMBAC2	1	0	0	0			AT2G15000	AT2G15000	0	1	1	0
AT1G79950	RTEL1	1	0	0	0			AT2G15020	AT2G15020	0	1	1	0
AT1G79970	AT1G79970	0	0	1	0			AT2G15090	KCS8	0	0	1	0
AT1G79985	AT1G79985	0	0	1	0			AT2G15300	AT2G15300	0	1	0	0
AT1G80110	PP2B11	1	0	0	0			AT2G15350	FUT10	0	1	0	0
AT1G80150	AT1G80150	1	0	0	0			AT2G15370	FUT5	0	1	0	0
AT1G80240	AT1G80240	0	1	0	0			AT2G15390	FUT4	0	1	0	0
AT1G80270	PPR596	0	1	0	0			AT2G15400	NRPD3B/RBP36B	0	1	0	0
AT1G80280	AT1G80280	0	1	0	0			AT2G15440	AT2G15440	0	1	0	0
AT1G80310	MOT2	0	1	0	0			AT2G15580	AT2G15580	0	1	0	0
AT1G80340	GA3OX2/GA4H	0	1	0	0			AT2G15980	AT2G15980	0	1	0	0
AT1G80350	AAA1/ERH3	1	0	0	0			AT2G16005	ROSY1	0	1	1	0
AT1G80380	GLYK	1	0	0	0			AT2G16050	AT2G16050	0	1	0	0
AT1G80440	AT1G80440	1	0	0	0			AT2G16060	AHB1/GLB1	0	1	0	0
AT1G80490	TPR1	0	1	0	0			AT2G16230	AT2G16230	0	1	1	0
AT1G80530	AT1G80530	1	0	0	0			AT2G16250	AT2G16250	0	1	0	0
AT1G80550	AT1G80550	1	0	0	0			AT2G16270	AT2G16270	0	1	0	0
AT1G80610	AT1G80610	1	0	0	0			AT2G16370	THY-1	0	1	0	0
AT1G80630	AT1G80630	1	0	0	0			AT2G16380	SFH7	0	1	0	0
AT1G80720	AT1G80720	0	1	0	0			AT2G16385	CIF1	0	1	1	0
AT1G80760	NIP6-1	0	1	0	0			AT2G16400	BLH7	0	0	0	1
AT1G80820	CCR2	1	0	1	0			AT2G16440	MCM4	0	1	0	0
AT1G80840	WRKY40	1	0	0	0			AT2G16530	AT2G16530	0	0	0	1
AT1G80910	CCZ1B	0	1	0	0			AT2G16570	ASE1/ATASE	0	1	1	0
AT1G80920	ATJ8/J8	1	0	0	0			AT2G16580	SAUR8	0	1	1	0
AT1G80950	LPEAT1	0	1	0	0			AT2G16586	AT2G16586	0	0	0	1
AT1G80960	AT1G80960	1	0	0	0			AT2G16600	CYP19-1/ROC3	0	1	0	0
AT2G01008	AT2G01008	1	0	0	0			AT2G16750	AT2G16750	0	1	0	1
AT2G01130	AT2G01130	1	0	0	0			AT2G16780	MSI2	0	1	0	0
AT2G01150	RHA2B	1	0	0	0			AT2G16850	PIP2-8/PIP3B	0	1	0	0
AT2G01190	AT2G01190	0	1	0	0			AT2G16970	MEE15	0	1	0	0
AT2G01260	AT2G01260	0	1	0	0			AT2G16980	AT2G16980	0	1	0	0
AT2G01290	RPI2	0	1	0	0			AT2G17140	AT2G17140	0	1	0	0
AT2G01300	AT2G01300	1	0	0	0			AT2G17230	EXL5	0	1	1	0
AT2G01320	AT2G01320	1	0	0	0			AT2G17250	EMB2762	0	1	1	0
AT2G01340	AT17.1	1	0	0	0			AT2G17265	HSK	0	1	0	0
AT2G01390	AT2G01390	1	0	0	0			AT2G17270	MPT1/PHT3;3	0	0	1	0
AT2G01400	AT2G01400	1	0	0	0			AT2G17320	AT2G17320	0	1	0	0
AT2G01410	AT2G01410	0	1	0	0			AT2G17340	AT2G17340	0	1	0	0
AT2G01420	PIN4	1	0	0	1			AT2G17360	RPS4A	0	1	0	0
AT2G01430	ATHB-17	1	0	0	0			AT2G17430	MLO7	0	1	0	0
AT2G01440	RECG	1	0	0	0			AT2G17510	EMB2763	0	0	0	1
AT2G01480	ESMD1	1	0	0	0			AT2G17560	HMGB4	0	1	0	0
AT2G01510	PCMP-H37	1	0	0	0			AT2G17590	AT2G17590	0	1	1	0
AT2G01520	MLP328	0	1	0	0			AT2G17630	PSAT2	0	1	1	0
AT2G01530	MLP329	0	1	0	0			AT2G17670	AT2G17670	0	1	1	0
AT2G01580	AT2G01580	0	1	0	0			AT2G17695	AT2G17695	0	1	0	0
AT2G01630	AT2G01630	0	1	0	0			AT2G17770	ATBZIP27/BZIP27	0	1	0	0
AT2G01640	AT2G01640	0	1	0	0			AT2G17800	ARAC1	0	1	0	0
AT2G01650	PUX2	0	1	0	0			AT2G17820	AHK1/ATHK1	0	1	0	0
AT2G01760	ARR14	1	0	0	0			AT2G17890	CPK16	0	1	0	0
AT2G01820	TMK3	1	0	0	0			AT2G17970	ALKBH9B	0	1	0	0
AT2G01830	AHK4/WOL	1	0	1	0			AT2G18020	RPL8A/EMB2296	0	1	1	0
AT2G01880	PAP7	0	1	0	0			AT2G18030	MSRA5	0	1	0	0
AT2G01890	PAP8	0	1	0	0			AT2G18040	PIN1	0	1	0	0
AT2G01900	AT2G01900	0	1	0	0			AT2G18100	AT2G18100	0	0	0	1
AT2G01910	MAP65-6	0	1	0	0			AT2G18160	BZIP2	0	1	0	0
AT2G01950	BRL2/VH1	0	1	0	0			AT2G18196	HIPP30	0	1	0	0
AT2G02000	GAD3	1	0	0	0			AT2G18210	AT2G18210	0	1	1	0
AT2G02010	GAD4	1	0	0	0			AT2G18245	AT2G18245	0	1	1	0
AT2G02060	AT2G02060	0	1	0	0			AT2G18290	APC10	0	1	0	0
AT2G02070	IDD5	1	0	0	0			AT2G18330	AT2G18330	0	1	0	0
AT2G02080	IDD4	0	1	0	0			AT2G18380	GATA20	0	0	1	0
AT2G02130	PDF2.3	0	1	0	0			AT2G18400	AT2G18400	0	1	0	0
AT2G02160	AT2G02160	1	0	0	0			AT2G18450	SDH1-2	0	1	0	0
AT2G02220	PSKR1	1	0	0	0			AT2G18520	AT2G18520	0	1	0	0
AT2G02230	PP2B1	1	0	0	0			AT2G18560	AT2G18560	0	1	0	0
AT2G02340	PP2B8	1	0	0	0			AT2G18570	UGT72D1	0	1	0	0
AT2G02370	AT2G02370	1	0	0	0			AT2G18650	ATL49/MEE16	0	1	1	0
AT2G02400	AT2G02400	0	1	0	0			AT2G18730	DGK3	0	1	0	0
AT2G02450	NAC035/NAC034	0	1	0	0			AT2G18740	AT2G18740	0	1	0	0
AT2G02480	STI	1	0	0	0			AT2G18750	CBP60C	0	0	0	1
AT2G02497	AT2G02497	1	0	0	0			AT2G18800	XTH21	0	1	1	0
AT2G02610	AT2G02610	0	1	0	0			AT2G18900	AT2G18900	0	0	1	0
AT2G02630	AT2G02630	0	1	0	0			AT2G18910	AT2G18910	0	1	0	0
AT2G02680	AT2G02680	0	1	0	0			AT2G18940	AT2G18940	0	0	0	1
AT2G02700	AT2G02700	1	0	0	0			AT2G18980	PER16	0	1	0	0
AT2G02710	TLP1/PLP	1	0	0	0			AT2G18990	TXND9	0	1	0	0
AT2G02800	PBL3/APK2B	1	0	0	0			AT2G19050	AT2G19050	0	1	0	0
AT2G02810	UTR1	1	0	0	0			AT2G19060	AT2G19060	0	1	0	0
AT2G02860	SUC3/SUT2	1	0	0	0			AT2G19110	HMA4	0	0	0	1
AT2G02950	PKS1	0	1	1	0			AT2G19170	SBT2.5/SLP3	0	1	0	0
AT2G02960	AT2G02960	0	1	0	0			AT2G19210	AT2G19210	0	1	0	0
AT2G03020	AT2G03020	1	0	0	0			AT2G19385	AT2G19385	0	1	0	0
AT2G03120	SPP	0	1	0	0			AT2G19410	AT2G19410	0	1	0	0
AT2G03150	EMB1579	1	0	0	0			AT2G19490	AT2G19490	0	0	1	0
AT2G03200	AT2G03200	0	1	0	0			AT2G19520	MSI4/FVE	0	1	0	0
AT2G03210	FUT2	1	0	0	0			AT2G19540	AT2G19540	0	1	0	0
AT2G03240	PHO1-H5	1	0	0	0			AT2G19570	CDA1	0	0	0	1
AT2G03270	AT2G03270	1	0	0	0			AT2G19580	TET2	0	1	0	0
AT2G03350	AT2G03350	0	1	0	0			AT2G19590	ACO1	0	1	0	0
AT2G03370	AT2G03370	0	1	0	0			AT2G19600	KEA4	0	1	0	0
AT2G03440	NRP1	0	1	0	0			AT2G19620	NDL3	0	1	0	0
AT2G03460	AT2G03460	1	0	0	0			AT2G19640	ASHR2	0	0	1	0
AT2G03470	AT2G03470	1	0	0	0			AT2G19670	PRMT12/ATPRMT1A	0	1	1	0
AT2G03480	QUL2	0	1	0	0			AT2G19680	AT2G19680	0	1	0	0
AT2G03505	AT2G03505	0	1	0	0			AT2G19690	PLA2-BETA	0	1	0	0
AT2G03530	UPS2	1	0	1	0			AT2G19720	RPS15AB	0	1	0	0
AT2G03590	UPS1	0	1	0	0			AT2G19730	RPL28A	0	1	0	0
AT2G03670	CDC48B	0	1	0	0			AT2G19740	RPL31A	0	1	0	0
AT2G03720	MRH6	0	1	0	0			AT2G19750	RPS30A	0	1	1	0
AT2G03730	ACR5	1	0	0	0			AT2G19760	PRO1/PFN1	0	1	0	0
AT2G03760	SOT12/ST	1	0	0	0			AT2G19970	AT2G19970	0	1	0	0
AT2G03780	AT2G03780	0	1	0	0			AT2G19990	PR-1-LIKE	0	1	0	0
AT2G03800	GEK1	0	1	0	0			AT2G20100	AT2G20100	0	0	0	1
AT2G03830	RGF8	0	1	0	0			AT2G20140	RPT2B	0	1	0	0
AT2G03850	AT2G03850	0	1	0	0			AT2G20180	PIF1/PIL5	0	0	0	1
AT2G03890	PI4KG7	1	0	0	0			AT2G20230	TOM2AH2	0	0	0	1
AT2G04025	RGF3	0	1	0	0			AT2G20240	AT2G20240	0	0	0	1
AT2G04090	DTX5	0	1	0	0			AT2G20270	AT2G20270	0	1	0	0
AT2G04170	AT2G04170	0	1	0	0			AT2G20390	AT2G20390	0	1	0	0
AT2G04280	AT2G04280	0	1	0	0			AT2G20420	AT2G20420	0	1	0	0
AT2G04350	LACS8	1	0	0	1			AT2G20440	AT2G20440	0	1	0	0
AT2G04390	RPS17A	0	1	0	0			AT2G20450	RPL14A	0	1	1	0
AT2G04400	IGPS	0	1	0	0			AT2G20480	AT2G20480	0	1	0	0
AT2G04430	NUDT5	0	1	0	0			AT2G20490	NOP10	0	1	1	0
AT2G04500	AT2G04500	0	1	0	0			AT2G20520	FLA6	0	1	1	0
AT2G04515	AT2G04515	1	0	0	0			AT2G20562	AT2G20562	0	1	1	0
AT2G04550	IBR5	1	0	0	0			AT2G20570	GPRI1	0	1	0	0
AT2G04630	NRPB6B	0	1	0	0			AT2G20585	NFD6	0	1	0	0
AT2G04680	AT2G04680	0	1	1	0			AT2G20590	RTNLB17	0	1	0	0
AT2G04780	FLA7	0	1	0	0			AT2G20610	SUR1	0	1	1	0
AT2G04795	AT2G04795	1	0	0	0			AT2G20635	BUB1	0	1	0	0
AT2G04800	AT2G04800	0	1	0	0			AT2G20710	AT2G20710	0	1	1	0
AT2G04880	WRKY1/ZAP1	1	0	0	0			AT2G20720	AT2G20720	0	0	1	0
AT2G04890	SCL21	0	1	0	0			AT2G20725	AT2G20725	0	1	0	0
AT2G05220	RPS17B	0	1	0	0			AT2G20815	QWRF3	0	0	1	0
AT2G05320	GNT2	0	1	0	0			AT2G20820	AT2G20820	0	1	0	0
AT2G05520	GRP3/GRP-3	1	0	0	0			AT2G20850	SRF1	0	1	1	0
AT2G05590	AT2G05590	1	0	0	0			AT2G20890	THF1/PSB29	0	0	0	1
AT2G05830	AT2G05830	0	1	0	0			AT2G20930	AT2G20930	0	1	0	0
AT2G05840	PAA2	0	1	0	0			AT2G20940	AT2G20940	0	1	1	0
AT2G05940	RIPK	1	0	1	0			AT2G20950	AT2G20950	0	0	1	0
AT2G06025	AT2G06025	1	0	0	0			AT2G20980	MCM10	0	1	0	0
[truncated: 10,864 more rows]
