# Supplementary material for: Abscisic acid signaling gates salt-induced responses of plant roots
Source: Proc Natl Acad Sci U S A. 2025 Feb 5;122(6):e2406373122. doi: 10.1073/pnas.2406373122 (PMC11831169; doi:10.1073/pnas.2406373122)
Supplement: Supplementary file 8 — Dataset S07 (XLSX) [file pnas.2406373122.sd07.xlsx]

## Sheet: Dataset S7
Dataset S7 - Used primers in this study
Purpose	Target		FW	RV	T-DNA
qPCR	RRTF1		TATAGGAGCAAAGGCAAGTGCA	ACTCCTCCATATTGCAATCCCC
qPCR	RAB18		AAGATCAAGGAGAAGTTGCCAGG	GTAAACAACACACATCGCAGGACG
qPCR	LTI78		GAATAATTTCCTCCGATGCTGG	GCACCCAGAAGAAGTTGAACAT
Genotyping	rbohC	SALK_071801	TCTAAGACCACGGTACCATCG	CGAGCTTAAGCGTTTGACATC	ATTTTGCCGATTTCGGAAC
Genotyping	rbohD-1	SALK_070610C	TTTCAACGCCTTTTGGTACAC	GTTACCTATTCTTTTGCCGGG	ATTTTGCCGATTTCGGAAC
Genotyping	rbohD-2	SALK_120299C	CATGTTTACAACACCAAAGCTG	GAGGTTTGCAAACCTCCTACC	ATTTTGCCGATTTCGGAAC
Genotyping	rbohD-3	dSpm screen	GTCGCCAAAGGAGGCGCCGA	GGATACTGATCATAGGCGTGGCTCCA	CTTATTTCAGTAAGAGTGTGGGGTTTTGG
Genotyping	rbohF-1	SALK_059888	CAAAGAGCTCTTCGTGGTTTG	TCTCTATTGTATCTTGTGTCACCG	ATTTTGCCGATTTCGGAAC
Genotyping	rbohF-2	SALK_034674	CAAAGAGCTCTTCGTGGTTTG	TCTCTATTGTATCTTGTGTCACCG	ATTTTGCCGATTTCGGAAC
Genotyping	snrk2.2	GABI-Kat 807G04	CAAGACCATACATCTGCAAGCTGG	ACACCTTGATGTTTCTTCTGTGTG	TTGACCATCATACTCATTGCTGATCC
Genotyping	snrk2.3	SALK_107315	TTGGTTTTGAGTGTTCTGCTTTTG	CACCACATGACCATACATCTGCAA	ATTTTGCCGATTTCGGAAC
Genotyping	erf109-1	﻿SALK_150614	CGCGATGCTTTGTAGGAGTAG	GATCTCAGGGGAAAACGAAAC	ATTTTGCCGATTTCGGAAC
Genotyping	anac013-1D	SALK_096150C	AACCCACAGTTTTTGTAGGCC	TTTGAAATGAAGGGTACCAGG	ATTTTGCCGATTTCGGAAC
Genotyping	anac016-1	SALK_001597C	CTGATGAGAACTGGCTCCTTG	TCTCAATGAAATCCCAGATGC	ATTTTGCCGATTTCGGAAC
Genotyping	anac037-1	SALK_022534	CTCGTTTTAAGCGGATGTTTG	ATGACGGGAAATTGGAGAGAG	ATTTTGCCGATTTCGGAAC
Genotyping	anac040-1 (ntl8)	WiscDsLoxHs159_07E	GCAACGTTCTTGATCCTGAAC	GCCACACAGCTAGGATATTGG	AATAGCCTTTACTTGAGTTGGCGTAAAAG
Genotyping	anac056-1	SM_3.28017	TTTGAAATAAAAACGTGTTAAAATGG	CGATTGTTTGGTTTGTTTTCG	CTTATTTCAGTAAGAGTGTGGGGTTTTGG
Genotyping	anac057-1	SALK_086132	TCGAATTGATCTCCTCCATTG	CATCCGACTGACGAAGAACTC	ATTTTGCCGATTTCGGAAC
Genotyping	anac092-1	SALK_090154C	CGATCTTAGGGTTACGTTGGG	ATCTTCCCCAAACAGCTAAGG	ATTTTGCCGATTTCGGAAC
Genotyping	anac096-2	SALK_078797C	AACAACAAATCCAGCATCGAG	ACCGAATAAACCGGTTTGATC	ATTTTGCCGATTTCGGAAC
